# Supplementary material for: Identification of hsa_circ_0002024 as a prognostic competing endogenous RNA (ceRNA) through the hsa_miR_129-5p/Anti-Silencing Function 1B Histone Chaperone (ASF1B) axis in renal cell carcinoma
Source: Bioengineered. 2021 Sep 13;12(1):6579–93. doi: 10.1080/21655979.2021.1974650 (PMC8806722; doi:10.1080/21655979.2021.1974650)
Supplement: Supplemental Material [file KBIE_A_1974650_SM9141.zip]

Archive with 27 entries (22 files):
- pcr results/
- pcr results/ASF1B.txt
- pcr results/FOXM1.txt
- R code/
- R code/circRNA preprocessing code in linux.txt
- R code/R code for miRNA.txt
- R code/R code for circRNA.txt
- R code/R code for mRNA.TXT
- R code/R code for GO and KEGG.txt
- R code/R code for survival analysis.txt
- WGCNA results/
- WGCNA results/module-clinial-corelation.txt
- WGCNA results/modul_corelation.txt
- WGCNA results/gene_clinial_corelation.txt
- WGCNA results/gene_clinial_corelation_Pvalue.txt
- WGCNA results/gene_module_corelation.txt
- differentially expressed genes.xlsx
- circRNA-miRNA ineractions/
- circRNA-miRNA ineractions/circ_miRanda_result_final.txt
- circRNA-miRNA ineractions/circ_RNAHybrid_result_final.txt
- circRNA-miRNA ineractions/circ_target_result_final.txt
- circRNA-miRNA ineractions/circRNA-miRNA-cross-over.txt
- miRNA-mRNA interactions/
- miRNA-mRNA interactions/miRNA-mRNA-cross-over.txt
- miRNA-mRNA interactions/mRNA_miRanda_result_final.txt
- miRNA-mRNA interactions/mRNA_RNAHybrid_result_final.txt
- miRNA-mRNA interactions/mRNA_target_result_final.txt
