# Supplementary material for: Identification of hsa_circ_0002024 as a prognostic competing endogenous RNA (ceRNA) through the hsa_miR_129-5p/Anti-Silencing Function 1B Histone Chaperone (ASF1B) axis in renal cell carcinoma
Source: Bioengineered. 2021 Sep 13;12(1):6579–93. doi: 10.1080/21655979.2021.1974650 (PMC8806722; doi:10.1080/21655979.2021.1974650)
Supplement: Supplemental Material [file KBIE_A_1974650_SM9141.zip › pcr results/ASF1B.txt]

293T	A498	786-O	ACHN
0.9533	3.9953	5.93516	4.49693
0.9772	4.3348	5.71677	4.56553
1.0695	3.1438	5.4344	4.82404
P	0.0014	<0.001	<0.001
