# Supplementary material for: Identification of hsa_circ_0002024 as a prognostic competing endogenous RNA (ceRNA) through the hsa_miR_129-5p/Anti-Silencing Function 1B Histone Chaperone (ASF1B) axis in renal cell carcinoma
Source: Bioengineered. 2021 Sep 13;12(1):6579–93. doi: 10.1080/21655979.2021.1974650 (PMC8806722; doi:10.1080/21655979.2021.1974650)
Supplement: Supplemental Material [file KBIE_A_1974650_SM9141.zip › pcr results/FOXM1.txt]

293T	A498	786-O	ACHN
1.089	1.2463	1.3713	1.6833
0.8781	1.1437	1.4692	1.3758
1.1659	1.12	1.4195	1.4409
P	0.2537	0.0143	0.0231
