# Supplementary material for: Identification of hsa_circ_0002024 as a prognostic competing endogenous RNA (ceRNA) through the hsa_miR_129-5p/Anti-Silencing Function 1B Histone Chaperone (ASF1B) axis in renal cell carcinoma
Source: Bioengineered. 2021 Sep 13;12(1):6579–93. doi: 10.1080/21655979.2021.1974650 (PMC8806722; doi:10.1080/21655979.2021.1974650)
Supplement: Supplemental Material [file KBIE_A_1974650_SM9141.zip › R code/circRNA preprocessing code in linux.txt]

ascp -v -k 1 -T -l 200m -i ~/miniconda2/etc/asperaweb_id_dsa.openssh anonftp@ftp-trace.ncbi.nlm.nih.gov:/sra/sra-instant/reads/ByRun/sra/SRR/SRR643/SRR6439741/SRR6439741.sra ./

fastq-dump SRR6439741.sra --split-3 --gzip -O ./


fastqc SRR6439741_1.fastq.gz -t 2 -o qcOutdir
fastqc SRR6439741_2.fastq.gz -t 2 -o qcOutdir

trim_galore -q 20 --phred33 --stringency 3 --length 30 -e 0.1 --paired SRR6439741_1.fastq.gz SRR6439741_2.fastq.gz --dont_gzip

fastqc SRR6439741_1_val_1.fq -t 2 -o qcOutdir
fastqc SRR6439741_2_val_2.fq -t 2 -o qcOutdir

./removeN SRR6439741_1_val_1.fq S1.unknowNul1.fq
./removeN SRR6439741_2_val_2.fq S1.unknowNul2.fq

fastq_quality_filter -q 20 -p 70 -i S1.unknowNul1.fq -o S1.qual1.fq  #-Q 33
fastq_quality_filter -q 20 -p 70 -i S1.unknowNul2.fq -o S1.qual2.fq  #-Q 33

/root/miniconda2/bin/repair.sh in=S1.qual1.fq in2=S1.qual2.fq\
 out=S1.clean1.fq out2=S1.clean2.fq

fastqc S1.clean1.fq -t 2 -o qcOutdir
fastqc S1.clean2.fq -t 2 -o qcOutdir


bwa mem -T 19 /root/hg19.fa S1.clean1.fq S1.clean2.fq >S1.sam


perl /root/CIRI_v2.0.6/CIRI2.pl\
 -I S1.sam -O SRR6439741.circular.txt\
 -F /root/hg19.fa\
 -A /root/hg19.gtf
