# Supplementary material for: Identification of hsa_circ_0002024 as a prognostic competing endogenous RNA (ceRNA) through the hsa_miR_129-5p/Anti-Silencing Function 1B Histone Chaperone (ASF1B) axis in renal cell carcinoma
Source: Bioengineered. 2021 Sep 13;12(1):6579–93. doi: 10.1080/21655979.2021.1974650 (PMC8806722; doi:10.1080/21655979.2021.1974650)
Supplement: Supplemental Material [file KBIE_A_1974650_SM9141.zip › R code/R code for miRNA.txt]

BiocManager::install("miRBaseVersions.db")
devtools::install_github()

library(TCGAbiolinks)
TCGAbiolinks:::getGDCprojects()$project_id


query1 <- GDCquery(project = "TCGA-KICH", 
                   experimental.strategy = "miRNA-Seq",
                   data.category = "Transcriptome Profiling", 
                   data.type = "Isoform Expression Quantification", 
                   workflow.type = "BCGSC miRNA Profiling")
GDCdownload(query1, method = "api", files.per.chunk = 5)
dataAssy1 <- GDCprepare(query = query1)
data_tmp1 = dataAssy1[grepl("mature,", dataAssy1$miRNA_region), c("read_count","miRNA_region","barcode")]
data_sum1 = aggregate(read_count ~ miRNA_region + barcode, data = data_tmp1, sum)
data_matrix1 = xtabs(read_count ~ miRNA_region + barcode, data = data_sum1)
data_matrix1 =as.data.frame.matrix(data_matrix1)
rownames(data_matrix1)= gsub("mature,","", rownames(data_matrix1))
data_matrix1 =as.data.frame(sapply(data_matrix1,as.numeric), stringsAsFactors = F, row.names = rownames(data_matrix1))


query2 <- GDCquery(project = "TCGA-KIRC", 
                   experimental.strategy = "miRNA-Seq",
                   data.category = "Transcriptome Profiling", 
                   data.type = "Isoform Expression Quantification", 
                   workflow.type = "BCGSC miRNA Profiling")
GDCdownload(query2, method = "api", files.per.chunk = 5)
dataAssy2 <- GDCprepare(query = query2)
data_tmp2 = dataAssy2[grepl("mature,", dataAssy2$miRNA_region), c("read_count","miRNA_region","barcode")]
data_sum2 = aggregate(read_count ~ miRNA_region + barcode, data = data_tmp2, sum)
data_matrix2 = xtabs(read_count ~ miRNA_region + barcode, data = data_sum2)
data_matrix2 =as.data.frame.matrix(data_matrix2)
rownames(data_matrix2)= gsub("mature,","", rownames(data_matrix2))
data_matrix2 =as.data.frame(sapply(data_matrix2,as.numeric), stringsAsFactors = F, row.names = rownames(data_matrix2))


query3 <- GDCquery(project = "TCGA-KIRP", 
                   experimental.strategy = "miRNA-Seq",
                   data.category = "Transcriptome Profiling", 
                   data.type = "Isoform Expression Quantification", 
                   workflow.type = "BCGSC miRNA Profiling")
GDCdownload(query3, method = "api", files.per.chunk = 5)
dataAssy3 <- GDCprepare(query = query3)
data_tmp3 = dataAssy3[grepl("mature,", dataAssy3$miRNA_region), c("read_count","miRNA_region","barcode")]
data_sum3 = aggregate(read_count ~ miRNA_region + barcode, data = data_tmp3, sum)
data_matrix3 = xtabs(read_count ~ miRNA_region + barcode, data = data_sum3)
data_matrix3 =as.data.frame.matrix(data_matrix3)
rownames(data_matrix3)= gsub("mature,","", rownames(data_matrix3))
data_matrix3 =as.data.frame(sapply(data_matrix3,as.numeric), stringsAsFactors = F, row.names = rownames(data_matrix3))


a=merge(data_matrix1,data_matrix2,by="row.names")
row.names(a)= a[,1]
a= a[,-1]
data_matrix=merge(a,data_matrix3,by="row.names")
row.names(data_matrix)= data_matrix[,1]
data_matrix= data_matrix[,-1]


#使用R包miRBaseVersions.db进行ID转换
name <- rownames(data_matrix)
library(miRBaseVersions.db)
items <- select(miRBaseVersions.db,
                keys = name,
                keytype = "MIMAT",
                columns = c("ACCESSION","NAME","VERSION"))

id_name <- items[items$VERSION == 21.0, c("ACCESSION","NAME")]
dat <- cbind(id_name,data_matrix)
row.names(dat)= dat[,2]
dat= dat[,c(-1,-2)]

library(stringr)
dat.tumor = dat[,str_detect(substr(colnames(dat), 14, 15),'01')]
dim(dat.tumor)
write.table(dat.tumor,"dat.tumor.txt", col.name = T, row.names = T, quote = F,sep = "\t")

dat.normal = dat[,str_detect(substr(colnames(dat), 14, 16),'11A')]
dim(dat.normal)
dat.final = cbind(dat.normal,dat.tumor)

write.table(dat.final,"datExp.txt", col.name = T, row.names = T, quote = F,sep = "\t")

exprSet = read.table("datExp.txt",header = T,sep = "\t")
View(head(exprSet))
fix(exprSet)


#0转换为1
#exprSet[exprSet --0] -1
#取log2对数
#exprSet = log(exprSet,2)

#每次分析都需要加载
library(edgeR)
library(pheatmap)
library(ggplot2)


#读取miRNA表达矩阵数据
tcga<-exprSet
#将数据框tcga转化矩阵
GeneExp=as.matrix(tcga)
#将表达量转成数值型
TCGA=matrix(as.numeric(as.matrix(GeneExp)),nrow=nrow(GeneExp),dimnames=list(rownames(GeneExp),colnames(GeneExp)))
#对重复的基因取平均值
TCGA=avereps(TCGA)
#过滤表达量低的基因
TCGA=TCGA[rowMeans(TCGA)>1,]
#设置每个样本的实验条件,多少个为正常，多少个为癌症
design=c(rep("normal",130),rep("cancer",901))                       
#构建设计矩阵
mydesign <- model.matrix(~design)
#构建对比矩阵
mydgelist <- DGEList(counts=TCGA,group=design)
#计算标准化因子
mydgelist<- calcNormFactors(mydgelist)
#估计散度
mydgelist<- estimateCommonDisp(mydgelist)
mydgelist <- estimateTagwiseDisp(mydgelist,trend = "movingave")
#两组数据间进行双尾检验
mytest <- exactTest(mydgelist,pair = c("normal","cancer"))
#对P值进行矫正并且提取出所有的基因
Allgene<-topTags(mytest,n=10000000000)
Allgene=Allgene$table
iddata<-mydgelist$pseudo.counts
View(head(Allgene))


#保存所有的基因
write.table(Allgene,"Allgene.xls",sep="\t",quote = F)
#保存差异基因
Diffgene = Allgene[(Allgene$FDR < 0.05 & (Allgene$logFC>2 | Allgene$logFC<(-2))),]
write.table(Diffgene, "Diffgene.xls",sep="\t",quote=F)
#保存上调的差异基因
Upgene = Allgene[(Allgene$FDR < 0.05 & (Allgene$logFC>2)),]
write.table(Upgene, "Upgene.xls",sep="\t",quote=F)
#保存下调的差异基因
Downgene = Allgene[(Allgene$FDR < 0.05 & (Allgene$logFC<(-2))),]
write.table(Downgene, "Downgene.xls",sep="\t",quote=F)
#保存所有矫正后基因的表达量
Normalizegeneexp=rbind(id=colnames(iddata),iddata)
write.table(Normalizegeneexp,"Normalizegeneexp.txt",sep="\t",quote=F,col.names=F)   
#保存差异基因的表达量
Diffgeneexp=rbind(id=colnames(iddata),iddata[rownames(Diffgene),])
write.table(Diffgeneexp,"Diffgeneexp.txt",sep="\t",quote=F,col.names=F)

#绘制热图
inputheatmap<-iddata[rownames(Diffgene),]
inputheatmap=log2(inputheatmap+1)
inputheatmap=inputheatmap[1:50,]
pdf("heatmap.pdf",30,15)
pheatmap(inputheatmap,display_numbers = F,fontsize_row=8,fontsize_col=12,color = colorRampPalette(c("green", "black", "red"))(50),cluster_cols = T,cluster_rows = T)
dev.off()

#绘制火山图
res <- Allgene
logFC_cutoff <- 2
res$change = as.factor(ifelse(res$FDR < 0.05 & abs(res$logFC) > logFC_cutoff,
                              ifelse(res$logFC > logFC_cutoff,
                                     "UP", "DOWN"), "NOT"))
this_tile <- paste0("Cutoff for logFC is ", round(logFC_cutoff, 3), "\nThe number
                    of up gene is ", nrow(res[res$change ==
                                                "UP", ]), "\nThe number of down gene is ", nrow(res[res$change == "DOWN", ]))
## Construct the plot object
library(ggplot2)
ggplot(data = res, aes(x = logFC, y = -log10(FDR), color = change)) +
  geom_point(alpha = 0.4, size = 1.75) +
  theme_set(theme_set(theme_bw(base_size = 20))) + xlab("log2 fold change") +
  ylab("-log10 FDR") + ggtitle(this_tile) +
  theme(plot.title = element_text(size = 15, hjust = 0.5)) +
  scale_colour_manual(values = c("blue", "black", "red"))
