# Supplementary material for: Identification of hsa_circ_0002024 as a prognostic competing endogenous RNA (ceRNA) through the hsa_miR_129-5p/Anti-Silencing Function 1B Histone Chaperone (ASF1B) axis in renal cell carcinoma
Source: Bioengineered. 2021 Sep 13;12(1):6579–93. doi: 10.1080/21655979.2021.1974650 (PMC8806722; doi:10.1080/21655979.2021.1974650)
Supplement: Supplemental Material [file KBIE_A_1974650_SM9141.zip › R code/R code for circRNA.txt]

controlSampleNum=7
treatSampleNum=7

rt = read.table("circularAnnMatrix.txt", row.names=1 ,header=T,check.names=F)
data = rt[,1:(controlSampleNum+treatSampleNum)]
ann = rt[,(controlSampleNum+treatSampleNum+1):ncol(rt)]
dimnames=list(rownames(data),colnames(data))
data=matrix(as.numeric(as.matrix(data)),nrow=nrow(data),dimnames=dimnames)
data=data[rowMeans(data)>0,]
data=round(data,0)


#每次分析都需要加载
library(edgeR)
library(ggplot2)


#读取mRNA表达矩阵数据
tcga<-data
#将数据框tcga转化矩阵
GeneExp=as.matrix(tcga)
#将表达量转成数值型
TCGA=matrix(as.numeric(as.matrix(GeneExp)),nrow=nrow(GeneExp),dimnames=list(rownames(GeneExp),colnames(GeneExp)))
#对重复的基因取平均值
TCGA=avereps(TCGA)
#过滤表达量低的基因
TCGA=TCGA[rowMeans(TCGA)>1,]
#设置每个样本的实验条件,多少个为正常，多少个为癌症
design=c(rep("normal",7),rep("cancer",7))                       
#构建设计矩阵
mydesign <- model.matrix(~design)
#构建对比矩阵
mydgelist <- DGEList(counts=TCGA,group=design)
#计算标准化因子
mydgelist<- calcNormFactors(mydgelist)
#估计散度
mydgelist<- estimateCommonDisp(mydgelist)
mydgelist <- estimateTagwiseDisp(mydgelist,trend = "movingave")
#两组数据间进行双尾检验
mytest <- exactTest(mydgelist,pair = c("normal","cancer"))
#对P值进行矫正并且提取出所有的基因
Allgene<-topTags(mytest,n=10000000)
Allgene=Allgene$table
iddata<-mydgelist$pseudo.counts

#保存所有的基因
write.table(Allgene,"Allgene.xls",sep="\t",quote = F)
#保存差异基因
Diffgene = Allgene[(Allgene$FDR < 0.05 & (Allgene$logFC>2 | Allgene$logFC<(-2))),]
write.table(Diffgene, "Diffgene.xls",sep="\t",quote=F)
#保存上调的差异基因
Upgene = Allgene[(Allgene$FDR < 0.05 & (Allgene$logFC>2)),]
write.table(Upgene, "Upgene.xls",sep="\t",quote=F)
#保存下调的差异基因
Downgene = Allgene[(Allgene$FDR < 0.05 & (Allgene$logFC<(-2))),]
write.table(Downgene, "Downgene.xls",sep="\t",quote=F)
#保存所有矫正后基因的表达量
Normalizegeneexp=rbind(id=colnames(iddata),iddata)
write.table(Normalizegeneexp,"Normalizegeneexp.txt",sep="\t",quote=F,col.names=F)   
#保存差异基因的表达量
Diffgeneexp=rbind(id=colnames(iddata),iddata[rownames(Diffgene),])
write.table(Diffgeneexp,"Diffgeneexp.txt",sep="\t",quote=F,col.names=F)


#绘制火山图
res <- Allgene
logFC_cutoff <- 2
res$change = as.factor(ifelse(res$FDR < 0.05 & abs(res$logFC) > logFC_cutoff,
                              ifelse(res$logFC > logFC_cutoff,
                                     "UP", "DOWN"), "NOT"))
this_tile <- paste0("Cutoff for logFC is ", round(logFC_cutoff, 3), "\nThe number
                    of up gene is ", nrow(res[res$change ==
                                                "UP", ]), "\nThe number of down gene is ", nrow(res[res$change == "DOWN", ]))
## Construct the plot object
library(ggplot2)
ggplot(data = res, aes(x = logFC, y = -log10(FDR), color = change)) +
  geom_point(alpha = 0.4, size = 1.75) +
  theme_set(theme_set(theme_bw(base_size = 20))) + xlab("log2 fold change") +
  ylab("-log10 FDR") + ggtitle(this_tile) +
  theme(plot.title = element_text(size = 15, hjust = 0.5)) +
  scale_colour_manual(values = c("black", "red", "blue"))


#添加注释信息
annotaion = read.table("circularAnnMatrix.txt" ,header=T,check.names=F)
library(tidyverse)
x=as.data.frame(Diffgene)
expr_matrix=rownames_to_column(x,var="circRNA_ID")
ID_gene=select(as.data.frame(annotaion),circRNA_ID,circBase_ID)
ID_gene-as.data.frame(ID_gene)
gene_expr=left_join(ID_gene,expr_matrix,by="circRNA_ID")
diffgene_annotated=na.omit(gene_expr)
write.table(diffgene_annotated,"diffgene_annotated.txt",sep="\t",quote=F,col.names=T,row.names=F )
