# Supplementary material for: Identification of hsa_circ_0002024 as a prognostic competing endogenous RNA (ceRNA) through the hsa_miR_129-5p/Anti-Silencing Function 1B Histone Chaperone (ASF1B) axis in renal cell carcinoma
Source: Bioengineered. 2021 Sep 13;12(1):6579–93. doi: 10.1080/21655979.2021.1974650 (PMC8806722; doi:10.1080/21655979.2021.1974650)
Supplement: Supplemental Material [file KBIE_A_1974650_SM9141.zip › R code/R code for mRNA.TXT]

BiocManager::install("gdc-client")
library(devtools)
devtools::install_github("BioinformaticsFMRP/TCGAbiolinks")

library(TCGAbiolinks)

TCGAbiolinks:::getGDCprojects()$project_id

options(timeout= 4000000)

## KICH+KIRC+KIRP
############################mRNA########################################
query1 <- GDCquery(project = "TCGA-KICH", 
                   experimental.strategy = "RNA-Seq",
                   data.category = "Transcriptome Profiling", 
                   data.type = "Gene Expression Quantification",
                   workflow.type = "HTSeq - Counts")
GDCdownload(query1, method = "api", files.per.chunk = 6)
mRNA_KICH <- GDCprepare(query = query1)
library(SummarizedExperiment)
matrix_KICH=assay(mRNA_KICH)
clinical1=as.data.frame(colData(mRNA_KICH))
clinical1=as.data.frame(t(clinical1))

query2 <- GDCquery(project = "TCGA-KIRC", 
                   experimental.strategy = "RNA-Seq",
                   data.category = "Transcriptome Profiling", 
                   data.type = "Gene Expression Quantification",
                   workflow.type = "HTSeq - Counts")
GDCdownload(query2, method = "client", files.per.chunk = 3)
mRNA_KIRC <- GDCprepare(query = query2)
library(SummarizedExperiment)
matrix_KIRC=assay(mRNA_KIRC)
clinical2=as.data.frame(colData(mRNA_KIRC))
clinical2=as.data.frame(t(clinical2))
View(head(clinical2))
query3 <- GDCquery(project = "TCGA-KIRP", 
                   experimental.strategy = "RNA-Seq",
                   data.category = "Transcriptome Profiling", 
                   data.type = "Gene Expression Quantification",
                   workflow.type = "HTSeq - Counts")
GDCdownload(query3, method = "api", files.per.chunk = 3)
mRNA_KIRP <- GDCprepare(query = query3)
library(SummarizedExperiment)
matrix_KIRP=assay(mRNA_KIRP)
clinical3=as.data.frame(colData(mRNA_KIRP))
clinical3=as.data.frame(t(clinical3))
View(head(clinical3))

a=merge(matrix_KICH,matrix_KIRC,by = "row.names")
rownames(a)<-a[,1]#将数据框的第一列作为行名
a<-a[,-1] #将数据框的第一列删除，只留下剩余的列作为数据
View(head(a))
mRNA=merge(a,matrix_KIRP,by = "row.names")
fix(mRNA)
View(head(mRNA))
write.table(mRNA,"mRNA.txt",row.names=F,col.names=T)

b=merge(clinical1,clinical2,by = "row.names")
rownames(b)<-b[,1]#将数据框的第一列作为行名
b<-b[,-1] #将数据框的第一列删除，只留下剩余的列作为数据
View(head(b))
mRNAclinical=merge(b,clinical3,by = "row.names")
fix(mRNAclinical)
write.csv(mRNAclinical,"mRNAclinical.csv",)


library(stringr)
mRNAclinical0 = t(mRNAclinical)
colnames(mRNAclinical0)<-mRNAclinical0[1,]#将数据框的第一行作为列名
mRNAclinical0<-mRNAclinical0[-1,] #将数据框的第一行删除，只留下剩余的行作为数据
View(head(mRNAclinical0))
clinical.tumor=mRNAclinical0[str_detect(substr(rownames(mRNAclinical0), 14, 15),'01'),]
write.csv(clinical.tumor,"clinical.tumor.csv")


BiocManager::install("gdc-client")
library(devtools)
devtools::install_github("BioinformaticsFMRP/TCGAbiolinks")

library(TCGAbiolinks)

TCGAbiolinks:::getGDCprojects()$project_id

library(readxl)
cli_tumor <- read_excel("cli.tumor.xlsx")
View(cli_tumor)


########################制作表达矩阵######################################
mRNA=read.table("mRNA.txt",header = TRUE)
dat = mRNA[,-1]
rownames(dat)<-(mRNA[,1])
View(head(dat))
     
library(stringr)
dat.tumor = dat[,str_detect(substr(colnames(dat), 14, 15),'01')]
dim(dat.tumor)
dat.normal = dat[,str_detect(substr(colnames(dat), 14, 16),'11A')]
dim(dat.normal)
dat.final = cbind(dat.normal,dat.tumor)

write.table(dat.final,"datExp.txt", col.name = T, row.names = T, quote = F,sep = "\t")


tcga<-read.table("datExp.txt",header = T,sep = "\t",check.names = F)

################################注释###################################
BiocManager::install("rtracklayer")
BiocManager::install("SummarizedExperiment")
library(rtracklayer)
library(SummarizedExperiment)
gtf1 <- rtracklayer::import('gencode.v33.annotation.gtf')
gtf_df <- as.data.frame(gtf1)
head(gtf_df)
ensem2symbol <- gtf_df[gtf_df$type == 'gene',c('gene_id', 'gene_type', 'gene_name', 'source')]
ensem2symbol$gene_id=substr(ensem2symbol$gene_id, 1, 15)
library(dplyr)
ensem2symbol=ensem2symbol[!duplicated(ensem2symbol$gene_i), ]
rownames(ensem2symbol) <- ensem2symbol$gene_id
save(ensem2symbol, file = 'ensem2symbol.Genecode.v22.rdata')
ensem2symbol$gene_name[table(ensem2symbol$gene_name) != 1]
ensem2symbol[ensem2symbol$gene_name == 'CFB', ]


library(tidyverse)
x=as.data.frame(tcga)
expr_matrix=rownames_to_column(x,var="row.names")
fix(expr_matrix) ####第一列名改为gene_id
ID_gene=select(as.data.frame(ensem2symbol),gene_id,gene_name)
gene_expr=left_join(ID_gene,expr_matrix,by="gene_id")
tcga_annotated=na.omit(gene_expr)
View(head(tcga_annotated))
write.table(tcga_annotated,"tcga_annotated.txt",sep="\t",quote=F,col.names=T,row.names=F )


#################################差异表达分析#########################################################
tcga_diff=tcga_annotated[,-1]
library(dplyr)
tcga_diff=tcga_diff %>% group_by(gene_name) %>% summarise_each(funs(mean))
tcga_diff <- tcga_diff %>% tibble::column_to_rownames(var="gene_name")
View(head(tcga_diff))


#每次分析都需要加载
library(edgeR)
library(pheatmap)
library(ggplot2)

#将数据框tcga转化矩阵
GeneExp=as.matrix(tcga_diff)
#将表达量转成数值型
TCGA=matrix(as.numeric(as.matrix(GeneExp)),nrow=nrow(GeneExp),dimnames=list(rownames(GeneExp),colnames(GeneExp)))
#对重复的基因取平均值
TCGA=avereps(TCGA)
#过滤表达量低的基因
TCGA=TCGA[rowMeans(TCGA)>1,]
#设置每个样本的实验条件,多少个为正常，多少个为癌症
design=c(rep("normal",128),rep("cancer",891))                       
#构建设计矩阵
mydesign <- model.matrix(~design)
#构建对比矩阵
mydgelist <- DGEList(counts=TCGA,group=design)
#计算标准化因子
mydgelist<- calcNormFactors(mydgelist)
#估计散度
mydgelist<- estimateCommonDisp(mydgelist)
mydgelist <- estimateTagwiseDisp(mydgelist,trend = "movingave")
#两组数据间进行双尾检验
mytest <- exactTest(mydgelist,pair = c("normal","cancer"))
#对P值进行矫正并且提取出所有的基因
Allgene<-topTags(mytest,n=10000000)
Allgene=Allgene$table
iddata<-mydgelist$pseudo.counts


#保存所有的基因
write.table(Allgene,"Allgene.xls",sep="\t",quote = F)
#保存差异基因
Diffgene = Allgene[(Allgene$FDR < 0.05 & (Allgene$logFC>2 | Allgene$logFC<(-2))),]
write.table(Diffgene, "Diffgene.xls",sep="\t",quote=F)
#保存上调的差异基因
Upgene = Allgene[(Allgene$FDR < 0.05 & (Allgene$logFC>2)),]
write.table(Upgene, "Upgene.xls",sep="\t",quote=F)
#保存下调的差异基因
Downgene = Allgene[(Allgene$FDR < 0.05 & (Allgene$logFC<(-2))),]
write.table(Downgene, "Downgene.xls",sep="\t",quote=F)
#保存所有矫正后基因的表达量
Normalizegeneexp=rbind(id=colnames(iddata),iddata)
write.table(Normalizegeneexp,"Normalizegeneexp.txt",sep="\t",quote=F,col.names=F)   
#保存差异基因的表达量
Diffgeneexp=rbind(id=colnames(iddata),iddata[rownames(Diffgene),])
write.table(Diffgeneexp,"Diffgeneexp.txt",sep="\t",quote=F,col.names=F)

#绘制热图
inputheatmap<-iddata[rownames(Diffgene),]
inputheatmap=log2(inputheatmap+1)
inputheatmap=inputheatmap[1:50,]
pdf("heatmap.pdf",30,15)
pheatmap(inputheatmap,display_numbers = F,fontsize_row=8,fontsize_col=12,color = colorRampPalette(c("green", "black", "red"))(50),cluster_cols = T,cluster_rows = T)
dev.off()

#绘制火山图
res <- Allgene
logFC_cutoff <- 2
res$change = as.factor(ifelse(res$FDR < 0.05 & abs(res$logFC) > logFC_cutoff,
                              ifelse(res$logFC > logFC_cutoff,
                                     "UP", "DOWN"), "NOT"))
this_tile <- paste0("Cutoff for logFC is ", round(logFC_cutoff, 3), "\nThe number
of up gene is ", nrow(res[res$change ==
                            "UP", ]), "\nThe number of down gene is ", nrow(res[res$change == "DOWN", ]))
## Construct the plot object
library(ggplot2)
ggplot(data = res, aes(x = logFC, y = -log10(FDR), color = change)) +
  geom_point(alpha = 0.4, size = 1.75) +
  theme_set(theme_set(theme_bw(base_size = 20))) + xlab("log2 fold change") +
  ylab("-log10 FDR") + ggtitle(this_tile) +
  theme(plot.title = element_text(size = 15, hjust = 0.5)) +
  scale_colour_manual(values = c("blue", "black", "red")) ## corresponding to the levels(res$change)


################################WGCNA#####################################
#WGCNA软件包的安装
#BiocManager::instal(c("GO.db", "preprocessCore", "impute"))
#install.packages(c("matrixStats", "Hmisc", "splines", "foreach", "doParallel", "reshape", "fastcluster", "dynamicTreeCut", "survival"))
#install.packages("WGCNA")
#install.packages("scatterplot3d")


library(WGCNA)

inputdata1="Diffgeneexp.txt" #改为自己的数据

#转置表格
data0=read.table(inputdata1,sep="\t",row.names=1,header=T,check.names=F,quote="!")
library(stringr)
data0.tumor = data0[,str_detect(substr(colnames(data0), 14, 15),'01')]
datSummary=rownames(data0.tumor)
datExpr = t(data0.tumor)
no.samples = dim(datExpr)[[1]]
dim(datExpr)

#计算软阈值
powers1=c(seq(1,10,by=1),seq(12,20,by=2))
RpowerTable=pickSoftThreshold(datExpr, powerVector=powers1)[[2]]
cex1=1
par(mfrow=c(1,2))
pdf("beta.pdf")
plot(RpowerTable[,1], -sign(RpowerTable[,3])*RpowerTable[,2],xlab="
Soft Threshold (power)",ylab="Scale Free Topology Model Fit,signed R^2",type="n")
text(RpowerTable[,1], -sign(RpowerTable[,3])*RpowerTable[,2], labels=powers1,cex=cex1,col="red")
abline(h=0.95,col="red")
plot(RpowerTable[,1], RpowerTable[,5],xlab="Soft Threshold (power)",ylab="Mean Connectivity", type="n")
text(RpowerTable[,1], RpowerTable[,5], labels=powers1, cex=cex1,col="red")
dev.off()

#软阈值的检验
beta1=3 #根据自己的检验结果来选择
Connectivity=softConnectivity(datExpr,power=beta1)
pdf("scalefree3.pdf",15,10)
par(mfrow=c(1,1))
scaleFreePlot(Connectivity, main=paste("soft threshold, power=",beta1), truncated=T)
dev.off()


#模块的检测
ConnectivityCut = 3807 #最多能连接的基因数目
ConnectivityRank = rank(-Connectivity)	
restConnectivity = ConnectivityRank <= ConnectivityCut
ADJrest = adjacency(datExpr[,restConnectivity], power=beta1)
dissTOM=TOMdist(ADJrest)
hierTOM = hclust(as.dist(dissTOM),method="average")
colorh1= cutreeStaticColor(hierTOM,cutHeight = 0.8, minSize = 20) #调节模块数量
pdf("module.pdf")
par(mfrow=c(2,1),mar=c(2,4,1,1))
plot(hierTOM, main="Cluster Dendrogram", labels=F, xlab="", sub="")
plotColorUnderTree(hierTOM,colors=data.frame(module=colorh1))
title("Module (branch) color")
dev.off()

#拓扑重叠热图
pdf("TOM.pdf")
TOMplot(dissTOM , hierTOM, colorh1, terrainColors=TRUE) 
dev.off()

#三维图
pdf("cmd.pdf")
cmd1=cmdscale(as.dist(dissTOM),3)
pairs(cmd1, col=as.character(colorh1),  main="MDS plot")
dev.off()

#3D图
library(scatterplot3d)
pdf("3d.pdf")
par(mfrow=c(1,1), mar=c(4,3,2,3)+0.1)
scatterplot3d(cmd1,color=colorh1,angle=250,
              xlab="Scaling Axis 1", ylab="Scaling Axis 2", zlab="Scaling Axis 3")
dev.off()

#模块进行聚类
datME=moduleEigengenes(datExpr[,restConnectivity],colorh1)[[1]]
dissimME=1-(t(cor(datME, method="p")))/2
hclustdatME=hclust(dist(dissimME), method="average" )
pdf("modul_cluster.pdf")
par(mfrow=c(1,1))
plot(hclustdatME, main="Clustering tree based on the module eigengenes of modules")
dev.off()

#模块与模块之间的相关性
pdf("modul_cor.pdf")
pairs(datME)
dev.off()


modul<-signif(cor(datME, use="p"), 2)
write.table(modul,"modul_cor.txt",sep="\t",quote=F)

#输出模块基因
datME=moduleEigengenes(datExpr,colorh1)[[1]]
color1=rep("grey",dim(datExpr)[[2]])
color1=as.character(colorh1)
datKME=signedKME(datExpr, datME)
datout=data.frame(datSummary, colorNEW=color1,datKME )
write.table(datout, "gene_module.xls", sep="\t", row.names=F,quote=F)

#将网络导出
exportNetworkToCytoscape(ADJrest,edgeFile="edge.txt",nodeFile="node.txt",threshold = 0.5) #根据网络大小调节

################################没有临床数据就到这里结束####################################################


#模块与性状的相关性
inputclinial="clinical_data.txt" #改为自己的临床数据
dataclinial = read.table(inputclinial,sep="\t",row.names=1,header=T,check.names=F,quote="!")
nGenes = ncol(datExpr)
nSamples = nrow(datExpr)
MEs0 = moduleEigengenes(datExpr,colorh1)$eigengenes
MEsFemale = orderMEs(MEs0)
modul_clinical_cor = cor(MEsFemale, dataclinial, use = "p")
write.table(modul_clinical_cor,"module-clinial-cor.xls",sep="\t",quote=F)
modul_clinical_p = corPvalueStudent(modul_clinical_cor, nSamples)
write.table(modul_clinical_p,"modul-clinical-p.xls",sep="\t",quote=F)
textMatrix = paste(signif(modul_clinical_cor, 2), " (", signif(modul_clinical_p, 1), ")",sep = "")
dim(textMatrix) = dim(modul_clinical_cor)
pdf("modul-clinical.pdf")
par(mar = c(6, 8.5, 3, 3))
labeledHeatmap(Matrix = modul_clinical_cor, xLabels = names(dataclinial), 
               yLabels = names(MEsFemale),ySymbols = names(MEsFemale), colorLabels = FALSE, 
               colors = greenWhiteRed(50), textMatrix = textMatrix, setStdMargins = FALSE, 
               cex.text = 1, zlim = c(-1,1), main = paste("Module-trait relationships"))
dev.off()

#基因与性状的相关性
geneExp=datExpr
gene_clinial_cor = cor(geneExp, dataclinial, use = "p")
write.table(gene_clinial_cor,"gene_clinial_cor.xls",sep="\t",quote=F)
gene_clinical_p = corPvalueStudent(gene_clinial_cor, nSamples)
write.table(gene_clinical_p,"gene_clinical_p.xls",sep="\t",quote=F)
