# Supplementary material for: Identification of hsa_circ_0002024 as a prognostic competing endogenous RNA (ceRNA) through the hsa_miR_129-5p/Anti-Silencing Function 1B Histone Chaperone (ASF1B) axis in renal cell carcinoma
Source: Bioengineered. 2021 Sep 13;12(1):6579–93. doi: 10.1080/21655979.2021.1974650 (PMC8806722; doi:10.1080/21655979.2021.1974650)
Supplement: Supplemental Material [file KBIE_A_1974650_SM9141.zip › R code/R code for GO and KEGG.txt]

#??װ????
install.packages("RSQLite")
source("https://bioconductor.org/biocLite.R")
BiocManager::install("org.Hs.eg.db")


library(org.Hs.eg.db)

########################KEGG############################################
inputfile="module_red.txt" #??Ϊ?Լ????ļ???

gene_symbol=read.table(inputfile,sep="\t",check.names=F,header=F)
gene_name=as.vector(gene_symbol[,1])
geneID <- mget(gene_name, org.Hs.egSYMBOL2EG, ifnotfound=NA)
geneID <- as.character(geneID)
data=cbind(gene_symbol,entrezID=geneID)
write.table(data,"geneID.txt",sep="\t",quote=F,row.names=F)

##KEGG????
install.packages("colorspace")
install.packages("stringi")
source("https://bioconductor.org/biocLite.R")
BiocManager::install("DOSE")
BiocManager::install("clusterProfiler")
BiocManager::install("pathview")

library(clusterProfiler)
gene<-read.table("geneID.txt",header=T,sep="\t")
kegg <- enrichKEGG(gene = gene$entrezID,organism ="human",pvalueCutoff = 0.05,pAdjustMethod = "fdr")
write.csv(kegg,"KEGG.csv",row.names =F)
#??ͼ
pdf("kegg.pdf")
barplot(kegg)
dev.off()

pdf("kegg1.pdf")
dotplot(kegg)
dev.off()

pdf("kegg2.pdf")
enrichMap(kegg)
dev.off()

########################GO############################################
egobp = enrichGO(
  gene = gene$V1[1:50],
  OrgDb= org.Hs.eg.db,
  keyType ="SYMBOL",
  ont ="BP"
)
barplot(egobp)
write.csv(as.data.frame(egobp),"GO-bp.csv",row.names =F)


egocc = enrichGO(
  gene = gene$ V1[1:50],
  OrgDb= org.Hs.eg.db,
  keyType ="SYMBOL",
  ont ="CC"
)
barplot(egocc)
write.csv(as.data.frame(egocc),"GO-cc.csv",row.names =F)


egomf = enrichGO(
  gene = gene$V1[1:50],
  OrgDb= org.Hs.eg.db,
  keyType ="SYMBOL",
  ont ="MF"
)
barplot(egomf)
write.csv(as.data.frame(egomf),"GO-mf.csv",row.names =F)


inputfile="bp_vis.txt" #??Ϊ?Լ????ļ?
library(ggplot2)
go=read.table(inputfile,header=T,sep="\t")
ggplot(data=go)+geom_bar(aes(x=Term, y=Count, fill=-log10(p.adjust)), stat='identity')+
  coord_flip() + scale_fill_gradient(low="blue", high = "red")+ 
  xlab("") + ylab("") + theme(axis.text.x=element_text(color="black", size=12),
                              axis.text.y=element_text(color="black", size=12)) + 
  scale_y_continuous(expand=c(0, 0)) + scale_x_discrete(expand=c(0,0))

inputfile2="mf_vis.txt" #??Ϊ?Լ????ļ?
go=read.table(inputfile2,header=T,sep="\t")
ggplot(data=go)+geom_bar(aes(x=Term, y=Count, fill=-log10(p.adjust)), stat='identity')+
  coord_flip() + scale_fill_gradient(low="blue", high = "red")+ 
  xlab("") + ylab("") + theme(axis.text.x=element_text(color="black", size=12),
                              axis.text.y=element_text(color="black", size=12)) + 
  scale_y_continuous(expand=c(0, 0)) + scale_x_discrete(expand=c(0,0))

inputfile3="cc_vis.txt" #??Ϊ?Լ????ļ?
go=read.table(inputfile3,header=T,sep="\t")
ggplot(data=go)+geom_bar(aes(x=Term, y=Count, fill=-log10(p.adjust)), stat='identity')+
  coord_flip() + scale_fill_gradient(low="blue", high = "red")+ 
  xlab("") + ylab("") + theme(axis.text.x=element_text(color="black", size=12),
                              axis.text.y=element_text(color="black", size=12)) + 
  scale_y_continuous(expand=c(0, 0)) + scale_x_discrete(expand=c(0,0))
