# Supplementary material for: Identification of hsa_circ_0002024 as a prognostic competing endogenous RNA (ceRNA) through the hsa_miR_129-5p/Anti-Silencing Function 1B Histone Chaperone (ASF1B) axis in renal cell carcinoma
Source: Bioengineered. 2021 Sep 13;12(1):6579–93. doi: 10.1080/21655979.2021.1974650 (PMC8806722; doi:10.1080/21655979.2021.1974650)
Supplement: Supplemental Material [file KBIE_A_1974650_SM9141.zip › R code/R code for survival analysis.txt]

library(survival)

library(survminer)


library(readr)
hsa_miR_1254 <- read_delim("hsa-miR-1254.txt", 
                   "\t", escape_double = FALSE, trim_ws = TRUE)


group <- ifelse(hsa_miR_1254$exp>median(hsa_miR_1254$exp),'high','low')

sfit <- survfit(Surv(time, state)~group, data=hsa_miR_1254)

sfit

summary(sfit)

ggsurvplot(sfit, conf.int=F, pval=TRUE)


library(readr)
hsa_miR_193a_5p <- read_delim("hsa-miR-193a-5p.txt", 
                           "\t", escape_double = FALSE, trim_ws = TRUE)

library(survival)

library(survminer)

group <- ifelse(hsa_miR_193a_5p$exp>median(hsa_miR_193a_5p$exp),'high','low')

sfit <- survfit(Surv(time, state)~group, data=hsa_miR_193a_5p)

sfit

summary(sfit)

ggsurvplot(sfit, conf.int=F, pval=TRUE)


library(readr)
hsa_miR_4433a_5p <- read_delim("hsa-miR-4433a-5p.txt", 
                              "\t", escape_double = FALSE, trim_ws = TRUE)

library(survival)

library(survminer)

group <- ifelse(hsa_miR_4433a_5p$exp>median(hsa_miR_4433a_5p$exp),'high','low')

sfit <- survfit(Surv(time, state)~group, data=hsa_miR_4433a_5p)

sfit

summary(sfit)

ggsurvplot(sfit, conf.int=F, pval=TRUE)


library(readr)
hsa_miR_129_5p <- read_delim("hsa-miR-129-5p.txt", 
                               "\t", escape_double = FALSE, trim_ws = TRUE)

library(survival)

library(survminer)

group <- ifelse(hsa_miR_129_5p$exp>median(hsa_miR_129_5p$exp),'high','low')

sfit <- survfit(Surv(time, state)~group, data=hsa_miR_129_5p)

sfit

summary(sfit)

ggsurvplot(sfit, conf.int=F, pval=TRUE)


library(readr)
ASF1B <- read_delim("ASF1B.txt", 
                             "\t", escape_double = FALSE, trim_ws = TRUE)

library(survival)

library(survminer)

group <- ifelse(ASF1B$exp>median(ASF1B$exp),'high','low')

sfit <- survfit(Surv(time, state)~group, data=ASF1B)

sfit

summary(sfit)

ggsurvplot(sfit, conf.int=F, pval=TRUE)


library(readr)
FOXM1 <- read_delim("FOXM1.txt", 
                          "\t", escape_double = FALSE, trim_ws = TRUE)

library(survival)

library(survminer)

group <- ifelse(FOXM1$exp>median(FOXM1$exp),'high','low')

sfit <- survfit(Surv(time, state)~group, data=FOXM1)

sfit

summary(sfit)

ggsurvplot(sfit, conf.int=F, pval=TRUE)
