# Supplementary material for: Identification of hsa_circ_0002024 as a prognostic competing endogenous RNA (ceRNA) through the hsa_miR_129-5p/Anti-Silencing Function 1B Histone Chaperone (ASF1B) axis in renal cell carcinoma
Source: Bioengineered. 2021 Sep 13;12(1):6579–93. doi: 10.1080/21655979.2021.1974650 (PMC8806722; doi:10.1080/21655979.2021.1974650)
Supplement: Supplemental Material [file KBIE_A_1974650_SM9141.zip › WGCNA results/module-clinial-corelation.txt]

Grade	T_stage	N_stage	M_stage	Survival Time
MEbrown	0.189646415737824	-0.0342128430966402	0.19250907753803	0.208671980303804	-0.00333571441119527
MEgreenyellow	-0.0741988470224205	-0.103578003414464	-0.0303662887489687	-0.0796615018423992	-0.0267483209672365
MEpink	0.073693444003748	-0.0342104417538498	0.100613651016952	0.0737839713197877	-0.0514181401570222
MEblue	0.0576422074505333	0.0125430851522689	0.0196976762463439	0.057447938902042	0.0322018408650067
MEturquoise	-0.022982717329636	-0.0529440537768853	-0.027293102358005	-0.0268003257085386	-0.0303801223644437
MEyellow	-0.0374120215930789	-0.0241591380077964	-0.034057076407515	-0.0417007984565175	-0.0292708272429836
MEgreen	-0.0189190671997218	0.0846451967751169	-0.0104382235289942	-0.020303359915174	-0.00942394149915661
MEblack	0.0564099176020062	0.0730008793919905	0.0968649640189627	0.0725122073105949	-0.0411011924035016
MEmagenta	0.0460339079573048	0.097164383385524	-0.0149670231778026	0.0325208822086991	0.000122671673851777
MEpurple	0.124986738878707	0.148342510554269	0.0452813546460443	0.102083747409476	-0.0532406591957779
MEred	0.347813951762874	0.331247998600623	0.236273334732831	0.33739557701844	-0.151947143694679
MEgrey	0.147115173358592	-0.112681865370631	0.152794350932705	0.173509528376545	-0.143142240499634
