# Supplementary material for: Identification of hsa_circ_0002024 as a prognostic competing endogenous RNA (ceRNA) through the hsa_miR_129-5p/Anti-Silencing Function 1B Histone Chaperone (ASF1B) axis in renal cell carcinoma
Source: Bioengineered. 2021 Sep 13;12(1):6579–93. doi: 10.1080/21655979.2021.1974650 (PMC8806722; doi:10.1080/21655979.2021.1974650)
Supplement: Supplemental Material [file KBIE_A_1974650_SM9141.zip › WGCNA results/modul_corelation.txt]

MEblack	MEblue	MEbrown	MEgreen	MEgreenyellow	MEgrey	MEmagenta	MEpink	MEpurple	MEred	MEturquoise	MEyellow
MEblack	1	0.035	-0.022	0.037	-0.0065	-0.041	0.018	-0.018	0.027	0.066	-0.002	0.0011
MEblue	0.035	1	0.052	0.034	-0.00045	0.15	0.051	-0.015	0.084	0.084	0.21	0.051
MEbrown	-0.022	0.052	1	-0.0098	0.18	0.46	-0.024	0.57	0.004	0.22	0.068	0.037
MEgreen	0.037	0.034	-0.0098	1	-0.01	-0.04	0.01	-0.021	0.029	0.052	0.0023	0.00069
MEgreenyellow	-0.0065	-0.00045	0.18	-0.01	1	0.049	-0.039	0.76	0.036	-0.099	-0.017	-0.0062
MEgrey	-0.041	0.15	0.46	-0.04	0.049	1	-0.052	0.33	0.031	0.16	0.16	0.0055
MEmagenta	0.018	0.051	-0.024	0.01	-0.039	-0.052	1	-0.051	0.03	0.18	-0.0053	-0.0012
MEpink	-0.018	-0.015	0.57	-0.021	0.76	0.33	-0.051	1	0.097	0.099	-0.027	-0.011
MEpurple	0.027	0.084	0.004	0.029	0.036	0.031	0.03	0.097	1	0.23	0.035	0.0085
MEred	0.066	0.084	0.22	0.052	-0.099	0.16	0.18	0.099	0.23	1	-0.027	-0.022
MEturquoise	-0.002	0.21	0.068	0.0023	-0.017	0.16	-0.0053	-0.027	0.035	-0.027	1	0.37
MEyellow	0.0011	0.051	0.037	0.00069	-0.0062	0.0055	-0.0012	-0.011	0.0085	-0.022	0.37	1
