# Supplementary material for: Identification of hsa_circ_0002024 as a prognostic competing endogenous RNA (ceRNA) through the hsa_miR_129-5p/Anti-Silencing Function 1B Histone Chaperone (ASF1B) axis in renal cell carcinoma
Source: Bioengineered. 2021 Sep 13;12(1):6579–93. doi: 10.1080/21655979.2021.1974650 (PMC8806722; doi:10.1080/21655979.2021.1974650)
Supplement: Supplemental Material [file KBIE_A_1974650_SM9141.zip › WGCNA results/gene_clinial_corelation.txt]

Grade	T_stage	N_stage	M_stage	Survival Time
AC112243.1	-0.0289657778099471	0.00497859268565286	-0.0286993268299059	-0.0324370803259551	0.0430040956114106
AC079310.1	0.0082781943094358	-0.000575920739086497	-0.0184065688103337	0.00982370468187602	0.0722344544489922
SLC12A1	-0.0184484138900727	-0.0121802400657767	-0.0469708907093337	-0.0951467740630556	0.000662698632817859
CALB1	-0.0485832212048071	0.0942334457795398	-0.0377524713305276	-0.0416238799387596	-0.00520627038664671
GP2	-0.0426515175543881	-0.00413379834612956	-0.00821082651553631	-0.0394137179575077	-0.00361980702353399
UNCX	0.0303903198341688	0.140486038648621	0.100756840569999	0.044522268956179	-0.0548189830020281
AC090709.1	0.0160175176117632	0.016728737841337	0.00703217524347166	-0.00196498831421457	-0.035937368687224
SOST	-0.0182316894164362	0.0660828856292639	0.0550655130762526	0.00235168167190379	-0.00642298704284714
ATP12A	-0.0762472306750682	-0.0351101591584122	-0.0264012898018439	-0.0768770886782517	0.0494953955753792
CPNE6	-0.0301920778829092	-0.0566506875158119	-0.037499146873037	-0.0416408929152805	0.00108067219363447
AC073172.1	0.0452236317192384	-0.0215076349903794	0.0360956178520652	0.0435120497354821	-0.0210960698734597
TMEM238L	-0.0473383247947688	-0.0577262281529251	-0.0456648639402495	-0.0552542031912594	-0.0185664757261195
DDN	0.0557696685896076	0.0846347004626002	0.120115805993252	0.0783329055255278	-0.0120010370491709
LINC01020	-0.0702353642864152	-0.0183100103529986	-0.0434426189647327	-0.0714018147978869	-0.0141632289501712
KCNJ10	-0.00922875280820071	0.0144199844414922	0.0547362812567459	-0.0393134896376307	-0.0223280279164593
AP005432.2	-0.0676950521738865	-0.0432688816696646	-0.0424332101406322	-0.0739424130941713	0.000349401874544579
MFSD4A	-0.0533872872058281	-0.0784514127036677	-0.0872898919832696	-0.0847390541329339	0.0684471072131027
ACPP	-0.0272427028817648	0.0576297030245896	-0.045552819582549	-0.0350189283031975	0.0292689013647118
LINC02410	-0.015227173112687	0.0523762557629681	-0.0224891534789805	-0.0197306872587308	-0.00159024729407562
WNK4	0.009633796231244	-0.0028538939149013	0.0169500670035708	-0.0156288972203136	0.00152264432819908
RBP2	-0.000214616440071258	0.0847316649500747	-0.0441502182228194	-0.0288540058086019	-0.0167168621792133
WNT8B	0.100110760035624	0.108075235057207	0.175641939014443	0.129545297941927	-0.0336139872687144
MYLK3	0.0233156945957624	0.0482830195000948	0.110954398509976	0.0580553939853233	0.0182765883118778
HSPA2	-0.0218072397399392	-0.0102073470167529	-0.0278180954595063	-0.0406743395795576	0.0435992709640214
AC019080.1	-0.0609420802057037	0.142896806823077	-0.0316521224909729	-0.0592166928154318	-0.0579221618649023
LINC02172	0.0443908876308066	-0.0444018279922475	0.00520240454190426	0.0418999109064106	-0.0415630383962205
AC105384.1	0.0204125498681246	-0.0652092909911609	-0.0234788712178841	0.00715685895078772	-0.0370942812775372
IRX2	0.0350494439263184	0.253647590932865	0.106811921996382	0.0563603752179624	-0.0175811641444402
HCRTR2	0.0855425279860774	-0.00252919095748493	0.0516495170108602	0.0658208748462627	-0.00732819222264792
GPC5	-0.0293384576824569	0.107775711597515	0.00418528862551016	-0.0280088269085628	-0.0273736368220659
LINC01378	-0.019510331920419	-0.0439934816966235	-0.0126852403675947	-0.0200092461709425	0.0216116480224847
AC023154.1	0.0266375790788434	0.0773466964291243	0.10184732545829	0.0507431845275805	-0.00782139733497829
ELF5	-0.0473598007556486	-0.0244437997900289	-0.0332909881539737	-0.0475256033352638	-0.0331168411282287
SIM2	0.0155775944128013	0.280843718599271	-0.0323820175064385	0.0196588625153687	-0.0271756869220584
FGF1	-0.0233071335620517	0.0062371246018508	0.0316206076429282	-0.0165020490294761	-0.00401810558182895
PTGER1	0.00287905621328514	0.00906017506523507	0.0355680908292168	0.00765124192227855	0.0233999708455013
TMEM178A	-0.00688248575160767	-0.0891339842155824	-0.0125647994126545	-0.00938794589995068	0.00791704410752696
WNT9B	-0.0276681787856386	-0.0348005975179717	-0.0424544946212609	-0.0286552228631049	0.0369326711280224
CRHBP	-0.0738985826212203	0.0402455167090906	-0.049690615131428	-0.073653124650881	0.0243891259531367
PROX1	0.0471283876148819	-0.00319789433913654	-0.0104451060260347	0.0314095527872961	-0.00293804521629405
ABCA4	-0.0552440569152961	0.0254029500315745	-0.0386253343897737	-0.0583962144244136	-0.0191104098045183
ADGRF3	0.00792211799653941	0.212252681287541	-0.0181281144103185	-0.0222624923059699	0.0171879755341145
C13orf42	-0.00525616603775504	0.0582185239603382	0.00432675433054666	0.00861335456139586	-0.0547881618387447
AC005165.1	-0.0198035767409255	0.0559232309765801	0.0311898387809716	-0.00734118066980977	-0.0619617741497612
RASL11B	0.117267135585768	-0.00292116950952983	0.00204582489467375	0.0983496880010071	-0.027978485990142
LINC02437	-0.0502676639307841	0.00711972785304636	-0.0297519968221119	-0.0530055417535823	0.00884038876633305
SH3GL3	0.102313996712418	0.138887623210651	0.0507743562681151	0.0830413793838107	-0.0868966867564229
AC079340.2	-0.0138409600516968	0.0365299533183697	0.0471655386091361	-0.00285138818781046	-0.063626086733695
AC011239.2	0.0258824247267723	0.0342527549974889	0.0859996661643379	0.0523886384775555	0.0158909113811593
CLIC5	-0.0320888311126992	-0.0526927706968118	0.0396052807411291	-0.00452131074861557	0.0901088268738598
SFRP1	-0.0261611572763316	0.0117449815682064	0.0662818261999167	-0.0136601038588535	0.00133818128368878
AC010442.1	-0.000208864442003414	-0.075113715271035	-0.0141423915971692	0.0095847610981024	-0.0118269225454916
CLDN16	0.0389518966072308	0.26535856574359	0.121463739709772	0.0538589825172517	-0.0874223688868235
MTURN	-0.115567565458114	-0.0468729689034402	-0.161578768422324	-0.161398688781421	0.126136849610218
AC068631.1	-0.0185772800912187	0.0144399015884647	0.00940253985056549	-0.0215001410282888	0.00196058157783267
NPHS1	0.0501938512103425	0.0892775836978612	0.120607173643021	0.0880566074168263	-0.0182808956489468
AC006441.4	-0.0488102840468343	-0.0225529150575334	-0.0379003363202714	-0.0479201160453043	-0.0531235168852009
AC023421.1	0.0242496259678487	-0.00604199657256118	-0.00750203009866031	0.0135015295797403	0.053043124347981
UMOD	-0.0575885590578061	-0.0252471033649074	-0.0272561496633815	-0.0580770371924485	0.00830736511284357
SFXN2	-0.0487300504244716	-0.0465018687491997	0.00557825557994619	-0.0418975204329628	-0.0183782524327645
ERVMER34-1	-0.0524589643376309	0.0724285044354919	-0.0156388292515637	-0.05228755601379	0.00396724001849455
ESRRB	-0.0462003243654473	-0.0307315618374076	-0.041858092779937	-0.0626453212863037	0.0645331323454259
AP000696.1	0.0213741036795006	0.160056143590747	0.00881023504027806	0.020382561520362	0.0590945865005362
TCF21	-0.0731624380606689	-0.044401380742624	-0.0301538923999232	-0.0732974963875675	-0.0289182289944448
PLA2R1	-0.0595129639720718	0.0125825994405866	0.00833152374624524	-0.0626908951023126	-0.105493276380498
AC016526.3	-0.0679518261759254	-0.0836832409422122	-0.0244107433173117	-0.0716482605150696	-0.0128454487657411
CST9	0.0110822436500676	-0.0550909205098756	0.0392200941219202	0.0257903965447792	0.00512938471253663
ENPP6	-0.084454676043861	-0.0358156328472684	-0.0406381899388562	-0.0856145566328027	-0.0619779397647812
SLC28A2	-0.0283769044308751	-0.00817245692458158	-0.00493533024880979	-0.00895214302574009	-0.0333504314234131
AC073336.1	-0.00864415245938844	-0.0054350778617107	-0.040616253865431	-0.020026372202025	-0.0597987485177765
AC008264.2	-0.0356897986334548	-0.0830315060620631	0.00751768781753911	-0.0248313866154356	0.0057599034270808
WSPAR	0.0125956335898246	-0.000579361967888074	0.0752889293356373	0.0222272251378385	-0.035893564941547
HS6ST1	-0.0357462134381678	0.0203591009821974	-0.0672597817920436	-0.0526940001637977	0.103855376170564
TRPV5	0.0418906510250515	-0.025465178536263	0.0886253399073529	0.0573621789319467	0.0263864067415551
SLC4A8	0.0777032425642803	0.122087057303101	-0.000828380174891507	0.0627939788403617	-0.0265810918493307
CLDN19	-0.0966542944339712	0.0821918637738907	-0.00672652285043809	-0.0868042319060327	-0.0499623818143167
LINC00551	-0.0739331683890148	0.00971184064339645	-0.0138338942975498	-0.0630835700482012	0.0974856745846248
SLC14A2	0.0466765117880099	0.119562402708144	-0.0266421845770932	0.0426067781703368	0.103966318123414
AP006333.1	-0.0665729145964006	-0.0574339191090444	-0.038143154255948	-0.0748014980465121	0.0253100718852614
AC005616.1	0.0314887156813829	0.103066691629276	0.0597582050110793	0.0499662253309563	-0.0127636312263192
SIAH3	0.0466277740325856	0.215603197518893	-0.0322876900342255	0.0512200363563276	0.0334933896510844
SEMG2	0.0301259448719176	0.0148699002645911	0.112807518791216	0.0591600701957612	0.0050829005480587
TMEM207	-0.0363458260423683	0.070629607196879	-0.0252770727922573	-0.0349583444647522	-0.0230552742974534
GADL1	0.0226555963658357	-0.0396600725682437	-0.0036121257919417	0.0247367873339422	-0.00753510768553621
MYOZ2	0.103745046529602	0.0866120612802147	0.0134338480280707	0.0819886799140033	-0.0297799768272121
XPNPEP2	-0.0263453074997625	0.0230530100469536	-0.0150596376088503	-0.0244594937427202	-0.0689781200908916
UPP2	0.0399311546154247	-0.0142368015517768	0.0418833430535816	0.0449249379142486	-0.0522146109030451
RNF212B	-0.0358283821179044	-0.0786696457187519	-0.0742064063979899	-0.0573847270121719	0.0712212412719644
GGACT	-0.0358406394460559	-0.0701233530682152	0.000191611002764477	-0.0326234735180857	0.0509956548997797
AL592546.2	-0.0240984401449898	-0.0235597209405942	-0.033383828435856	-0.0348497831607361	0.0441254362819527
VSIG8	0.0342742435273054	0.0533790540672076	0.074333613387143	0.0563137257227742	-0.0567310507610972
LINC01983	-0.0285304047349514	-0.0208645500082578	-0.0181249596200404	-0.0307369916560584	0.0332561793568662
AQP2	-0.0481103313676467	-0.0312813475081138	-0.026100459646918	-0.0487695782947062	0.00617206892559664
SPTB	0.0377713982293889	-0.0559147892131154	-0.0458961075739598	0.0170617059635223	0.0763848671375614
TNNT2	-0.00464651852981747	0.158496336329564	0.0801329911477524	0.0200533369776391	-0.0468309751602556
IRX1	0.044622211509492	0.100804756762038	0.0860495938321667	0.0599571654185334	-0.0366030977796743
AC107220.1	-0.0581786666453424	0.0171688379496898	-0.021613319914016	-0.0544582853344224	-0.0517642950204818
DUSP9	-0.0144727328990444	-0.0336916038667139	-0.00371664467734844	-0.0401967806853065	0.0490415393291843
AC124017.1	0.0138606454359582	-0.0128708439369013	-0.0181962652296111	-0.0227305606375103	-0.00281739763525643
AL031726.1	-0.0395332317805854	0.0844970003121402	-0.0418826267339776	-0.0499876029084952	0.0303040744007408
RAG2	-0.0267641074547925	-0.0708207389574118	-0.00834734311936088	-0.0249639602975585	-0.0231626186690647
SLC9A3	-0.0825996507500546	-0.129350349425712	-0.036754309827254	-0.0795685016738557	-0.0556014348035671
FAM151A	0.0118146721347864	0.0353003519114726	-0.000458063199651015	0.00426402440936345	-0.00679979774063893
LGI2	0.0750021140190519	0.0907631055055735	0.0278172376808027	0.0616156386637803	-0.0338017288323991
OLFM3	0.0215142895975081	-0.0123165478809283	-0.00734546868886158	0.0186329055780379	0.0268436106123583
SLC34A3	0.00141195317450461	-0.0649759707538631	-0.0574888157161504	-0.0172529330500211	-0.0358567686401974
LINC01762	-0.0595337878188221	-0.059188796371084	-0.0479529611322218	-0.0700276467110257	0.0523287549834357
CASR	-0.0234903153702044	-0.0150713241705777	-0.0479667904022283	-0.0529727610774088	0.0797495127136131
AC009035.1	0.0218847254042407	0.0733359938742546	-0.0183478842341508	-0.0397789850455441	-0.00903817041093682
TMEM45B	-0.0248610635321628	0.306184970080015	0.0163883420758077	-0.0263744776213853	-0.0877022426456658
ASB15	0.0232631057980358	0.1029857084015	-0.0174830022666039	0.0270232875521566	0.0145332456405357
AL590560.2	-0.00766272916761161	-0.00624569573835831	0.0907513899273506	0.0127204832240388	-0.0307677383285607
CYFIP2	-0.0546737855622264	-0.0996373737903043	-0.119063115545444	-0.0981371854632034	0.140451077245832
AC016526.1	-0.0493191222701348	-0.0692072805524182	-0.045550802776989	-0.062968679030851	0.00976123082320189
AC106772.2	-0.0542449315055878	-0.0601989291332163	-0.0527057544909424	-0.0630774158369507	-0.0408202008018486
C4orf54	-0.0276555019370264	-0.0667329306751926	-0.00241249992788898	-0.042214860330961	0.0832832626121196
LINC01571	-0.112585839565254	-0.0134403026099697	-0.0408721864416313	-0.126177511929766	-0.0231281950132625
F11-AS1	-0.0572652472012699	-0.100259683111676	-0.0539435163555758	-0.0889279117604286	0.0307323578998933
ALDH6A1	-0.143701278970766	-0.0905262879032274	-0.164818357866142	-0.165693294533322	0.101027843328632
ASS1	-0.00665703830611722	-0.0241187800849515	0.0118529318925782	0.0042876912543026	-0.0820614448024296
ATP1A1	-0.0727230625200418	0.0483027511540894	-0.0739972617653016	-0.0901845053315711	0.0781444756377616
EGF	0.0255493942531565	0.00689013077519712	-0.0614278049036123	0.00524720106431401	0.168141819718462
RPS24P17	-0.0311841559226361	0.0285230754386236	-0.0329283743707767	-0.061490867296062	0.0183289984010627
NKD1	0.0796380089774576	0.139017402650259	0.0254244539417654	0.0800809551647383	-0.00572549384331204
AC092078.2	0.0406720334590415	-0.0629492771135485	-0.0390540580536357	-0.0186076144870724	-0.00524029375252457
NR1I3	-0.00880913310552385	0.0306322863037121	-0.0225537113295798	-0.0141078524500455	-0.020618137930757
MRO	-0.0781103723562696	-3.42979137714483e-05	-0.0494030668152772	-0.0822841045159789	-0.0194575644447409
AC027309.1	0.0134249717025565	-0.0395528192055336	-0.026177339697442	0.00836968367446206	0.111401108378014
RANBP3L	0.0148599403444931	0.0310473054768478	-0.0607297947363867	-0.00618107866924597	0.106322108258228
MUC15	0.0404942684987574	-0.0242711889661576	0.0194133714216794	0.0190859240464095	0.049212218993856
AC022039.1	0.00326030907905195	0.00707796467343592	0.0528525667635976	0.0041250828103808	-0.0402226170832094
HS6ST2	0.0413722776100276	0.148724895553172	-0.00509654062883116	0.0194461120044606	-0.0578053164596437
AC021491.4	-0.00599631708981025	0.0884972419256494	-0.00584369435568605	-0.00276946501992077	-0.0327474895751201
AC020633.1	-0.00927029964214173	-0.0120994226753511	0.0508927723162958	0.000789156027837462	-0.0371790060570547
LINC01543	0.00568513661744894	-0.0458753548993825	-0.0500027561309375	-0.0145719471075322	0.0721958835905108
AFM	-0.0321384008791728	-0.0428744023671612	-0.0521588233880672	-0.0439244108017995	0.0542942219117148
AC112198.2	-0.000684284616945384	-0.139851677474285	-0.0421640304264495	-0.0111570046185131	-0.0235250065684926
AL121987.1	0.0359648929027541	-0.0339471695208384	0.0971208371247967	0.0331473625860678	-0.0523968889575284
AL450313.1	0.0680202001870976	0.00333303561069954	-0.00202604417235012	0.0622386944135402	-0.0309370152063565
AL158817.1	-0.0171690757175465	0.037705019863594	0.0323220437544169	-0.00961568924574172	0.0132233963093914
AL163932.1	-0.0999636001454444	-0.0500724525677899	-0.0707021364376645	-0.0928536555125196	0.0236933920958154
CLDN14	-0.00754492056125145	-0.0168499709315702	0.0724900531544401	-0.00864665723949525	-0.0685001883842315
AC092813.2	0.0631901772562332	0.0553437745688376	0.138705055185833	0.0931800155890439	-0.0106535442315405
FAM242C	-0.0858783506007877	0.0314336167044043	-0.0286576582906454	-0.0937550530235694	-0.0680452539982819
GSTM3	-0.0341039006361893	0.167462392940636	-0.019611446199833	-0.0509649686136857	-0.0132339727195814
ALDOB	0.0015096150393395	-0.0776197219572667	-0.0459658257048234	-0.0130018358431446	-0.0247025976354876
ACSF2	-0.0204299006021669	0.236462245624712	-0.0163273603802137	-0.028222433533901	-0.0724380042613035
RALYL	-0.0403238147021359	-0.0519981877304447	-0.0366790781407957	-0.0437464535670454	-0.050106778591849
CHP2	-0.00283624045577193	0.136385519297594	0.00461268568575739	-0.00270871937012549	-0.040739641997728
ZNF488	0.0644229454912919	0.227029731888917	0.106838694677214	0.078409936738821	-0.0552946425523749
ITLN1	-0.0470700579977743	0.00499477263846198	0.0308570966068786	-0.0478399073089216	-0.048704469394928
PCARE	-0.0144749146070273	0.0580826102791058	0.0213417403306975	-0.0122846717052003	0.0455477762316795
SLC22A8	-0.0808117917752743	-0.0254451490407614	-0.0496113342801536	-0.0853553566188556	-0.0289280348406284
KCNK10	-0.0782364447486103	-0.0751932079560642	-0.019412831582379	-0.0660406613637736	-0.0338817724997527
PCK2	-0.0237543683346433	0.0646539780991716	-0.0111573052479351	-0.0354203770577399	0.00344145420746426
AL390760.1	0.0739610786482459	0.00283727540974098	0.181100617655897	0.107487529273481	-0.00948568484695482
NPHS2	0.0275285772806884	0.0883932165291608	0.111657080590168	0.0538208641199617	0.00516326177377633
HPD	0.015762920862433	0.0882406556143354	0.010844758382516	0.0122600915928133	-0.052594597733489
HELT	0.0205182880070248	0.0487530462746968	-0.00659694800477168	0.0110801504278183	0.00623764230218092
NELL1	0.0160523473780411	-0.0355277311156156	-0.0224652304356756	0.000294908260905598	0.0437056133877983
BTG2	-0.122869308467781	0.0420717360100728	-0.0512545631758532	-0.117946791510361	-0.0647287834245538
FAM217A	-0.0659990123823907	-0.0190753855952029	-0.00913123356677209	-0.054563665531181	-0.0518932758230522
AL035604.1	-0.00722917597096515	0.012965667847246	0.075796826040386	0.0333137803382941	0.0243266482212091
KLHL14	-0.115984096106973	0.301117444555319	-0.0150731889898818	-0.118032717604625	-0.074674873692649
AL110503.1	-0.04258476300935	-0.0679690867466745	-0.0191170807364544	-0.0513106113679559	-0.0390451123805561
LINC02360	-0.0607837879015218	0.00235069726736398	-0.0158177479089925	-0.0538807095567305	-0.0685815387302788
SLC14A1	0.0103224149070434	0.0320809486122337	-0.119742739294893	-0.0145141814368138	-0.0309057945244251
F11	-0.0523775103205405	-0.116931386149487	-0.0421752012498089	-0.0697855781861646	0.018842704529412
AC027288.3	0.088857530622669	0.0183741214952179	0.0522483037275416	0.104465741246231	0.0255928001984382
ARMH4	-0.0507086177954279	0.0106577295411447	-0.0626775447528212	-0.0728385965947661	0.120162358730726
TARID	0.0101472813505115	0.0320465189001325	-0.0153931861688611	0.00546094683720923	-0.0922850273142158
AC108749.1	0.0960718953081499	-0.151059713229587	0.0665471985103513	0.0890653122139838	-0.0250528487235398
SEMA6D	-0.0527998016740084	-0.0654942901127158	-0.119356255804451	-0.085561289458865	0.0457861062436816
EYA4	0.0527888876576523	0.016316585716969	-0.029066388979191	0.0363270063432126	0.0181261780690302
SUSD4	-0.0174759658012506	0.275000587080763	-0.0112199855600722	-0.0190648074434643	-0.0768297854221819
LINC01758	0.0495827445752682	-0.0713142995755149	0.0098205572695816	0.0626724155219218	0.0445386934955777
AL139280.1	-0.0672520376325313	-0.0197738417536771	-0.033731890288955	-0.0712920294712196	-0.0700451995980452
AL450469.1	0.0172101227200701	0.0226023380514836	0.00930516150082654	0.0110373549883831	0.0481163185267954
AC104667.1	-0.132232081759051	-0.0331425071244987	-0.110025052064123	-0.16196903342235	0.0289059477271666
AL160286.3	0.0287297852511405	0.0990466023914084	0.0263622463174392	0.0344813751508273	0.0458542800427503
FAM215A	0.0402761309851656	-0.0557261202298433	-0.00789850655984112	0.0244267800007778	0.0301656884475341
TYRO3	0.248221277165189	0.321582089491423	0.167433096268456	0.261748313426587	-0.0908537592260709
VDAC2P3	0.0328125208118919	-0.105137082737224	0.0239456894178711	0.0275733197987332	-0.0349916489816641
AC087045.3	0.00450952037184794	-0.0318329952096464	-0.0222140764717198	-0.00845182099196182	0.034600208893428
PTPRO	0.0118452548841375	0.15015702189138	0.0127880154499774	0.00537623849956138	-0.0837457511866211
FBP1	-0.210413413614376	-0.14811844804586	-0.0964213551039969	-0.205997443001462	0.0396034144928864
SLC7A8	-0.0344317967944939	-0.0323812016306632	-0.0619832652377115	-0.0575140015388911	-0.00741206427779832
OR10AB1P	0.0133333673779846	0.0224751588711089	-0.00302706460767154	-0.000160671489193824	-0.00579392511345044
LYPLAL1-DT	-0.115984512957663	0.152257811931331	-0.0878527028991224	-0.111574516084201	0.0396925658925805
PDILT	0.0117347368562297	0.0188247856343778	0.00692756020306622	0.0289171013139	0.018987828964111
SLC34A1	-0.0736182364165157	-0.0418574586370066	-0.00310668476809391	-0.0483420408611654	0.00571382467578337
TFAP2B	-0.0503936728759254	-0.0058989062910417	-0.022755549141107	-0.0620483958585704	0.0121054452897839
CYP2B6	-0.0160599745892252	0.0527616819827285	-0.000755350568353979	-0.010284910076512	-0.00543529194334952
SIRLNT	0.0971393828034669	0.00502135564930594	0.134878114779881	0.118129535746314	-0.0303096177648251
TYRP1	0.0288314153564056	-0.0246471435870424	-0.00791935260274229	-0.022653130195744	-0.017598812961421
IGSF10	0.0354787881548335	-0.024833432848772	-0.0395722913071146	0.0193583939054211	-0.0273246594738896
C10orf55	0.0914779099836481	0.0835292691739903	0.107967703278405	0.0945356949068433	-0.0799282173485929
AQP3	0.034563497221595	-0.123721715363176	-0.00872623220960384	0.0357329842576661	0.0140765945434983
PROZ	-0.0522926288060412	-0.025851873964053	-0.0842803103707705	-0.0644321203792508	0.0233719686714432
ERICH4	-0.0512341422913067	-0.0563074879909923	-0.0677119635757161	-0.057359872576678	-0.0616417733516311
SLC5A2	-0.0268420315060731	0.0118764206142607	0.0150163220993137	-0.00273964655140634	-0.0480552488332586
LMO3	0.0442742560713282	0.226848162837394	-0.00460049899360048	0.0709212694965968	0.0430833765002136
TTC36	-0.0179575476094619	-0.00964880758572668	-0.0274791858773081	-0.0192636412172564	0.0241126908987135
UBTFL10	-0.0272413302417623	-0.0675447195204378	-0.023351341333181	-0.0136805753954965	0.00255783500335686
PVT1	0.241608473747664	-0.00889493588334741	0.124554994080885	0.253948505818614	-0.0816879510238959
AL023806.1	-0.0445011244976198	-0.0545639690915351	-0.0413714747939824	-0.0907694418364421	0.0535256998851982
MUC6	-0.0610146858702991	-0.0508902863500322	-0.0812935881742966	-0.0671016010234112	0.00648694223960621
CPAMD8	-0.0362331792645665	-0.0520197719662084	-0.0397138106030085	-0.0433360162819843	0.0638919371915984
AC098934.2	-0.0263948252933352	-0.0164970281049479	-0.0548977319766265	-0.0278162528979481	-0.00611737317937267
LINC01976	-0.044108587578473	0.0377457434167423	-0.0327725010057248	-0.0579859805549656	-0.00580944841661147
PLCL1	-0.0662176659341256	-0.107779776672085	-0.0763266429642341	-0.0942908854568901	0.0893255314746117
CLUL1	-0.0756552918028391	0.0549922675063566	-0.0309464366783217	-0.0715866795886989	0.00881139965784042
AL353152.1	-0.0618428593751212	-0.000510412554693813	-0.0573218723008961	-0.0599701027302309	-0.0419232986196726
CDKN2A	0.192582248052224	-0.0047491969682893	0.0163117572845591	0.165130002882801	-0.0590031364652882
CTSV	-0.0497823534311488	0.205575780480671	-0.0196047806247159	-0.0519709510645361	-0.0450105353758967
NT5C1A	-0.0427734375259646	-0.0630056944185676	0.0129017923022413	-0.0475319076011453	0.00675773156634127
AC093627.7	0.0268177301494487	-0.0195349236446748	-0.0217839632529486	0.0168679370024812	-0.0420498345768061
USP44	-0.134163838842526	0.200838290609596	-0.0680853953491116	-0.134265759568763	-0.103199008391333
AC007993.2	0.0446678142546013	0.110959855411321	-0.0141553303376607	0.031972572764517	-0.0286279197792625
FMO5	-0.128706537120917	-0.123038219081701	-0.0752370846719353	-0.134879830593785	-0.0311475569932312
PCDH9	-0.0395184002756625	-0.0655533636678451	-0.0281582573444983	-0.0496445061129323	0.0240105785897626
NUAK2	0.0224280104231761	0.0468303694375479	-0.0145310125926507	0.0156228689778937	0.111710660820879
CYP4F2	0.00193009116345645	0.0038677853166256	-0.0111013907549061	-0.0038164055779412	-0.0153067756567324
CNTN1	-0.00608305700115112	-0.0172507738449147	-0.00283785785138587	-0.0145864733598622	0.0371411519474949
HMX2	0.10626543528261	-0.0144958159210432	0.119608562932203	0.0901690236865643	-0.0492001653274451
ADORA2BP1	0.0465149779348887	0.0878662184731564	0.0453558974535691	0.0456153971276764	-0.0244440319263599
TREM2	0.0294989304390433	-0.0300689360799141	0.0746350115650857	0.0481966904494383	-0.0403540561232769
AC007993.1	0.0178162058975842	-0.00357657771207613	0.00853843726320714	0.0108935619431083	0.0238059850551028
SORD	-0.00998432711446883	-0.00150072723160544	-0.0458977950789774	-0.0225024415880916	0.014394007762892
SCNN1B	0.0581783866061401	0.0548631718620739	-0.0161471606664046	0.0452261788945132	0.00996876106884381
PLGLA	-0.0505836405937758	-0.0198423863738919	-0.0257477131353817	-0.0519857008384427	-0.0148905794076182
PROX1-AS1	0.0474730087976878	0.0106207629166176	0.00815707062890758	0.0440142484598079	-0.0271214965643694
KCNK13	0.00430352350558986	-0.0129677032199007	0.0271979652433193	-0.00617746164846682	0.0687844151469103
RNF150	0.0362635414868265	0.0921416422540424	-0.0123967794105264	0.018702884213997	0.116464075617172
FABP1	-0.0258897162419893	0.0224730503427111	-0.0193731632568033	-0.0275778251977505	-0.0066063298621724
LINC01055	-0.0519726058452761	-0.00589866271861264	-0.00668580300192826	-0.0606700012594217	-0.00531438414932263
SLC36A2	-0.0472264740560161	-0.0502372208383805	0.000885453657212773	-0.0365313970835439	-0.0516256683984111
AC091965.1	-0.0147325330261742	0.0104651903136673	-0.0367862094312995	-0.0286590471193738	0.0668315501270306
DLGAP2	0.0391200972104485	-0.0326466416953916	0.0495364565751713	0.042531487752189	-0.00952982277815267
KIF18BP1	0.0308888387107173	-0.00679618204662068	0.0962239012792914	0.0552597709313726	0.00569540094012172
NOL3	0.107463603001088	-0.160438531664779	0.0642021073068567	0.128515271942063	-0.0367655742464938
AL450469.2	-0.00201096957184769	0.0304861938958473	-0.0540197419923143	-0.015666098993623	0.0369914534295224
AFAP1L2	0.0444008211044902	-0.0314679199090693	-0.00302740203920553	0.0360013504599063	0.000517529281578457
EHF	-0.0609621252463604	0.079223361628802	-0.0622078818712876	-0.0658135459929561	0.0323664544361316
PIPOX	0.053283420935749	0.0344342404030543	0.0233885462166959	0.0610390162286387	-0.0304279750048445
SPAG4	0.145220386996308	-0.0898147370717937	0.0690034017699648	0.158061984597826	0.0187924376920692
AC083862.2	0.000957976462261891	-0.0167784262706967	0.0770097771350376	0.0310340647324702	-0.0705913144790584
CYP27B1	-0.0125973736368482	0.084724988431888	-0.0204223994533209	-0.0194225606183154	-0.0140195521854633
SLC16A5	0.000541696397133615	0.121219034633977	-0.0559644100440808	-0.017109340022833	0.0757657942406022
C5orf67	-0.0113255411155184	0.0362881679673687	0.056521080303601	0.027033349902015	-0.0202930867228312
AL136376.1	-0.0433089359214333	-0.0142043130247276	0.0705773631158104	-0.0330996496262558	-0.0186146105936936
TMC1	0.00836803413792799	-0.0687237231649368	0.026805564527022	0.0233591059417118	0.0635471551522199
ADGRV1	0.00866857238583151	-0.0225309978413301	-0.0874732618574931	-0.0108070344040019	0.14530026365666
KLK7	-0.0257149574598506	0.0818349859127284	0.0063550094604195	-0.0196160428851381	0.00140552067196187
STAC3	0.0235652045479796	0.0545198027586694	0.145601362480093	0.0454952582752745	-0.0943445065478452
GJA3	0.075234847496997	0.0532259203327272	0.0427753485407474	0.0722890041772681	-0.0842991792822895
GPR182	-0.108964547461287	-0.0588232042113295	-0.0597919503379048	-0.12109610591667	0.125058255909867
STRA6	0.0478183362805201	0.361977998893241	0.0212348607453208	0.0476341379679505	-0.062149802045011
AC119424.1	-0.110701633750974	-0.0426831106367895	-0.0562860145738835	-0.107305210029165	-0.0295146147591966
HS6ST1P1	-0.0166079149856695	0.00751692013874059	-0.0287844400935829	-0.0326449143000415	0.0322005535964756
FLRT1	-0.0530381505910783	-0.072864037887704	-0.073402879008531	-0.0724424757104643	0.0200469909561337
CAMK2A	0.072707330630041	0.0218863694697593	0.00358639740193055	0.054962337728568	-0.00913124699298688
AIF1L	-0.277560238980724	0.118371080054938	-0.0750630031304874	-0.24407188381439	-0.0518268249697414
SEMG1	0.0249494128993511	-0.0198163191872853	0.119319634489221	0.0844655016737659	-0.00760179130523312
AC079385.3	-0.00661655196327904	0.131416755075032	-0.043140127392051	-0.0347770949721566	-0.129791316450252
GPBAR1	0.097204381706329	0.111269308388017	0.129433466710296	0.118667135338816	-0.0210541757483466
TNNI1	-0.0650401203650092	0.205170937025712	-0.00914143664465134	-0.0652178370028766	-0.0500651680240486
SLC12A3	-0.0387301381216776	0.0040760095611176	-0.0394558089244425	-0.0793163546493786	0.0229902107500933
GAS1RR	0.0750624492658563	0.0480868896842654	-0.00313156815122723	0.0564371353732712	-0.0452742024447383
AC092078.1	0.0429578171138839	0.0202882667884388	0.0316502234056083	0.000811120737610812	-0.0120534560789497
RGS6	0.00702042046946825	-0.0556446072118905	-0.0378679388649098	-0.00474217781568228	0.0692357360069833
DTX1	-0.0171777053327856	0.142483030998776	-0.00608568252057715	0.00380466427427073	-0.0694592216436439
FOLH1B	0.0419354744364874	-0.109135682810929	-0.0759638693522052	0.00250031867330629	0.0146628077059737
NDST3	0.0704070004197254	-0.03985626904204	0.125556456996954	0.0636708441237496	-0.0255083522317154
AC087762.1	0.0184004553654177	-0.104141497816081	0.0119836811923873	0.0199789386573151	-0.0254355247342811
AC012123.1	-0.0879546369532001	0.129679832949863	0.0389289986084063	-0.0855181818883852	-0.0545445223338247
ARC	-0.0650534025814275	-0.122843999119455	-0.0523532828160055	-0.0663930657958059	0.0168717524594484
ARHGEF39	0.153000138417165	0.0198967765620289	0.123335309278832	0.174871725935869	-0.122975833407377
CKM	0.0848901571795319	0.00105882091694371	-0.00227979974786733	0.0686007614774975	0.000738465889885784
APOC1	-0.0326234811060762	0.00716355236010058	-0.00406791318122025	-0.0319267944822296	-0.0274771750416945
GRIK2	-0.00286842646529062	0.0372242440422442	0.00284010164545061	-0.000561589637758984	-0.0504674668421103
TUBB8P7	-0.00398882889739366	-0.0239606929783942	0.074111892388359	0.00812539313575059	-0.0521965497990402
HPCAL4	-0.0186202112881886	0.0254831768994032	0.0867513544822511	-0.00562512342769706	0.00714419906142866
ITGAX	0.0435389519244834	0.0418123043317397	0.0576994901660768	0.0449933985428619	-0.118094643261229
TNNC1	-0.0199100766946293	0.19275442561549	-0.00979262991905171	-0.0252344894692454	0.00144611159339219
KNG1	-0.0492811355927536	-0.023100979592255	-0.0272102759764409	-0.063949465773004	-0.00474242465180072
ASPDH	0.00856584494941817	-0.0584045302043673	0.021237211417018	0.0322684146402427	-0.0240757953141646
AMPH	0.0333693464675735	-0.0258482729963021	-0.0328371777195424	0.00374134095898697	-0.0540915063808316
KCNJ1	-0.0308291218315953	-0.0177113032095155	-0.0320419513285646	-0.093888021561057	0.00175008751838302
PADI2	-0.00664545916711572	0.130495851762078	0.0534496913796792	-0.0086706020512926	-0.0902116533914376
ARHGAP22	0.114052913285951	0.121565404714162	0.127148936681912	0.10716857871726	-0.10757915719166
HNF4A-AS1	-0.0411397616958083	-0.0273944189057748	-0.0448255770878226	-0.0425370312801201	-0.02680097498608
AC019069.1	0.0688160544247383	0.106102418110265	0.0864400899108145	0.0896707286909798	-0.11451267059047
SULT2B1	0.0115902615428066	0.0268008453927749	0.0353400506604661	0.0276300241881269	-0.000873617459971344
DNASE1L3	-0.176658167153092	-0.162455241179378	-0.107151974985391	-0.188503448751967	0.130019828019508
LRRC2	-0.0174247021140169	0.0153948882337052	0.0158050931582899	-0.017211744381163	0.0401232398754286
SEM1P1	0.0500218482163723	0.106736876509673	0.0124514717249743	0.0460258024279572	0.00835309960887016
PEG3	-0.0454157370135358	-0.0250538538694228	-0.0922096924430688	-0.0659167860104331	0.0292184583756384
PTPRQ	0.0835270368774907	0.0874773273895113	0.073891855155329	0.0764153423949749	-0.0649134112596641
AC107057.1	-0.0204907807977437	-0.0213331842523769	-0.018116808972225	-0.0279139117271207	0.0587116178071058
GAS6-AS1	-0.0309693810831612	-0.0798609396070323	-0.0384205416489916	-0.0353767352179538	-0.0678166053405783
ST6GAL1	-0.0187912423141121	-0.0423533430166842	-0.0777096947914018	-0.0376691430114895	0.11206765453934
PNPLA1	0.117464972278347	-0.00586810167731642	0.0704725846215456	0.146094119648551	-0.0104477162921536
HECW1	0.0118573651774372	0.109929178518308	-0.0102231361603716	-0.000799299166677789	-0.0578286084039845
EDA2R	-0.0787891142671209	-0.132790763088154	-0.121417546430822	-0.0919118607622282	-0.0245264154175977
PM20D1	-0.0790599760586835	-0.13336508584052	-0.0141896233157222	-0.0645117510326333	-0.0626850121580212
SLC13A3	-0.00495920232240634	0.0341210313614748	-0.0203752863871081	0.00474850061083241	-0.0676340895945175
NKX6-2	-0.0315072649626995	0.0857252806920875	0.0219959779477994	-0.0284993728523114	-0.0398961489259221
AC022431.1	-0.0197445744545335	-0.0444941204999356	0.0152917760139275	0.0054661288691697	-0.000390828661060947
KCNE1B	0.0232640574356988	-0.0374988661871082	-0.0114062366366482	0.011696191272789	0.0779075879172068
DACH2	-0.024202549095838	-0.0674911474691963	-0.0291562343672299	-0.021464692693154	0.0292204894829309
AC044810.2	0.00219741286580997	0.0762140861959461	-0.00699663152882324	-0.00690263754578518	-0.0477237982464497
BVES-AS1	0.0593380132023799	-0.0163720154337323	0.0204792965249925	0.0445403714876682	-0.0252475122583846
C7	-0.00171851606909414	0.0320289889771563	0.0166879729181345	0.00361350841111929	0.0299641982099611
LINC00380	-0.0129603446033229	-0.0272031661522155	-0.0620325779816373	-0.0031651447384978	-0.00218063390330005
AL359736.1	-0.0549799257389248	-0.00149865604603098	-0.027931670138504	-0.0567334498073329	-0.0122296746072545
GPR12	-0.0128656987206392	0.0100478665195844	0.0167263855627547	-0.00622062406817732	-0.0247318923706899
LINC00443	-0.0303072520870591	0.146657137271422	-0.0356611083214543	-0.0168463651725411	-0.0261937732014276
AGBL4	-0.100938219759009	0.0908340022401179	-0.0898244358357808	-0.100665438164842	-0.0159626960103778
LMX1B	0.0153063866902335	0.0832760916591598	0.0235888150847575	0.0289706431061358	-0.0312800097064219
SLFN13	-0.0681629074665548	-0.0265960697808671	0.0239826434671629	-0.0405423066635082	-0.0913691718816155
HK2	0.120804595901995	0.0470173188524431	0.0553094558086257	0.111130398327732	-0.089240972018883
HSF4	0.100728085156337	-0.14946583640861	0.0188227708702187	0.0926021180472438	-0.0458648573944896
COL4A6	-0.00133396543334108	0.106107688855917	0.0474374878448558	-0.014788022253195	-0.046406951356313
AHNAK2	-0.00451299727890315	0.0689742365749732	0.0480166255207416	0.0141009773719898	-0.0778686424862516
TACR3	-0.0425111334433354	-0.0028759926505805	-0.00586975897566893	-0.0406639175279077	-0.0146292128575365
AGMAT	-0.0736619300558935	-0.121741673107828	-0.0476295850244896	-0.070435814538925	0.0123989520229113
TPPP2	0.0303368700175581	0.0038600568985448	-0.0526915888440566	0.00633711919839452	0.154300819923358
DIO1	-0.00865211998077473	0.126271185425875	-0.0424367796077167	-0.012760546717649	-0.0758995300742631
TMEM74B	0.0393755883139019	0.0354487330435281	0.0371119219520671	0.0509782549194261	-0.0697130057600233
AL135785.1	0.0496830835502628	-0.0826279096547946	-0.00962086905201233	0.0585597256663248	-0.0254716664873031
PRR35	-0.0459040209262459	-0.0654193787352585	-0.0450119885520037	-0.0536619183901821	0.0350768894250717
AC092325.1	0.0262011483418299	0.025419239224864	0.0882589978218445	0.055304562921672	-0.00281497413164234
LINC01702	-0.0407489207800889	-0.0774447891798531	-0.00686713410999174	-0.0279350555440331	-0.0388687978803325
CLDN10	-0.135347113476964	-0.103836953850425	-0.0925306073740601	-0.121359638772629	0.00302334489125898
NUDT10	-0.0223126194051593	0.0741589329961434	0.0620512703274663	-0.011334188613056	-0.0633942654272489
HTRA4	-0.00371598251101884	-0.028940350950237	0.0283344063869176	-0.0108442135990582	-0.0308248515342406
BPI	0.0683635964331363	0.0664293028111972	0.00322106024957963	0.0667805932119322	-0.0344212649353239
AVPR2	0.011560330799273	0.332874114884942	0.00801718808840529	0.00884435710992069	-0.0424179733498654
AL049838.1	-0.078191636620169	-0.00395825774836743	-0.0698405817039937	-0.0915009696409701	0.0938822526028429
CDKN2B-AS1	0.209270056194779	-0.0410985760345042	0.137375379982107	0.216329365704869	-0.0409144436316235
SDS	-0.0132602467407302	-0.0545230637945438	-0.0250769687352608	-0.0206604565781555	0.00985013666163153
MRPS9-AS2	-0.112228560328347	0.0535283860515135	-0.0635520886583143	-0.116851621140399	-0.0165471280356853
E2F1	0.223347980198343	0.226214062712637	0.0811520874918434	0.200257288290392	0.0216990621949984
AC008125.1	-0.0739574660976366	-0.0544603900555955	-0.00792334277045434	-0.0723286881391249	-0.0513744102257507
MRGPRF	0.156965128174011	0.132072928124087	0.0309889699330356	0.130669970430064	-0.0157088371424014
TNFAIP6	-0.0706309586208743	-0.128086386195677	-0.0236244506309784	-0.0591776073716006	0.0223379485637388
G6PC	-0.0825983974282614	-0.0876111446370303	-0.0477182481765212	-0.0814454726310519	0.0075162498784254
FAM167A	-0.10013729159847	0.190389773971934	-0.0128392951773215	-0.112535340420538	-0.0643881821197002
AC062015.1	0.0520473919680401	0.017933009078902	-0.0181727494249853	0.0240054461095635	0.0915878486335513
SIGLEC8	-0.0447951917990493	-0.115836839985467	-0.00930098707135815	-0.0553727872962695	-0.00435653048059864
EFHD1	-0.0618380567304719	-0.0981166978908161	-0.0881478306703548	-0.0800732570358774	0.214303777674472
PLS3-AS1	0.0577898019849033	0.0743877345042079	-0.0196616454506142	0.0302209004402985	0.089787003424972
BMPR1B-DT	0.0678358765111077	0.0120200706905086	-0.0524298615918775	0.041054698179342	0.184309175631204
SCARB1	0.0865788561206846	-0.127467781759549	0.0148722340470068	0.082902124001969	0.0322897273810025
ACSBG2	0.0338599118568971	-0.0145135887525773	0.0799401623339427	0.0811405340858297	0.0131403949229717
AC138123.1	-0.0691287399035318	0.0937480951978878	0.00648235389484537	-0.0528089391600523	-0.0242733074926568
C3orf86	0.0968580523787045	0.0822699272354846	0.0329427853936185	0.0888257942539702	0.00590058675201787
AC068473.4	0.159986461297446	0.127921169241829	0.182867204591985	0.153964034644197	-0.0309687319840198
CCDC88B	0.0302345305020645	0.022980485793125	0.136828636515215	0.0495306196134379	-0.119923773496773
ESRRG	-0.012184291881644	-0.04378989870308	-0.0923342158020828	-0.0358655382906653	0.158082351715829
AC002401.1	-0.0180496117211648	-0.12630884613935	-0.0230162867339817	-0.00581875472997489	0.0376952836978939
AP003071.4	0.127957987622788	0.073440848846698	0.0298713453030325	0.105297696701799	-0.0215807408101831
LINC02061	-0.0425268709302128	-0.058999573199539	-0.00990595426086052	-0.0408025630608456	0.0705354945944244
ODF3B	0.0356966581350951	0.044057183219227	0.133873963092397	0.084010110990537	-0.119770346968237
DDX25	-0.041654609365988	-0.0123368910128818	-0.0623136923418495	-0.0549841550275451	0.014401581984514
DUSP5P2	-0.0149553867221682	-0.00311668157206967	-0.00704588524702038	-0.0162821110273457	0.0415942588240101
AC098934.1	-0.0213884940229821	0.0552641881673947	-0.0233130410612776	-0.015612286781033	-0.05115227937782
TRPV6	-0.0266055202620737	0.0375356112080954	-0.0205408512833504	-0.0345029209054334	-0.00194662562865934
COL26A1	-0.0767355260951136	0.17771462080687	-0.0225944570576438	-0.0636670189186934	-0.0477077180565125
NOS1AP	0.0534108392051024	0.190425439745898	-0.0964531463634719	0.0271422096989044	0.144636311772985
LINC01159	-0.130363588115294	0.118515006609188	-0.0214100591495297	-0.131877642301303	-0.0281072481754669
AC060834.1	0.0127975860768079	-0.032545157360981	-0.0256801482698485	0.000259523674799095	0.0187718759203708
DOK3	0.182509934825839	0.0188797859158856	0.158520204363029	0.188794891329669	-0.0746834278691356
AC025271.4	0.0573715110748102	-0.0637832297301028	-0.0775672475162573	0.0288049164925975	0.13093259073723
LINC02499	-0.0251421217974465	-0.0563453310991746	-0.0543932471977005	-0.0394862223971209	0.0617631575496634
MYO3B	-0.0599430271056302	-0.0447896409498429	-0.0542915236410134	-0.0776966373240741	0.0939719226697757
AL445985.1	-0.0676687249851197	0.0252809308868028	0.0125289458310226	-0.0684580721364507	-0.0669424473625323
MELTF	0.121629701570509	0.119849291654329	0.1641435540071	0.158469259499844	-0.0844123426098836
LINC01094	0.138099658963041	-0.0127781465328895	0.120085392767143	0.137020640504456	-0.0491718453166789
SEMA3G	-0.133189126505875	-0.130967510124514	-0.128064624309659	-0.152262831701445	0.114434091258415
AC138207.5	0.0667471366601334	-0.104699762828816	0.100677832315332	0.0701679663095925	-0.0813732725708666
CDT1	0.246182734930513	0.302403769676842	0.206986449647375	0.26370049577345	-0.0662823789556329
AC010872.1	-0.0106001085132117	-0.0204818548955094	-0.0251809125625736	-0.0157060749246732	0.10339588482458
ABAT	-0.108440567037313	-0.0398027225656878	-0.0776948327870351	-0.113446125456062	-0.0399214510975104
AC008556.1	0.000781805684232773	-0.0894205822057516	-0.0428363946435556	0.00404462224446785	0.104186723137874
GABRA2	-0.0994550077072193	0.00571272264765716	-0.042057471358939	-0.0979479801624641	-0.0236187752287329
GAL3ST4	0.10871514813194	0.00788838681602753	0.108167953652612	0.110207778852869	-0.0346959606576091
ASS1P9	-0.031325340797488	-0.0172246405082695	-0.0240225279716254	-0.0302065966923819	-0.0555297578877356
ACOT6	0.0150602846583508	-0.100943744155836	-0.0139144257580593	0.0112781219287573	0.0635933937167204
AC078980.1	0.0192121092311175	-0.0325501775976897	0.0302906621249869	0.0164264522509246	0.0424823821769572
AC105398.2	0.0128755462348732	0.0294191147159434	0.00553893668156468	0.0118332302760629	0.0601890524689436
CCNI2	0.0232734174865722	-0.0699442102522409	-0.000465300139035493	0.00745849428156827	0.167779917595287
DNMT3L	0.09645709336443	0.00593052785619087	-0.00253007954692752	0.0705074434149794	-0.0490294667869942
TTPA	-0.0315475160985673	0.146897674834584	-0.0260106605693996	-0.034436660814556	-0.0204610089469973
AC018541.1	0.0319818976540699	-0.0561496424657923	-0.0271401940121913	0.0312513432755952	0.0383621599028406
SLC5A3	0.101424391975774	-0.0725335427740031	0.0326290619491051	0.090060832218527	0.0796585856706439
AP000697.1	0.0338829655426744	0.097131946433805	-0.0384177433719245	0.0194069937524643	0.0245005196556772
NTNG1	-0.0326186351288452	0.0877420620755022	-0.0235273550358218	-0.0337928350019324	0.00477889585779067
AC091965.4	-0.00429878800748657	0.0540467217890305	0.00105270540602912	-0.00728901435944451	0.0226060617050615
DOC2A	0.0197002049771746	-0.0463986162127703	0.0340711311006456	0.0499657508725081	-0.0569434214365308
TAFA4	0.0223562205145115	0.105655801989839	-0.0244496788610135	0.0138083615986106	-0.0675684484241535
LINC02138	0.0320415445044181	0.0526265383169148	0.0656636471222497	0.0323578226446853	-0.0824604199853523
SLC4A11	-0.0909588932387385	0.00750335791369457	-0.0788601741459469	-0.105153486010078	0.0582283248501725
TMIGD3	-0.00914695157211253	-0.0474840929665316	0.0430642831556874	-0.00541954953084786	-0.0556393715411813
LILRB4	0.0580137595855502	-0.0155450615746085	0.0874774281624833	0.0439426946302439	-0.0579004523218372
IGSF6	0.0363698838399391	-0.0614215692210069	0.0372367493472967	0.0454803619973557	0.000330764670954141
DPEP1	-0.180509927053187	0.00182150303503782	-0.0783087385293948	-0.18607235217576	-0.0671480210002482
MT1G	-0.0208874804650862	-0.0366801301050475	0.0818961926391561	-0.0204860930643514	-0.0189339907151449
BMP6	-0.110468233168329	-0.0619953887757097	-0.0646382582775692	-0.121922943485858	0.0125586905806241
ANK3-DT	-0.0153354007437527	-0.0468571344475537	-0.020744285375314	-0.0321293580361459	0.0171788891215117
GALNT3	-0.114889903920849	-0.0426886647309381	-0.0453888976128031	-0.122490496977008	-0.0262528182848349
TMSB10	0.0316839176387341	0.0952155887633093	0.11157796114309	0.0740685157610103	-0.090463673266709
PLAT	0.0792234774911304	0.0914414633242952	-0.0117848206364494	0.0621255193396335	-0.00484308001141196
PIK3R6	0.0873994327240973	-0.05682019317639	0.0852036353246929	0.105170619271213	-0.0748929509010891
FMN2	0.131837973832419	0.127970037487907	0.0317306775304376	0.103414226350207	-0.0221095251086187
IL11	0.146713335552903	0.0203482469916927	0.0494479317471625	0.111540790424299	-0.0332615422410055
AP006333.3	-0.0737477563912369	-0.0508045521178191	-0.0574262041013979	-0.0817907101396651	0.0702326274348259
CD68	0.0598587081607359	0.0173274846685508	0.055443783016322	0.0878225704285839	-0.0701467006456541
LYPLAL1-AS1	0.071899142766914	-0.0924719756951752	-0.0587541869653052	0.0518973087403562	-0.0456764280932198
PSORS1C1	-0.05954283323878	0.0961365149065948	0.0442054495087978	-0.027376663587279	-0.0940793143848201
GPC3	0.0477313334151347	-0.0472711807736682	-0.07128301157301	0.0215742237082881	0.141213803304277
SCNN1G	0.051819107270318	0.204139909011672	-0.0120417038766828	0.0613654028522184	-0.0284273028012031
NYAP1	-0.0398365933338251	0.00245173165590174	-0.0263420994227379	-0.0338545399533829	-0.041022884760294
SCN7A	-0.0279855792664751	0.00131310906770086	-0.00354314602938573	-0.043798532957212	0.00551247659245745
AL121796.1	-0.0362035649132322	-0.0743947528293698	0.00746465131874503	-0.028811442685361	-0.0342075357632034
PLA2G7	-0.00631706023300448	-0.0776709004148458	-0.0307514085974831	-0.0217342656939503	0.015695403153718
AXDND1	-0.033434518040465	0.0626991278915069	0.0206920448285741	-0.00641445184648228	-0.0454204744408623
MOGAT2	0.00579713230505162	0.0153776381334968	-0.0235009307637577	-0.00756628465772011	-0.0486742900333806
TYMP	0.138449851449917	0.0286039552059444	0.215502391850647	0.174838675881958	-0.101372161538693
CD300LF	-0.00707212911765442	-0.0940212265141898	0.0366400623922431	-0.00571306271263263	-0.0135618524270902
L3MBTL4-AS1	-0.0500173842473027	-0.131566873368117	-0.00656109160162711	-0.044270034249822	-0.0440148848829994
PARVG	0.0939895923749968	-0.0697664406435473	0.150242781347917	0.103022622139527	-0.07330794716875
LILRB1	0.182799834262799	-0.0631486068993799	0.170516097976386	0.186501815557117	-0.0479304616284222
TSPAN8	0.0218966669780782	0.303389587013623	0.016957048297161	0.0120052102273147	-0.0502546664679308
CCSER1	-0.0953388535955663	0.0629410937416341	-0.102342537660174	-0.103397056790733	0.0230865096304435
CNTD2	-0.103380188116707	0.0740869131274837	-0.0519261820877616	-0.0992919813739676	0.0177326725058585
OVCH2	-0.0330245789102698	0.0594103542006542	-0.0586855929760012	-0.0505807807702339	0.0336721660133474
FAM245A	-0.0686496960794303	0.133250251472978	-0.0316603714423734	-0.0673434274108896	-0.0141664994062021
DAO	-0.066785551354005	-0.0190436311185005	-0.0389724488783748	-0.0599811956803057	-0.0611548903395583
GAS1	0.130878530669654	0.0081624597254949	0.00369991202877115	0.104471139679656	-0.0566374270513623
OSCAR	0.0254519809196804	-0.00234404670346981	0.0783494211348378	0.0261910941447075	-0.0954854012779813
PKMYT1	0.296050419948491	0.413272086045571	0.223634201215188	0.30176683370038	-0.151901374070421
LTB4R	0.153664562835364	-0.045521440886189	0.106075459029906	0.151406883038286	-0.120978462287041
DUSP26	0.00964212980949235	-0.00775592688237241	0.013477872472139	0.00148288097820525	0.00128097579772466
DGCR9	0.0986514111264362	-0.128290384624922	0.149262072514035	0.129174948160211	-0.0410371580326252
AL022069.1	-0.194806691778708	-0.0365138406689968	-0.0521636059111083	-0.196224571999677	-0.0912859336879171
NFASC	0.0395261020221433	-0.0890019622296787	-0.0157831339244153	0.0381546134164524	0.0079698992771707
PKHD1L1	0.0312020866119009	0.0214702784699185	-0.000138018730858337	0.015898756517317	-0.00280559230642698
AC020779.2	-0.175162762780204	-0.0192390462177229	-0.102741077376394	-0.175179467602639	-0.0197707776773058
ACSL6	0.0385345232981953	-0.0731718546642401	-0.0140389570060568	0.0228738863245403	0.00231347168216627
SPATA16	0.0833325629378331	0.0288358854804235	0.127381491379118	0.0895710556449528	-0.0642591098957658
LINP1	0.0248824837332067	0.166337058181813	0.0576445079382115	0.0537198229716618	-0.0120613961509511
MAB21L4	-0.0661010073710542	-0.0185800472400279	-0.0512003840990603	-0.070058986387933	-0.0650689790103574
AL356364.1	0.0119571498275124	-0.0754196835155747	-0.0448985357735226	0.0049413060851799	0.0126457153655791
TRPM2	0.0843455124794875	0.0537335445177112	0.143256061960976	0.0888528391743291	-0.106111971489394
EMX1	-0.12029935515885	-0.0264042483269637	-0.0481107201898334	-0.12918210347452	0.0403455727779161
AL392089.1	0.00917041065953478	0.0232847350829743	0.0104793023669332	0.0101399899841658	-0.0239621913070527
ENO2	0.201304340582112	0.0506646998864068	0.120166728052138	0.213702183141528	-0.0992894972414847
MAP6	-0.0324799011572658	0.0581359657821508	-0.0856599319534443	-0.0734284328855544	0.00774287907760056
CRB2	0.081143345946457	0.238040851666401	0.122373141687659	0.120784860445174	-0.0580148352673842
MTCP1	0.144168774367847	-0.139672346181846	0.0404912063615812	0.142644142468912	-0.0505909671844437
LINC01031	0.00997412447246075	0.00486253921514737	-0.0379580206784117	-0.0106186408862028	-0.0741415334084357
HPSE2	0.0173098640275235	-0.0642625723584105	-0.0215947135648336	0.00413720526469062	0.0418683261144491
NCAPD2P1	0.034468963560903	0.0938806453791336	0.0497627916873575	0.032394352612999	-0.0329454175884043
MYO1F	0.099669779273411	-0.0208840836152577	0.126389930292036	0.10392176717934	-0.0770538795882994
RAB42	0.115931792571459	-0.0277257815711093	0.0614334631365508	0.101330020579409	-0.0632639522056739
AC010273.3	-0.0649354062961745	-0.0858486347271543	-0.0282806649405453	-0.0691786942802003	-0.0442132814417384
LINC01991	0.0593198142404542	0.217258618493057	-0.0080227148781457	0.0669851287372169	0.0362535151262269
AC007906.2	-0.148621820138239	0.206901972871784	-0.0439910008042425	-0.137668652737841	-0.0103101532261999
SLC37A2	-0.0602196577760599	-0.113831094044418	-0.0409173340619254	-0.0691751052565116	-0.0399107720668589
VN1R51P	-0.0239417373364551	0.0756805571723864	-0.00331280213537366	0.00583073055876263	-0.0839371964093586
AC011899.2	-0.011692759379133	0.0190820841726431	0.0466338230872499	-0.0157521700090192	-0.0697333106504434
MYBPH	-0.00532538151102983	0.00322772307154639	-0.00284964377746361	-0.0123345377512126	0.056135533899351
MT1H	-0.0138280899659792	-0.0314654897274509	0.0124587415209904	-0.0160533684798516	-0.0233382713575453
LINC02568	0.0142175437882457	0.0184956781824224	-0.0420506395576139	0.00282285449715425	0.161078367129237
CGN	-0.11413934502197	0.000326782162035523	-0.0743677825205808	-0.118270660986661	0.0556687583266915
MST1L	-0.120531678955708	-0.0423055517386948	-0.0644951755386282	-0.161859830529228	-0.0819418611696046
AGAP2	0.188415689446177	-0.0728169038951139	0.103478074583267	0.176489790471458	-0.0156151162111452
SLC16A3	0.103605529763546	0.107416108501805	0.12212767196988	0.144412133285291	-0.0725085958793897
OTOGL	-0.0120817937590083	-0.173323402417448	-0.0595251845638865	-0.00807791345385388	0.0388238722066455
COL18A1-AS1	-0.12141286152259	-0.0917168459102964	-0.0813499598103962	-0.144222483039732	-0.0565490531007799
AL031275.1	-0.00490024668725354	-0.0884733799962054	0.0517271349986622	0.0111296327945676	0.00188844979593634
FER1L4	0.0278663244875738	-0.0198114625615838	0.0255599438190691	0.0339986660172782	-0.0782890076881275
AC093787.1	0.055169355504487	0.0290683708997384	0.0689677240837872	0.0610676855087652	-0.0108979944675303
PRAM1	-0.0524787413882367	0.0108549854813963	0.0510986685390739	-0.0420863713785239	-0.0832119117981695
DCN	0.148135968483848	0.077505610664337	0.0333533179069274	0.128053976691853	-0.0453498098528584
TNFSF9	0.144394990178037	0.171505333993872	0.0860259328331283	0.157177637678369	-0.0694005243345318
DACH1	-0.051264739852809	-0.0403459352889851	-0.03441490531192	-0.0596770378147517	-0.00642743565595554
SOX30	-0.0536732557074664	-0.0262677310750717	-0.0129541724784982	-0.0638795550647651	-0.126002875510654
AL353801.2	-0.0291077240856893	-0.0731679430038408	-0.0191850435250128	-0.0222128413759049	0.0823739416600376
DGCR5	0.0957860415828112	-0.116562820078477	0.0820018513878666	0.128132033411784	0.045273387807434
CPA1	0.0910887960664341	0.15046553004774	0.0936903910681455	0.0995819281506262	-0.0505664376979896
LINC02417	0.0245857751593766	0.0130360379069738	0.0491431263759056	0.0254495087190066	-0.00127513436364242
AC011700.1	0.0603228621006735	0.0256238909031279	0.0287452582009648	0.0511001999050998	-0.0792309801199626
PIK3R5	0.049336959577523	-0.102851921083426	0.0580888514227546	0.0400214754334132	-0.0718922595787408
LINC00051	0.104123673432827	0.00072970645890771	0.0306800251821642	0.097071603063739	-0.0473806954696094
ITGAD	-0.046365708662079	-0.0709430998327888	-0.0525867421763941	-0.0617923147302429	-0.017769423080977
TYROBP	0.0737751509451509	-0.0374320665682111	0.0911163675643471	0.0793740164395026	-0.0137351891546126
VIM	0.165007564825766	0.0116601461244778	0.13377478778462	0.188971700356172	-0.0231337568403497
MECOM	0.011260061784568	0.069147777588886	-0.0908936306599699	-0.0125153385063174	0.153001542383753
AC108463.1	0.0837682705301373	0.046951619729167	0.0495045939519633	0.0827772188256697	-0.081330322115115
SGCZ	0.0850733525625013	0.00134882446800307	-0.0131294682950473	0.0687067289325669	-0.0356403263799584
RASD1	-0.0190812950192395	-0.111364505899928	-0.0288451181243789	-0.0315037610687052	0.0638160036079951
MS4A14	0.0801372292811857	-0.0140867347709122	0.0826376074913952	0.0832354796471824	0.00704226117024183
CD300A	0.0665732680173229	-0.0332045329981514	0.0674950311638485	0.0802632341795594	-0.0342513810348106
NLRP3P1	0.0956677712546875	-0.051036719717916	-0.0062712336557169	0.0827703911035218	-0.105735483377904
NMUR2	0.0925433869652229	0.278404975657618	0.0179626844572334	0.0812211068649881	-0.016138249285225
SPI1	0.108994417130032	0.0238119950573398	0.127122248613939	0.114850578203088	-0.0381798021472812
CRACR2A	0.0245586586733115	0.0247813722315443	0.0296189401291016	0.0182323016354692	-0.10987845993164
LNCTAM34A	-0.117639343808035	-0.00306336284810333	-0.0668561166200309	-0.104938076373457	-0.0660707548923938
NPY5R	-0.0394549832780336	0.116068636239769	0.0116490549838421	-0.0361300728993436	-0.0543894245132363
ANK2	0.0356543085936222	-0.0281306255876912	0.0499248047459519	0.0408096766273249	-0.0807153127738293
RAET1E	0.0117923505923968	-0.0935901068996543	-0.0364712487775707	0.00248462869734947	0.0107465587996323
ASS1P11	-0.0101313505514738	-0.0763153830357387	-0.00732302079582	0.0120787679914146	-0.0449551125080625
CLCNKA	0.00518187382498692	-0.0470988753553335	-0.0660695583430727	-0.0214245348620834	0.226284875251443
GOLGA7B	0.0799599865920603	0.02334662355839	0.0959200238296129	0.0862103783278797	-0.00618086397461877
C11orf16	0.00478972224447452	0.131822980046329	-0.044221780634033	0.000245141552987618	0.0923668894177071
LINC00475	-0.00361762816507536	-0.00339364381430099	0.0993327791336172	0.0386553135914922	-0.0900734362760982
PGGT1BP1	-0.0575434434026476	0.0793692404580861	-0.0458290095860635	-0.0583784658970973	-0.0633176015740995
AC010198.1	0.0155849328653455	0.0796984499582963	-0.0094483320732908	0.00356645630447994	0.0826521969912369
E2F2	0.296519633757708	0.274739666801308	0.22524778955514	0.311771669268981	-0.0776243368982559
SERPINA5	-0.0230385515265368	0.187705879366742	-0.0230171332453256	-0.0314290748730271	0.00647558997853539
C1orf127	-0.0378624820818919	-0.0764975617206404	-0.0234122583460499	-0.0418977878186725	-0.0094438484451256
SUSD2	0.00860282773615271	-0.107127144887245	-0.0319960937857137	0.00248433890867662	-0.0103599444691719
AC083841.1	0.0133938927175313	-0.0432428869921562	-0.0199725004641458	0.00662287436906216	0.0378793571557492
SLC7A13	-0.0663030004680427	-0.0335981363959386	-0.0372010980069014	-0.0685830390141581	-0.0217741888183284
AC080097.1	0.0257816517736018	0.045661913300641	-0.0207612931536193	0.0265669706449564	-0.0178007224530316
AL121957.1	-0.0389211860363024	-0.0270201223719656	-0.0584364785876185	-0.0489898698779611	-0.0348340489978276
PATL2	0.0765709567754244	-0.119433113993223	0.111223255218019	0.097020373286559	0.0161820484563878
HS3ST2	-0.0237029490847773	-0.0555141097409991	-0.050232261167707	-0.0382221131880174	-0.0206319490843131
LAIR1	0.135041526442709	6.6650076976622e-05	0.177722703143183	0.142885622272769	-0.056685094671293
DNAJC5B	0.0137888378828954	-0.0367176638513252	0.00414910360365515	0.0150427780408933	-0.0185030322539556
ASF1B	0.305918071775865	0.34621658666967	0.210630488621888	0.306783787056887	-0.084389766408629
COL9A2	-0.0902898628146149	0.00285265495925652	0.0132685790473558	-0.0741525678542426	-0.125487590708766
SLC9A4	-0.0354192346627114	-0.021725529760892	-0.0620855783317409	-0.0512728481146208	0.11646002887239
SLC5A11	-0.00230240309671644	0.0235174657722772	-0.0218168566083282	0.0173096138165074	-0.027360872232286
OTOA	-0.106412179520148	-0.11144318619961	-0.0699261010942943	-0.1112048175453	-0.0144939738603979
TREML1	0.00563338943581925	-0.0912113823741057	0.0318925160645164	0.0224134024512755	-0.0701899536627372
ADH1B	-0.0251118946368994	0.0395123637380261	-0.012971703537934	-0.0255469774227695	0.00470847135026112
ACOT12	-0.0407060235792758	-0.0357921742966738	-0.0472897086261954	-0.0507743014653527	-0.0245668176274778
TCF24	-0.0403061381988947	0.196847320160677	0.0114092893119504	-0.0404405289920547	0.00309747294673675
C1orf226	0.0540138163330349	0.14894105025575	-0.0878917681466456	0.0208505603326631	0.157730622041869
COL23A1	0.0500684648915447	-0.193558410316281	0.0379077181796935	0.07336683379732	0.0127980522829255
LINC02048	0.0844600099842395	-0.139475883116339	0.066465902135663	0.0923842301029396	-0.0515864363468812
UHRF1	0.296808758384945	0.21619231018226	0.176606124799837	0.276437126423386	-0.102622315723087
S100A2	-0.0381752211766294	-0.00695687807030806	-0.0145397415431725	-0.0398447233845675	-0.0403177671046532
LINC00379	0.01435216971971	0.140516470166532	-0.0341262822774654	0.0299399499992406	-0.0444340166514119
IYD	-0.0823434444035294	-0.0290615238476736	-0.028362112222384	-0.0773592472469471	0.0747721242733968
AC093523.2	-0.0601567322311815	-0.026551610623169	-0.0631265323818113	-0.083002479177862	0.00419879228358338
AC099684.2	-0.0591088673538248	-0.0320653234897302	-0.0519747707047284	-0.0706949025029848	-0.00994869116107632
AC126564.1	-0.0349848869104822	-0.00991676998075727	-0.0148322265230959	-0.0306013639924952	0.0116284816508472
FCER1G	0.143270490604876	0.0086190063779899	0.166027625431328	0.155442021012179	-0.0388270539786799
LAPTM5	0.13863476617492	-0.0065504861749752	0.135949105486371	0.143597967704448	-0.0249387218209565
RNU1-106P	0.107924436056094	-0.0234029244505656	0.038892608070539	0.103261250689968	-0.0832981297387802
AC099684.1	-0.00326724497848108	-0.0571280013990444	-0.0293950430923827	-0.0188322461425223	-0.031317888057186
CA8	0.0241614063249761	-0.037448361088722	0.0163234736389444	0.0217423341768845	0.0918684213316351
KLRD1	0.0410877768810747	-0.178771508830284	-0.00358461815816889	0.0271618599357925	-0.0106819047926922
MELK	0.272689685228746	0.240762764155504	0.175362041605305	0.257936850495257	-0.134531846446915
ADAMTS7	0.00709732119013003	-0.132280544985009	-0.00114799406135785	-0.00131109657075208	-0.0598733335463163
HAMP	0.0393049361117881	0.252208878482219	0.10198227283551	0.055983217104885	-0.0881657086240921
KRT40	0.0365780433430422	0.106876620087065	0.00161780835312165	0.0322750515807505	-0.0727722214690118
AC069154.1	-0.0562852410983971	-0.138318558767571	-0.0285621872071615	-0.0378907998222673	0.0225171111384395
RGS1	0.112397205810169	-0.0770659662929542	0.122837826046727	0.122347695550418	-0.0853808841119795
MPP7	-0.0303020466341016	-0.0379356338656085	-0.106917493532168	-0.0599024196214935	0.176243079673222
RNASET2	0.14269080743965	-0.0285405391621224	0.169258557397346	0.192590172662267	-0.0606702531929479
TMEM72	0.0286104861624145	-0.0483735420447102	-0.0378464849538032	0.00901011845714807	0.205488385538947
AC128707.1	0.0746703491605608	-0.026848403405271	0.0854558723680143	0.0635658104825019	-0.0506285040714198
PCK1	-0.0862618793785668	-0.0894601655139058	-0.107488904694904	-0.0966682586905099	0.0128019793327166
KLHL33	-0.0298641801861225	-0.0806102944698419	-0.067062307175215	-0.0513019105247653	0.0401328757952241
P2RX7	0.120727117796437	-0.170142599970843	0.0833805380066427	0.122863661811834	-0.00334645856272635
EPGN	0.0579598559172797	-0.00886295148403019	-0.0117355566601707	0.0445191473510549	-0.0267143899335786
ADGRE4P	0.0679300946033884	-0.118485482584208	0.0999423583021512	0.0638428583917237	-0.0975492156322973
LY86	-0.00388335455038022	-0.107939222876597	0.0462729140247583	0.00382101352145208	0.010573802180321
BHLHE41	0.0616330857942896	-0.0948931013720783	0.0230549992654974	0.061884030196115	-0.0245246587520877
GABRD	0.0045506752172893	-0.180412940445726	-0.04846380441274	-0.00236396792757786	0.0573862832790348
SIGLEC10	0.140530698886381	0.0712092358614423	0.174593176522474	0.150614098490178	-0.0484926400517207
AC005041.2	-0.0140142516029487	0.0218253791567161	-0.00599457900731418	-0.00990701993271259	-0.0370892413552123
VWA3B	0.0316093548330718	0.150224882267277	0.0355044343443569	0.128742186274377	0.0113126151569708
FCGR3A	0.166837021495817	0.00646415374342838	0.153432001191007	0.179835433098287	-0.0266305288001571
TRPM6	-0.0397961746132835	-0.0850125124939697	-0.043034864283289	-0.0536516776860694	0.04299381015001
HSPB8	0.0170066089527154	0.0135421805762912	0.0562785676125511	0.0528587262231396	-0.0554840438039117
LINC02198	-0.0323768326358327	-0.0692902607531579	-0.0510102894522331	-0.044329314899412	-0.0305261806887179
CSF3R	0.0799407098248386	0.0298574124327371	0.0470473760999175	0.0643318969685765	-0.0945992460177477
AC079760.2	0.0746289069937644	-0.162072954062933	0.042355499568243	0.0874927548584373	0.0144720865209177
SH3GL1P1	0.061719291461411	-0.0628030319302512	0.0598603652171436	0.0811929474238068	-0.114923970117565
MIR210HG	0.0192291578847769	-0.107303618511709	0.0614358046709942	0.0479989152225287	-0.0842421251555153
AL162725.2	-0.00637665062084493	0.00801784492793518	-0.0199908013826508	-0.00424962222884148	-0.0688476337216052
ALX1	0.0734435177373479	0.154762656334856	0.0837445600692194	0.106878930703926	-0.0920105316238328
AC013460.1	-0.0481696964701583	-0.121646435629587	-0.0144967981886287	-0.053671101491769	-0.0222965861984996
ERBB4	-0.0539736368092025	-0.00131801412638829	-0.0733954604718393	-0.0778055133552766	0.0842398910702434
HILPDA	0.0780456567264003	-0.193533608693165	0.00116397597531163	0.0720012966906394	0.025379308355914
AC087311.1	-0.00647586136576411	-0.00164751591293999	-0.0280137950290711	-0.0163645047445012	-0.0621248188776914
AC010655.2	0.0579831582174454	-0.189533733549415	0.000982372310881434	0.0437527251865523	-0.0581354849463454
TROAP	0.320889252250598	0.280925571552553	0.223849688348678	0.313247437797464	-0.137410718216911
GPRIN1	0.142106528945807	0.421358811853944	0.125768708951438	0.171187327610531	-0.13872271341212
CHRNA4	0.0101645412603585	0.02057005646167	-0.0309184950595804	0.00129611005899709	-0.0280532181491923
LINC02611	0.0897588467366752	-0.103185768847732	0.073554434976146	0.090130225854016	-0.0504643165184913
AC069209.1	0.0526149281294321	-0.170294965290572	0.111910308494451	0.084919372972031	0.00921554376669734
KCNJ9	0.0491235817919498	-0.101719289117098	0.0183364292132224	0.0380637892386615	0.0380952120211652
MECOM-AS1	-0.0120050803220319	-0.017644008804533	-0.0449059786815675	-0.0268703578861766	0.00905245008288055
MRLN	-0.0492203239969414	0.18951354435061	-0.0471454927595752	-0.053926408631136	-0.0506902869022961
PTCSC3	-0.0148435020208167	0.125594969228252	-0.0362621622569324	-0.00989241930048765	0.0133316842833002
CDC45	0.267219867930234	0.236097005219313	0.189389749336697	0.250809637129923	-0.140378499007736
INSRR	0.108082550278504	-0.0457853646206419	-0.0489277822096649	0.0719121472781791	0.100586666792823
CHRNA1	-0.0324367771536395	-0.0869196964863134	-0.0410366723903905	-0.0463999423363591	-0.0495909218780305
FCGR1A	0.217160104554359	0.0461069602745645	0.202486477726623	0.223972063951349	-0.0271996939953684
AC135048.4	0.165768430871709	-0.0622592433330938	0.141551437867135	0.177073184299391	-0.0841153020511514
PPP1R36	-0.0654438482374151	-0.110257881435408	-0.105541054620794	-0.096909891519362	0.105994708961771
AL391845.2	0.0359639065769584	-0.211320222265444	-0.0118705873276739	0.0303744989186368	0.0229605606464166
AL353801.1	-0.00152430828751588	-0.101291454751475	0.0164981720102243	0.00262448592191205	0.106864624550854
IGFBP2	-0.0115905952505986	0.0954101523103657	-0.00145851584726567	-0.0100623505416311	-0.0713584592795084
LINC02292	-0.146547211790869	-0.0756425331884084	-0.0400881169049058	-0.133945246258146	0.0494261581738252
AC104237.3	-0.0352161638880123	0.0312853187170884	-0.0617682399879701	-0.0569202445388042	0.0437338052273853
AC105094.2	0.0546678756682022	-0.0843674935805222	-0.0677572896001035	0.0239984279518289	0.116959278160585
AL645939.2	0.104595449147957	-0.0780224152358629	0.174203011831722	0.132260551799828	-0.0952005370341852
PCLAF	0.270971734180207	0.336845981142995	0.19866645682241	0.282349583524785	-0.111603251022
PRSS35	0.0780667885547974	-0.00165943754903012	0.0128635050691293	0.0594544507706336	-0.0380013793245555
SCD	0.192537425540328	-0.0706615782801177	0.0254819590982978	0.180839095100917	0.0820095437226625
MUC3A	-0.0831560548998283	-0.0404145660828421	-0.00352787592433182	-0.0788088667042575	-0.095654894611182
IL19	0.0405606174205833	0.00299643785026016	0.0258352230274142	0.0346806175604091	-0.001474917007781
HSPA7	0.0539462220253714	-0.033365343322849	0.123446429008449	0.0612412469295979	-0.13151581258996
HMGA2-AS1	0.0931135049204747	0.0597843448666733	-0.0227193275533853	0.0721621951021216	0.00607832698710426
AC099552.1	0.119374174456355	0.184475825281847	0.167441403047656	0.118254173518195	-0.0584949356679975
APOC1P1	-0.0120670783775414	0.0545693603434212	0.0112003169959704	-0.0128245599094062	-0.0288867351846952
AC108174.1	0.00280808801423837	0.107272532758691	-0.0374479430633394	0.0178078080146384	-0.0265594416306249
PRR15	-0.0805269161078719	0.223989577108199	-0.0249265492051975	-0.0835860632472396	0.00670631129930877
OTOAP1	-0.0692295953092411	-0.104124792380992	-0.0497042408059351	-0.0737968011016472	-0.00396071633701449
ADH6	-0.0740234346506395	-0.0210725323540102	-0.0852850676942238	-0.0740337729273625	-0.00111336895699269
NRK	-0.0250458487726977	-0.0513473997678869	-0.046704894816826	-0.0454476040394937	0.0086606760817961
AC011676.5	-0.0858248140472601	-0.0690183147505717	-0.056916599346604	-0.087338507710028	-0.0552007741946162
PRDM16-DT	0.019430786085174	-0.0380176656924927	-0.0808018908407045	-0.0163617282709997	0.239442403758151
PPP2R2B	-0.0326640959070389	0.0399791203141296	0.0496837763349244	-0.0300059901797134	-0.0334204237151091
AP003721.3	-0.0638597514641084	-0.0371657236500237	-0.00897020453861327	-0.060132351602976	-0.0492028037634341
SNHG12	0.0726350972488467	0.0691411743585333	0.11540745036349	0.0736791557875925	-0.158223545923907
LINC00955	-0.0333433679655442	-0.089060594193417	-0.0131047461940749	-0.0312430581444831	-0.0363692837521176
TTC21B-AS1	0.108191882461955	-0.112278253828141	0.0577376862963497	0.130214525830974	0.0523654088319094
GAS2L1P2	0.0112030522993738	0.0942991072472136	-0.00294913393217798	0.0177900213583052	-0.0210509400380323
LPAR5	0.0167926274545502	0.0145317506255974	0.0586656911871266	0.0364868960006377	-0.0076211908960203
PLXNA4	-7.84513196440733e-05	-0.0131874231323205	0.0271835259898875	-0.00442778480190487	-0.0586021337088817
CLDN11	0.162821340629898	0.234713524826724	0.0820908817708574	0.169469176661725	-0.0340770178196586
MT1F	0.00182450668962153	0.0248951074324995	0.133599543969429	0.0108932936604177	-0.0340199312584043
LPA	-0.101238296290433	-0.0295769304954368	-0.073201890277786	-0.106027368637728	-0.00573869387559182
ALOX15B	-0.0757188066554185	-0.0583719186375771	-0.041862863848209	-0.0895857856827714	-0.0644308347359444
PRL	0.0956323011055594	-0.0737896953189765	-0.0235478458539055	0.0744822389531001	-0.0157647634321139
GAS2L3	0.0600540843633914	-0.0840751650694117	0.00759574894121386	0.0597003202389935	-0.00367468521667277
EME1	0.281122656551545	0.295813998154096	0.240041340407042	0.289377170318712	-0.202670808114809
SPC24	0.245963123733669	0.27211410198861	0.18827797824408	0.245113266521324	-0.127787041307066
AC243962.1	-0.0115931288554427	-0.0702624741988557	0.0691979963453065	-0.00986830911672708	-0.0596283709360866
PRDM16	0.00719973442633587	-0.0328678405753809	-0.0883202966045277	-0.0225158217465306	0.224081145690762
CLEC2D	0.176463049041004	-0.100605089026727	0.165947555735289	0.197006683850842	-0.0800954133953435
PLG	-0.0858316752093201	-0.115501899250903	-0.0783320263955303	-0.0980798831906417	0.0122386038392016
SAP30	0.102629422899875	-0.163027442538099	0.10904079358239	0.119024959490787	-0.0134831994451173
GPX3	0.0780476763015802	-0.140550003665333	0.021588082454228	0.106646421252405	0.00121261430123536
CCL18	-0.0845368178010459	-0.0568355183759247	-0.0376213692235642	-0.0800963150484164	8.97754711371645e-05
RAB7B	0.0541716413593774	0.105197256374734	0.0358166151991723	0.0558691136817645	-0.0763437160649548
EGLN3	0.0292334891167621	-0.247479269758003	-0.0161046707978028	0.0324872534281819	0.0696741911836843
UCN	0.0408937446427718	0.294614320284222	0.139965903783054	0.0736814531022501	-0.137176248655986
PRODH2	0.0268062458248106	-0.0620758665221517	0.0241984880870477	0.0525699254272199	-0.0210527262713283
AC011899.3	-0.0685812326683171	0.00362179124333182	0.0296940349525132	-0.0660601079927534	-0.0818326068947806
AL158847.1	-0.0246255688532613	-0.0430440015729763	-0.00489089025343078	-0.0275107699008133	0.0193122859065852
TRIM9	0.0515055518446326	-0.0747689414199373	0.0353316797682208	0.0595567121101839	-0.0307167528528879
AC107021.2	0.211340533519936	-0.0411129094884366	0.160484312495649	0.224657478693062	-0.0614706870076904
RASAL3	0.147379189471673	-0.0982816684841642	0.16196519620922	0.163168875650215	-0.0395986355787077
MXD3	0.11219448353812	0.160334519192406	0.218771202023088	0.146589129752718	-0.158136503136867
C1QB	0.126916231370871	0.0207664495152936	0.149029236212243	0.133115627073118	-0.0300799236524812
LINC00887	0.0866875774200581	-0.185594625034911	0.0233829200916263	0.0858331027400218	0.0126569777874444
AL031123.1	-0.0300809217559157	-0.0546998865549315	-0.0548414185159587	-0.0394475345322234	0.127510420225223
PRR7-AS1	0.0845247682061468	0.123144025331727	0.0514137305198812	0.0899309158481288	-0.0791471552112957
WDR49	0.0114371192325834	-0.00229595494274548	0.0955224264797886	0.0278078966876923	-0.0384980572860166
AC120042.1	-0.0446375268383728	-0.0147173976022754	-0.00344684717410177	-0.0427767681672406	-0.0133750404738762
ENTPD3	-0.0119033575808183	0.00876792939370266	-0.0366624588425717	-0.0248950661988782	-0.0236052124827654
AL110505.1	-0.0390377556899626	0.10964492513097	-0.0344352012858151	-0.0392325089851512	-0.0380351048697742
AC007326.1	0.116127481856244	-0.0714847578861368	0.00673801860547771	0.103630231757954	-0.038340511738426
IQGAP3	0.315191880765688	0.389933694936393	0.221132371115836	0.322630654810883	-0.163407121579939
DPEP2	-0.0762524479549525	-0.15049951931035	-0.0256560573618475	-0.0813686452299861	-0.0425485178144095
SIGLEC9	0.0735124453583793	0.00582949878596225	0.106030188208783	0.0716976842565858	-0.0813442764143493
KRBA1	0.0710394504698924	-0.214066947978456	0.046859565283429	0.0806442117788024	0.0670610663160405
LINC00845	-0.173962041024207	-0.0312530774723756	-0.0993057179272422	-0.166960683589639	-0.0464922143685517
CNGA1	-0.0342282586012026	-0.0120351412031254	-0.118651880347761	-0.0524115578091249	0.0680290645080657
TENT5B	-0.0352038979551274	0.00260274421008965	-0.015032634684573	-0.0493626166378537	-0.00641177970875094
PDGFRA	0.169842817631238	-0.00531036772031942	0.0657830381708813	0.14345298408611	-0.0474263721387823
FCGR2C	0.0798372626021227	-0.063400071669716	0.121138759623967	0.081479301625468	-0.135991380638337
AC011313.1	-0.0416168396140198	-0.0982970429018087	0.0266365711554021	-0.00348015245643629	0.0135728559595474
BTK	0.0744369205623906	-0.0372583534168573	0.107294483338155	0.0767083304617017	-0.0462963922058122
AL590666.2	0.0647423088311819	0.212778140482606	0.0432256078149121	0.0908169935152182	-0.119535839302039
DARS-AS1	0.12532262491392	-0.135628078325548	0.00971910367951575	0.119674903143457	0.0131474011356298
KCNJ12	-0.0586117624878004	0.0725761222431539	-0.051285197672887	-0.0631823350542616	-0.0945002464217472
SCTR	-0.010673095051454	-0.0748969158056254	-0.0649622540059351	-0.0279908598659015	0.029890117836959
LINC00299	0.131302048912047	-0.0769173214356396	0.057911863751623	0.129498260953357	-0.0535345095450162
RNF175	0.0813362441065496	0.0339530617417375	0.0389009943510035	0.0643349877990629	0.0063958599314262
MYEOV	0.0988239153511255	-0.0436911697805569	0.0545739736317702	0.115719367129116	-0.0340669566980898
PDYN-AS1	0.0745449393934057	-0.0463268595324754	0.00585007101875606	0.0700320763087722	-0.024444252317068
PCED1B-AS1	0.165848855267361	0.0162269351563665	0.200927528514861	0.188044299698105	-0.0417547491517477
PLPPR5	-0.0341728154727324	-0.085596075797096	0.0337305645735038	-0.0214661469573553	0.0267571713326817
AL118508.1	0.0330065954369067	0.0317008212283475	0.0595611490368682	0.0405520019768063	-0.071310690025955
PCDH15	-0.0142599191170644	0.005284252952544	-0.0225158216964039	-0.0229863056426905	-0.0116970036606823
ADAMTS19	-0.0220713548164565	0.0541160788565617	-0.0134552137309336	-0.00310315676301854	0.119409967930554
SLC25A47	-0.0949083208424025	0.0600068693471466	-0.0308559224638527	-0.0986465410382777	-0.0424434776448635
LACTB2-AS1	-0.0735002646147204	0.0892751505976757	0.0375878951026309	-0.0219770006869233	-0.121108328144321
DLX3	0.0291643842334136	-0.00959805526679655	-0.0264207549050912	0.0138707209377262	0.0269604145693537
AC092296.1	-0.0767840224350668	-0.0804017223508013	-0.0678411333554289	-0.0698691343193962	0.0140083585644297
FCGR1B	0.213809355964917	0.00760364578324532	0.221983231362676	0.22001472908995	-0.0465290612396979
SLC13A2	-0.0804215911034742	-0.0247453852260605	-0.0316677720567414	-0.082169716674907	-0.0582605418077886
AL109946.1	0.0658281581566738	-0.0796467497146153	-0.0323120716495918	0.0451979396137675	-0.0498658376949563
PDE1A	0.0303811730061677	0.0284697225954444	-0.0568137348993879	-0.00256335664171709	0.0830380921491606
PAQR9-AS1	-0.131555818592703	-0.0568844593457005	-0.0157161555798846	-0.125632916945325	-0.0495174572127984
EFNA3	0.15598967217017	0.0564402756383424	0.11655846009861	0.192917975808353	-0.0567070151649829
FABP6	0.172463278831136	-0.0588799850055892	0.120514091037814	0.204704938919645	0.0404880479957556
GMNC	0.0386073444292492	0.029820451236499	0.0510758833263748	0.0556567765272209	-0.0277223666280534
NEXMIF	0.0306725510561027	0.0550730385966562	-0.028762044359887	0.0138811671807108	0.041991537128019
AC106892.1	0.0170385484367005	-0.0727376212938714	-0.0570522553053289	-0.064281606131216	0.0090376781851976
AL139125.1	0.0624404232183909	-0.0838542977961441	0.0849764588414024	0.0676820422194154	0.0145859163910608
VWA2	-0.0713009235866073	0.105420554776779	-0.0523659731695312	-0.0760000220950135	0.0864992345651457
FAM111B	0.177245364997399	0.20624343884336	0.126482480878251	0.177351408934799	-0.0510727128404476
AURKB	0.319174518778924	0.34168950107595	0.203564107908997	0.307741451146872	-0.156850673676648
HSPB7	0.0481753288550782	0.0312278048442442	-0.074847268529486	0.0245816016323607	0.199053373104925
ZP2	0.0266039535247779	0.0156008645843063	-0.0269844435342142	0.00674500718144985	0.0433822816964622
AL365181.2	-0.0800165327039141	0.302826301259341	0.0299133834272748	-0.0425896822104811	-0.113529329276769
APBB1IP	0.00801414011407255	-0.0408704593507056	0.0668215928295047	0.0219122333981217	-0.0905893270560439
CDC6	0.248677034900557	0.295266296862574	0.181350591892876	0.238941372521713	-0.172766591115047
APOBEC3H	0.211993470361602	-0.000122807297382868	0.188103127277216	0.230859312841762	-0.0273541355689691
C1QC	0.127266208156617	0.0114240391694864	0.126520670224225	0.127530288374024	-0.0255919594635198
AC006064.3	0.0441653329654303	-0.0602218522055245	0.0700760289314843	0.0629130034195813	-0.0795708335431988
FP325317.1	0.0237989012037486	-0.00505762942667959	-0.00834859727810099	0.0207028808955211	-0.0137549264074365
PLPPR1	-0.0261044041626741	-0.0489290511726101	-0.039538293433918	-0.0500548516640319	0.0715197186686635
NNMT	0.0738760176188453	-0.0371297357260047	0.105085933618294	0.11883911331078	-0.0491279519328101
NME8	0.0705113658026171	-0.0783043640333192	0.10565857638018	0.0819099366756193	-0.111751960834414
GATA3	0.00636486940333078	0.0947887925603867	-0.015491596743512	-0.00775735050077032	0.0358623340782559
TCIM	-0.0999910519857764	-0.0577007588490076	-0.0853287802599844	-0.10299707831262	0.0804167433382841
AC122134.1	0.100826063896362	0.106221592997922	0.166617734624273	0.12513684400913	-0.0792347274402025
SYN2	0.0121831444380978	0.038761262573404	-0.0653434107394567	-0.00474994021085979	-0.0214586218046351
SLC12A5	0.0733752368942772	0.0159295781354363	0.00226365326836447	0.079681788861875	0.0498910082741733
DGCR10	0.0726943521191971	-0.117788218581322	0.139251949735544	0.137685549092643	-0.0433595092093473
ST8SIA4	-0.0206046603373829	-0.165351415254092	-0.0835381243113488	-0.0352034471810333	0.029894077777517
TBL1Y	-0.0379438346620123	-0.00413364941959567	-0.0322080557517896	-0.0284201728309419	0.00266923282566318
AL365181.3	0.0208576205825336	0.351331883567613	0.0862819828953805	0.0571089161362026	-0.142183858865822
FOXM1	0.262947609525238	0.171472929964939	0.168464263486588	0.246567282295291	-0.0990538220073939
MUC12	-0.0772568812832562	0.0976372499170681	0.0456194739005952	-0.0654413668747406	-0.119067740015431
TNFAIP8L2	0.124397680908023	-0.0140941280280519	0.155029854195433	0.145612075502973	-0.0174494499289057
ETV7	0.111495739713076	-0.0745590856741876	0.180410906627973	0.162461794749929	0.0148860880288496
LILRB3	0.135531199750483	-0.00472503477435767	0.109775329151377	0.126200949142828	-0.0568651828480352
AC009779.4	-0.078337387438876	0.0162632548706244	0.0311887994459636	-0.0497673355475301	-0.107323152934232
LINC00645	-0.0157596026407436	-0.0575242764169049	0.022645226802423	-0.0215911441715759	0.0301288847459794
DPT	0.0350829700264063	-0.0854661580293371	-0.00472055628634929	0.0196498077036325	-0.0115491100259627
AC011239.1	-0.0523180919711432	0.143936239866761	-0.0358902346783215	-0.0425463687999407	-0.0354774221963324
CACNA1S	0.053423483011162	0.0125325865206316	0.0666910498813988	0.0625670310354564	-0.0467015702071259
LINC01928	-0.0334861576862686	0.00110494295770684	0.00194983758076986	-0.0239671797600022	-0.0286276066547131
AP001094.2	-0.00121850533602681	-0.133437553958812	-0.0286719177853864	-0.00381539323941373	-0.0617887548788073
AC024022.1	-0.140861952473569	0.0428517014199848	-0.0644743869149865	-0.13816876643687	0.00461637798099432
CXCR4	0.122499467449715	-0.160465526591351	0.091446075599317	0.133546388886184	0.0167952758624185
CENPM	0.22737521534103	0.19643521392177	0.119276755277585	0.212657289957971	0.0275015096404544
BIRC7	0.0589768398831585	-0.0821261154036548	-0.0493594966911263	0.0380781581961294	-0.0355673378586009
CDC25C	0.269047692789744	0.233437625064528	0.151577892165189	0.261347152904708	-0.108279067020902
ASPHD1	0.00491499844573541	0.305364807256511	-0.0157973426893896	0.0133538323367617	-0.122063652789992
RDH12	-0.0129239776235395	-0.0545593128759458	-0.0397192589759884	-0.0185490161173451	0.021972842701226
AC026469.1	0.0589454584632104	-0.12799586272937	0.0562237871311328	0.0585062266160311	0.0290386078526815
CD72	0.189421268820683	0.0438974247537543	0.243440230921826	0.209792470405392	-0.0560876848894802
SH2D5	0.0283291947369439	0.159364848256885	0.0244969208369536	0.0364037215185017	-0.103282698602046
KSR2	-0.0611971675938388	0.244032620184044	-0.0297350771942911	-0.0618262806093201	-0.0334175990425205
CFAP74	0.0450650652042929	-0.107979790431948	0.0126129555237085	0.0465228921044637	-0.00348417586857856
MOXD1	0.0697137199685186	0.0809448315848126	0.114799943979629	0.0749829189815995	-0.0541650850165384
C5orf38	0.0524525966605551	0.136943256115981	0.112615731319553	0.079766635246973	0.00018811489504612
CDCA2	0.117522885337554	-0.186793265906241	0.0244845681138297	0.100416282653738	0.0533334771254071
AC008105.3	0.144009405726522	0.0163150210804121	0.156211828355289	0.154844925778748	-0.156112868920253
AC137834.2	0.168626721068538	-0.139571616088831	0.105319055450844	0.161592995663139	-0.00567053310428025
ATP8B3	0.0756610969899208	0.00963553726874177	0.101102652087068	0.098371121605898	-0.0825945991597446
GATM	-0.109522847694453	-0.0966164947980481	-0.043657556310855	-0.102712203862998	-0.0435869407008729
MYH7	-0.0489098336733373	0.106158976566325	-0.00660565914580858	-0.0494400989589471	-0.0437363863666341
JAK3	0.191105665474899	0.0610224919077939	0.207913698196065	0.21538838665303	-0.0776017893914582
AC145098.1	0.157712820333555	-0.0475956106077014	0.118682703441397	0.143607504105881	-0.0667713470053356
CRYAA2	0.0451908135374198	-0.0105228499848916	-0.0112120697192694	0.0344239988757472	-0.00921818088283701
NHLRC4	0.017125480519884	-0.0437593222522913	-0.0724588212488267	-0.011548496941319	0.176650968482066
KIF18B	0.323178585713121	0.294981021834524	0.196386671662378	0.31108221182241	-0.155299945096281
AC105020.1	0.103144012702364	-0.0688341902149685	0.091185336350438	0.112485089004351	-0.0750562243874019
DTL	0.261955583532386	0.289396251798313	0.149590621272787	0.243522314353244	-0.111357884473428
PIMREG	0.30684576741769	0.332145551711984	0.221838181421258	0.303293210378181	-0.151223855864852
ARHGAP9	0.147875286097131	-0.0244224326864272	0.180042508661732	0.158796265034322	-0.0747844486809187
UBE2C	0.300128561193023	0.225915741896792	0.157276880228907	0.281448318677204	-0.0969354343188139
PTTG1	0.320945877395472	0.310321222713649	0.230567989430767	0.318317265010207	-0.120258590377106
MCM10	0.267688541609591	0.246157900328193	0.191796700493141	0.247704533213467	-0.121924934108456
LAT	0.0980996124672604	-0.0237084268661717	0.0961475482058533	0.117486140131566	-0.114057178610951
NTRK2	-0.0550775187872872	-0.114281203952325	-0.0608010718117151	-0.0734478284031599	0.0126559653512201
KIRREL2	0.0482916550217407	0.0117755785629879	-0.0014904828448025	0.0570316844981951	-0.021396712299267
Z82246.1	0.0126319020081617	-0.117924730064033	-0.0507241288335172	-0.00122160386408031	0.114438245845044
LGSN	-0.00492251985244773	-0.0272611547601585	-0.0316629800740949	0.0284948771860322	0.00557399644723807
POU5F1	-0.00707363888555641	-0.143241182934115	0.054329376071453	0.0209607739308838	-0.0867125450228472
NPSR1-AS1	0.00742862373040558	-0.00494591632569347	0.0332681817023528	0.0159923833744676	0.0581727164562768
RBP3	0.0562787416734744	0.126491539867142	0.122382151245933	0.0822200287145801	-0.0688951637532985
GTSE1	0.317742112424141	0.216415558699066	0.215044271134442	0.302565272214332	-0.11234531334462
POLQ	0.293115879329378	0.406881129198804	0.197055913015512	0.290549181863814	-0.123376128353343
TMEM174	-0.0864652245978443	-0.13643094474084	-0.0756532157441023	-0.0895164338501837	0.0891850351352003
AC005831.1	0.0730397922300916	-0.00977667545673391	0.035740772121762	0.0619359880240156	-0.0763550344297785
AP003469.2	0.182769864476538	0.0427736250687067	0.0869710412380024	0.18503256685938	-0.0898430508922801
AC079015.1	0.0401467066328174	-0.141782384810103	0.0999071196482129	0.0599742205301403	-0.0402967712246304
SLC1A3	0.0128715412235324	-0.065954580781817	0.0329887292359252	-0.00398887746366348	-0.0534550754786309
ITGB2	0.0749448597296867	-0.0148675704246075	0.0750349112824818	0.0701742379156218	-0.0441185909370947
MMP2-AS1	0.0205998006986913	0.0102727165526897	0.048722523947809	0.0302788169727966	-0.024459063888459
ECRG4	-0.126302098990239	-0.0445473871769083	-0.096741329423718	-0.134161787272948	-0.018352125955286
AC009084.2	0.138442443279756	-0.110816523107417	0.0616443596927299	0.137780398197604	-0.0334644237001403
LINC02121	-0.0389299655993638	0.0145517979253689	-0.0468211507122208	-0.0401619068357617	-0.00678025820014866
AC004921.1	0.00514637074313367	-0.0924084086954705	0.0857647477548014	0.0259472795515636	-0.0251366167965352
HK3	0.143763370700311	0.0605578085347282	0.139197710737697	0.13432906243477	-0.110501853869374
AC243829.4	0.0977867883162422	-0.077712313837793	0.0667864870023539	0.0943699522731135	0.00247605075302923
FREM1	-0.070448455952228	-0.0380478721004183	-0.102420414141335	-0.0953594108955733	0.141420573752855
CR2	0.0507416543968593	0.113623919645099	0.00632028666271531	0.0394007967574854	-0.0414379792261478
AC092535.5	-0.110333013877133	0.00557498102528464	-0.0259806192552269	-0.0989399624967318	-0.0797049630776469
LINC01357	0.0881464957290106	0.0404739310397527	0.131444137684939	0.0909870607164721	0.000184429588003402
PRSS53	0.134930426908191	-0.0750975828427079	0.114466770882334	0.146865495265383	-0.129613248636572
DDX12P	0.172766017863773	0.0277511987428293	0.0778816492009055	0.156986585055699	-0.13030285412485
FFAR4	-0.0626443500024701	-0.0727644403508918	-0.00405537261130223	-0.0274833401386927	-0.0759080995767576
AL355102.4	0.0791209781833736	0.08800684798052	0.0492761080531249	0.0657075949341684	-0.0403944872740437
AL117382.3	0.0206165291304111	-0.0564113836295549	-0.00829600440080966	0.022967740479285	-0.00835324135955046
BIRC5	0.321849120421673	0.342267303330912	0.237134862923359	0.317300339108495	-0.145671913104106
NIPAL1	0.00452022699982657	-0.00624428655711934	-0.0876571982167392	-0.0172448206645919	0.0931205409457318
SERPINA2	-0.0133907931968931	-0.0648480003029044	0.0457675522660723	0.0156281998922587	-0.0605293324210816
AL109933.4	-0.0452690298712794	-0.11287788782215	-0.0573584703549199	-0.060396540247092	0.0284769639098453
AC092809.5	0.074515873126755	-0.0131999729089541	0.164515407734646	0.141878848951829	-0.0956349883274923
LUCAT1	0.189687005880123	-0.0197273281774373	0.104595512984061	0.192341008491334	-0.0870791226590505
UGT2A1	0.00974195693708174	-0.0663143758549604	-0.0269769368342486	-0.000331316032300571	-0.00290633306693975
SLC22A13	-0.102435806970335	-0.0575422330691076	-0.0438611685098881	-0.100084220366989	-0.0298764170495919
NEIL3	0.233804511376653	0.248548741003636	0.177022408460494	0.246714628164684	-0.108809349140108
TRIB3	0.23291133835262	0.117983413759722	0.141881113519239	0.209882529034132	-0.00186699230633412
GABRP	0.00698614357295911	0.187856486220364	0.0365550008801272	0.0119243302209495	-0.0588884922315451
AC093840.1	-0.109447377793868	0.0130690918567886	-0.0701091075688884	-0.117556660873969	0.0627765594599433
TPX2	0.337014835032351	0.313201191634967	0.201659576363088	0.317283554362451	-0.138154483997565
AC008385.1	-0.0355121564009674	-0.0481323596411093	0.0445304473300908	-0.0140000926009602	-0.0660424386083232
SMIM25	-0.030890479359924	-0.00817832996533746	-0.0262736465509683	-0.0441441686544781	-0.0611056924927413
SLC16A1-AS1	0.277564063651031	-0.0405508648924051	0.149339943892008	0.276302563132744	-0.0584086610581305
AC156455.1	0.24237182430899	0.164286827810239	0.252651147837168	0.289164635295191	-0.117656550021471
FOXE3	0.0931275858251675	0.0374922772651995	0.0747083108031918	0.104887166013251	-0.0850158247301377
LINC02783	0.068626629835167	-0.09758945782964	0.0246044419571397	0.0584482983937453	-0.0609924842648453
AL133320.2	-0.0414654763904668	0.166682844492313	-0.0030509819160099	-0.0341510256923625	-0.0979734700972487
AP005229.1	0.0313228800289384	-0.0254682661399263	0.0089608223310265	0.0210971790568568	-0.034419056929789
HJURP	0.318094410617121	0.294524667937566	0.241798037620671	0.317877346975964	-0.159595091102296
PRR7	0.0219831424821639	0.15528540277951	0.0772192137648524	0.0497075098022353	-0.121745852842785
SLC12A5-AS1	0.126424467236542	-0.0131691876336083	0.042067076596952	0.124142027875054	0.0232756816480196
TINCR	0.0863117260339494	0.0532848820988033	-0.00321994556558107	0.0608399368597893	0.000723087751752487
CA9	0.0884706074052571	-0.153711537840056	0.0407484864012748	0.111518910820628	0.0243632042903669
RPS6KA6	-0.116724959465925	0.0610850335788584	-0.124292182803067	-0.140716270384203	0.0662862415983
HLA-G	0.0502577510137812	-0.0799165864346517	-0.00819206627559588	0.0624229421065262	0.0590531209961165
LINC02099	0.0202294044854978	-0.0506767857759296	0.0509581374159642	0.0236012962296	-0.07314309192203
VSIG1	0.139093325594513	-0.0445507846541829	0.0284294834337997	0.139467185113845	-0.0885418052437857
SFTA1P	0.0853913894291369	-0.105833667937291	0.0120314942741526	0.0785870290555807	0.0209458990234035
SASH3	0.122925018159118	-0.04157046099936	0.13813259024104	0.13411590075655	-0.00395190388192778
KLHL6	0.0458819373389734	-0.110409594002779	0.0757166592918849	0.0340132260894554	-0.0636999172722048
PTCRA	-0.00770615228276401	-0.0587988058644473	0.011835125552112	-0.0123510986389193	0.00401618860581825
AC093270.2	0.0074070418496202	0.101038366710164	-0.0360928912499943	-0.017920777127324	-0.0198828364532774
ZNF37CP	-0.0665089078197166	-0.0401642067632982	-0.0513501950868642	-0.055513401599322	-0.025254291370145
AC108704.2	-0.0155387327888322	-0.154015290383966	-0.00691910786504799	-0.0180022793465748	-0.0425948028017791
CD84	0.0654843750571233	-0.0801731162795249	0.053184533125868	0.057621007296052	-0.0359150174298975
RAD54L	0.202751706481593	0.144679218156348	0.108344207258275	0.195611007340248	-0.108551654390362
C20orf197	0.0555375975331558	-0.207151734445153	-0.00424671265170924	0.0391159736426926	-0.0792140430203351
AL161668.4	0.0487668725610898	0.000352292942259934	-0.0586536813311724	0.0169447651276798	0.116093736245093
CHIT1	-0.12267281290578	-0.0512580684889741	-0.06173149118544	-0.12370391689919	-0.0283110655515221
CENPA	0.330001403774754	0.342353872690179	0.218240802664158	0.314729937381067	-0.154104546891529
MYBL2	0.328257720086092	0.346367153892082	0.238591217518396	0.312324493372928	-0.164208876165922
AL162724.2	-0.0416488234860198	-0.143691986081903	-0.00771210605436258	-0.0329165840438492	-0.0874452748102324
LSP1	0.0827650097444104	-0.00749593091999789	0.0352698561148972	0.0775237120882108	-0.076017332140041
IGDCC3	0.0411881905838062	-0.0262537706015363	-0.0123312593121573	0.0318220003176835	0.0562164135138855
C1QA	0.115506532080381	0.00580799798198132	0.147587667218475	0.124499776906683	-0.0273453209311872
PPP1R3G	-0.127030740381101	-0.0999591475459068	-0.0341097083228837	-0.108521227187496	-0.0107400922165696
ADAMTS14	0.111708583229142	0.0720703688914002	0.0706546600173224	0.116134400160516	-0.115854493453372
AC104237.2	-0.036718444109743	0.0572937500931732	-0.0545728664995765	-0.0568330335614282	0.0368026181207505
PPM1K-DT	-0.0121044317174079	-0.0593596047974529	-0.0506095058936998	-0.0185504663936022	0.0983347190927956
GNRH1	0.0625793496417829	-0.0595326785610265	0.0882500251554955	0.0883852785869669	-0.123932040454077
RUFY4	0.132253626722085	0.00982609758252194	0.217593835709775	0.16760054632802	-0.0885579634269964
LINC02188	0.013998893252809	-0.165477149274628	-0.00934038155226649	0.0298793491782639	0.0165207826265002
AC108463.3	0.0808382670001486	-0.119168782710638	0.0344531948051478	0.0731678436270795	-0.0669173632232187
HAO2	-0.106915849825166	-0.0803064650429377	-0.0673368124549841	-0.106165351831547	-0.00311025669570697
GOLGA8VP	0.0091578845295105	-0.144482069498468	0.00880804983233845	0.0235076385082108	-0.0286330890432984
DUSP5P1	0.172257905299203	0.081476492196065	0.172638229706128	0.191059361041535	-0.0677111078628782
GNLY	0.126066661091573	-0.0924313974131348	0.0887471618408774	0.12728006845842	0.0213465211846483
AC004870.1	0.0142445619228351	-0.079761768353853	-0.0169490189742442	-0.00536981029522009	0.0657539602079876
LPCAT1	0.11611223990013	-0.0978781009346776	0.038092429837819	0.121162576971994	-0.0323870436811262
MS4A4E	-0.0577537868100152	-0.136077455264809	0.0163661655658392	-0.0648025172405672	-0.109333353892785
IL12RB1	0.178421668642404	-0.0186369943359887	0.177939619100022	0.197584531801691	-0.0172301226918203
KLRG2	-0.0757781215400697	0.260170536728319	0.011052530707095	-0.0803978077310364	-0.0834798907816999
NCF1	0.0929933684076142	0.0377608804579212	0.0992699597858393	0.0898287104100748	-0.0356492724774334
HPCA	-0.0661535473519575	-0.0725819408536083	0.0570196848509652	-0.0336592771829519	-0.0717850721139817
ANO4	-0.0113561197991767	-0.0639546587492825	-0.0967947480594964	-0.038317182457089	0.201721425529315
BUB1	0.328561062402341	0.308250506768009	0.243872190578952	0.312804286378335	-0.129195010584965
PLK1	0.322224931335152	0.371872752611068	0.199663951855606	0.319098103864659	-0.149838181287753
AL109809.1	0.0904306077858735	0.0387058430822201	0.0245003893788923	0.082005393409938	-0.0282973593680105
CD300C	0.0869473034579159	-0.0344296134534959	0.0753143796795219	0.0937957976286527	-0.00222816874308305
LINC02526	0.101444181334534	-0.0149703501504719	0.089460540446132	0.127405528508742	-0.0451113897784287
AC009549.1	0.0401921011199575	0.135842502116285	0.105051143372794	0.0590668840805004	-0.0496775437141348
SEMA5B	0.0704949169588463	-0.163548529736006	-0.0137672593589758	0.0644185799090481	0.044039848952481
FXYD4	-0.0399951888237646	-0.0641977212702215	-0.0302339381867153	-0.0464033293111941	0.0519407993151534
AP003717.1	-0.0338472402891111	0.0186645903242087	0.0325760825087338	-0.0217419270916672	-0.105814607452989
CEP55	0.303031861602694	0.324407380539716	0.227536408077537	0.294046178461463	-0.139569934819791
LINC00944	0.267384738833442	0.0465723219266367	0.27539557636618	0.31692481865048	-0.0814178995408508
AC026369.3	-0.0602802280087931	-0.0494382300785721	-0.000214309949400415	-0.0585098039993275	-0.0172725304617541
AICDA	0.0887371680121205	-0.00126964786884071	0.100777642614869	0.10450599772077	-0.0139547503567838
NDUFA4L2	0.138883202326565	-0.148962903274044	0.0797241678101831	0.158873762399772	0.0196355928395489
LAMA4	0.0817764389170253	-0.130506075559669	-0.0304564352682078	0.0645266089171657	0.0356027328056142
MMP11	0.0686955941462345	0.0330290969909057	-0.00448876438115704	0.0662238653356216	-0.0807358028161376
SELE	0.0381829542288026	-0.0838884339776541	0.0365890107697165	0.0328819564559417	0.0948089589266296
PLEKHN1	-0.115731161149823	0.0906231592759371	-0.0189151593598298	-0.110655947303898	-0.112532044830745
WT1-AS	0.0630888989693831	0.0154531327360582	0.0609728964635754	0.137459434649111	0.0180630941164462
ARRDC5	0.100042361232558	-0.0264676158367191	0.0964474685301836	0.102661553627066	-0.0303414522872445
LINC01271	0.164676097702222	0.161351906737297	0.153333261700809	0.181685660595908	-0.169790286638532
DPP6	-0.00372674235776755	-0.00823571151139836	0.000117875618625865	8.16463417993275e-05	-0.0385714872521414
LINC02236	0.0662268713368267	0.0605755656057191	0.0790529436307924	0.08950751262727	-0.0564764550742576
KCNN1	0.043545669663452	-0.0112014386027488	0.0288659501300106	0.0360489947892992	0.0237813307021571
TRAV8-2	0.154223995728676	0.0346809289043092	0.171919964409472	0.178704042696886	0.0254708791683047
INHBB	0.0610433019031524	-0.202260086985368	0.00823616986901897	0.0663716493748624	0.044304548356532
RPL7P50	0.200993003606044	-0.0375529593470427	0.159146334875888	0.221046047856702	-0.101845296317688
AC008750.1	0.117627499731232	0.0218628036910704	0.165780812049243	0.118347452355875	-0.114212817412229
ATP4B	-0.0335171588157922	-0.025739272528786	-0.0327018577065084	-0.039880841573483	-0.00322642257258191
FCGR1CP	0.162091736319559	0.023821340692081	0.18272097666766	0.158699754165134	-0.0704562833361098
TNFSF14	0.0722026103949652	0.0308287663986677	0.11477812928094	0.118227383599787	-0.0863693875706925
ADAMDEC1	0.113598435466107	0.038367491053631	0.0656245786032407	0.0975908504521821	-0.0507760412067367
SLC17A9	0.175702074996392	0.0428770875273366	0.173346450327119	0.193530959870822	-0.0899512187309166
AC008760.2	0.0705202956451179	-0.0077899997558108	0.140462018464103	0.106360939985235	-0.0286198668981823
TBX15	0.0242805411272459	-0.00374310405870271	-0.0258771729691489	0.000494783266295792	0.0941179477370866
IL2RB	0.210237857775647	-0.047819344188945	0.16758885255059	0.22252722115697	0.043749764650436
TP73	0.0188172181863406	0.0030507835861719	0.0154814373637214	0.0197511555553048	-0.0538582102605557
SLITRK3	0.115425511038681	-0.0272108213183546	0.0397562855647175	0.111128964141654	-0.0504031648572253
RERGL	-0.0552416091147097	-0.165753125059689	-0.0696801144193317	-0.0617768059825169	0.0531526692624987
KIF4A	0.306701227038033	0.220482363674826	0.194426151256418	0.289252099019358	-0.104847116328119
AC004687.1	-0.0324446369533291	-0.0664347806413342	0.0605068192214205	-0.0173548506997933	-0.119601587875522
LILRA6	0.0423424524808172	-0.0680071071750975	0.0543144129613119	0.0371351181254877	-0.0431374043981644
GLIS3-AS1	0.0647766237463616	-0.0187201995938526	0.154401277498764	0.156246040008011	-0.0263520320962443
ZNF395	0.0356720109454364	-0.247151711321587	-0.0185428966187965	0.0307351125994344	0.0690808852770857
AL109615.1	0.0331930012840863	-0.15215234567004	-0.00591199828459546	0.0275658387307883	-0.0200407820992757
NKG7	0.159151450218616	0.00987908948090193	0.152400580328609	0.173731031815837	0.0283382748854725
MYMK	-0.040434656370642	0.011033912781442	0.0531639361580966	-0.0130302555104559	-0.0413231243368038
AC025171.4	0.0237203800530865	0.00999975740595064	0.0467941350978813	0.0522754514300433	-0.0980306008581285
LINC02678	0.0330028172784837	-0.118622856681708	0.0412808018558141	0.0465735129165267	-0.0513442198150743
AC026495.1	-0.00252939361244121	-0.0438596879478235	0.00839961090962261	0.00156044771681186	-0.0431512527869437
BTBD16	0.116943759287309	0.043287517062997	0.0975244525186241	0.137538479721082	-0.0139770379087429
C1QTNF7	0.012977467304139	-0.105780072416482	-0.0757944615873348	-0.00882882315489945	-0.0156476973049101
COX7A2P1	0.0903388233526546	-0.079648671663066	0.016074428532297	0.0739836473829654	0.0590908592606114
AP005233.2	0.15048549148427	-0.0351498391769299	0.0487094880334575	0.137336601433465	-0.0929289407297164
AL133415.1	0.032659676345505	-0.05936863174671	0.0552020485453145	0.0293405013845631	-0.008527338667702
AL731567.1	0.0360689402919647	0.0456264185794481	0.116257738869658	0.0594751396758977	-0.155013761288015
E2F8	0.134718688502619	0.0411517682633672	0.00311741652331925	0.107026781089284	0.0787355198753825
AC025265.1	0.151514087008441	0.019896235822901	0.0292861317256814	0.138231774773511	-0.0911324178706735
FCHO1	0.168484161201105	0.162013734108198	0.142260472010775	0.189551103449931	-0.071842290374977
CR1	0.0807513903971619	0.0650847608614408	0.091137386362461	0.0679205058718415	-0.0651504402390867
RIMBP2	-0.0269701043316745	0.0301569386644778	-0.00594669377230383	-0.031148938166891	-0.0193605622285623
AC093867.1	-0.116923716386356	-0.173444800490794	-0.0531408953249474	-0.108107135178904	0.0546263649129252
LINC01943	0.282794426638775	0.0101966006794057	0.182325195487286	0.28068135639412	-0.0625865754204522
AL512785.2	0.0484838062450116	0.151335993526977	-0.0789340028445763	0.026890279469581	0.119589162226664
CSTA	0.125082120769993	0.0865766661985662	0.0587613598859316	0.116040422016983	-0.0501576607456609
BX842568.4	-0.00169553531386583	0.0775741922169653	-0.0479496224518662	-0.00661794940912912	0.00551750971189321
AC104072.1	-0.085045200566438	-0.0228740641492456	-0.0428983494580923	-0.0928840658166106	-0.020650739727076
PSORS1C2	-0.0030898833803735	-0.0145781465999005	-0.0114372354721675	-0.00713584927222708	-0.0214769724477348
DPY19L2P1	0.0274362257202024	0.110887220312359	0.145810379371153	0.0520265545703227	-0.108650773804966
MT1HL1	0.0278228009161384	0.0110403134350027	0.0746811303486081	0.0431903550467003	-0.0342939610178217
VGLL1	-0.0258716233055846	0.0250393448978805	-0.035309370810478	-0.0348501911287693	-0.0375501766711304
DCXR-DT	-0.0357342218203334	0.0314486986472614	-0.0210983620834099	-0.0353287235170741	-0.0039603637667146
LINC02669	-0.00773402377821413	-0.133021075891705	0.0439325575868874	0.0039155362350049	0.00652430023075842
LINC02778	-0.0565499856788342	0.212306458522116	-0.0209902279528736	-0.0549758202190618	-0.0428293154021038
GDF3	0.0864127795104036	0.0323462949529978	-0.0189354492165526	0.0801017153179253	-0.041183910816162
U62317.1	0.111506890293651	0.17555287147551	0.134308245463447	0.121397522270101	-0.0767972679124709
LINC00881	0.0104155682220133	-0.0858727719653725	0.00105021512843584	0.00907398357296575	-0.00183350472510462
SEZ6L2	-0.0632232456080762	0.265502683144668	-0.0290934742458742	-0.0534822124827818	-0.100260301449152
BATF	0.173959329393313	0.0597751891015685	0.176950448162103	0.180012606420145	-0.0440289326375524
CCR5AS	0.0581610356426695	0.0096272195599178	0.0384894191744207	0.0478179991801138	0.0882074581867042
AC011297.1	-0.0280165443863722	0.0460953770102453	-0.00671992275369485	-0.01108576702702	-0.0290525015653422
AC022432.1	0.124977609198453	-0.0556579716796362	0.144065400513709	0.15451029260105	-0.0794412963260928
UNC5A	0.0194658488870992	0.252423058387397	0.0271348604849581	0.0491353868206751	-0.0122905762504023
RNU6-796P	0.0134982191597566	-0.184414852194538	-0.0173021762385223	0.0183560074220223	-0.0106960359304238
ANKRD18DP	0.0596247952275336	0.0641090626527843	0.0771641427548369	0.075545793322669	-0.0170199449768863
AL021328.1	-0.0734880335642229	-0.144737133788782	-0.0206981056576188	-0.0394882003147219	0.0216962954701148
HMX3	0.0994524050003795	0.0358414985721333	0.0802308915727031	0.0742127349750233	-0.0588926615655921
AC124944.1	0.0730702954949595	-0.105313547102293	0.0407402072990393	0.0868628852041562	-0.0490991964170023
LINC00943	0.204689364157698	-0.0125685008630366	0.17441469379272	0.216376718483455	-0.0910956788393924
PSTPIP1	0.14684599047899	-0.0188993084694235	0.171369124549183	0.164098973699764	-0.0601725992154333
SLA2	0.190386370430639	-0.0166452335776143	0.201940182467241	0.21085654648896	0.015031857641753
TMEM91	0.117947653310696	-0.133522031607542	0.0611709877610895	0.129770388142933	0.00925519433109184
AC004988.1	0.0737775386430333	-0.0289591653941233	-0.0103863582381357	0.051863139225891	0.0203363343996684
AC093583.1	0.0776556694748263	-0.13771307403865	0.00466232203426125	0.061830578799741	0.0751710522345746
AP004247.2	0.0384599466235906	-0.00523228528151356	0.0258639153107715	0.0605519776155284	-0.0213531916404044
AL031595.1	0.0242683533169839	-0.066127397392957	0.0388261135829987	0.0180602730831483	-0.0830950139580834
PKD2L1	-0.0806400283177091	-0.0831956882992758	-0.0183014759457339	-0.0804921438881501	-0.0203620816667588
SLAMF8	0.190970548582026	0.0344831797173445	0.189958223580663	0.193431884149586	-0.0509009894857729
TMEM52B	-0.0237812555033706	-0.0796797325028039	-0.0397835670833988	-0.0682535134880972	0.0437743218413513
MTNR1A	-0.0600164900141844	0.0532461803666622	-0.0324812913285945	-0.0567480029651864	-0.056964754147474
NCF1C	0.0205988626868397	-0.0232483510010254	0.0431281954426878	0.0221870972494641	-0.0598823796109376
AC078906.1	0.0644459518966606	-0.0405346281976818	0.0374955782343081	0.094062863629456	-0.104463604144067
RPRM	-0.015623200239704	0.0208324836490523	-0.027989529396467	-0.0290982515058892	-0.0481898650912763
AL713899.1	0.113176130184744	0.00811484035660446	0.147049372101722	0.129847173473907	-0.0460775043697323
SPTBN2	-0.00358710535310154	0.0289610900036689	-0.052015449949973	-0.0228275431300458	0.181522603488977
MYO1G	0.161819482865211	-0.0614204477536086	0.18448147118061	0.181922447794288	-0.0290058638086341
AL512383.1	0.04771260701594	-0.0108318880392026	-0.0493241866820124	0.026160070270475	0.169732933353673
YPEL4	0.0393964583162932	-0.0482800565757244	-0.01603406107267	0.052505274096406	-4.11443643924016e-05
ANGPTL4	0.084435041408525	-0.202122857888271	0.0565155121247731	0.101072927850778	0.0221155566202867
AC046195.1	0.00762779555026677	0.124545601886755	0.000225784878489315	0.0273156527821999	0.0280926575305274
PAQR9	-0.0651665128008895	0.039418183780361	-0.00341128930195531	-0.0640999615107883	-0.0654923466552329
ARG2	0.0729168766073659	-0.0700495512849901	0.0238891704102766	0.059562000712003	0.041254737684446
MS4A7	0.061485899422336	-0.109135521814048	0.0173165875600178	0.0509036650538068	0.0491402766001877
DNAJB13	0.0083381469948443	0.0750255005500137	0.094662511817494	0.0452127068717215	-0.0889353088206068
AC018553.1	-0.0197717275377056	-0.104152663147371	-0.0103909591540335	-0.0121728764937355	0.0122367802696455
AC135050.3	0.0828362914184916	-0.0364204685436772	0.116401584734913	0.114199080299849	-0.110034318982775
SYT1	0.0993689073654327	0.0171227247032354	0.0574740659543424	0.0823498563009287	-0.0405719549152934
AC100791.3	0.0779749745319085	0.0114991214779882	0.0199094043247107	0.0787848712782185	-0.0360295546093043
PHKA2-AS1	0.0796054237248907	-0.244209787676013	0.0453926027706446	0.0853212396570023	-0.0016051076246042
TMPRSS9	0.0280241918763727	-0.0029214355981988	-0.0263057302088514	0.00860581050965512	0.0715457077006225
AC026316.3	-0.0510334196219884	-0.0724142036054122	-0.0469313932823488	-0.0468025851189009	0.0220037746341686
LINC02762	0.0659951024579191	-0.152899673882097	-0.0671805645021168	0.0410154467765348	0.205721763431064
AL355376.2	0.0109030845392759	-0.0444116649908949	-0.0401836986553186	-0.00298030157950628	0.0360648767360907
MYCN	-0.0797113480658535	-0.0780975615895995	-0.068908118108948	-0.0874600870575774	0.0472999823133336
TCEAL2	-0.0898554094738051	-0.0225915239151901	-0.0544538395952651	-0.11081719514214	0.0619882822516935
SNORD99	0.0794786648417336	0.0856367144199559	0.0767285851344553	0.081756088207266	-0.127850725938665
CTXN3	-0.00889139837002802	-0.0638650261323939	-0.00672167722622369	-0.00905515496442206	0.0124678294600117
GPR22	-0.0281264415125696	-0.0292118482578404	-0.0368136072689554	-0.0342601003942334	-0.0199920473284798
EIPR1-IT1	0.00667383204513884	-0.0099282848517254	-0.0123172825997375	-0.00781373164415427	0.0387171440368936
DLX4	0.220921972366688	0.122923728956841	0.15431451732925	0.230074371002898	-0.12517189576569
AC009159.2	0.0640212104813314	-0.175467211966469	-0.000178531099484373	0.0556878524977278	-0.0239087364356939
RN7SL124P	-0.0373325608095436	-0.126147931836913	0.0229678616422321	-0.0202683352307321	-0.0239237457173303
RUNX3	0.133332566672141	-0.0315537949826599	0.117584209992788	0.147831640629282	0.011634074419579
NCKAP1L	0.0949505675343121	-0.0516731110335915	0.103545458787416	0.100728185054083	-0.0178889580286593
LBX2	-0.0842503565182634	0.138097204240915	-0.0164124872437767	-0.0759626844440305	-0.141059074328452
CELF3	0.0560879183777422	0.0848886890330229	-0.0158372257873233	0.0501266849071453	-0.0251782496620838
LINC02432	0.0231309119830441	0.0150826187712217	-0.0783128601214845	0.00115209242908604	0.130921054890654
AL078604.2	0.163835753177834	0.0325034788263409	0.171532813543284	0.196916981286066	-0.0725311678468661
RIMKLA	-0.112762186535835	-0.0971934751529161	-0.0592380999073631	-0.10774680405702	-0.0227348204968625
AL390066.1	-0.0244263773303424	-0.0524149091601036	-0.0383728649238073	-0.0366389332183035	0.103256619377305
ITPKA	0.187324988290021	0.103768731175022	0.135905920832352	0.185444745388367	0.0295829160401928
MS4A6A	0.0899648406210241	-0.0857217290741328	0.105519171657434	0.0905747130092951	-0.0135652206775673
RSPO1	-0.0181002827214354	0.00110024407256057	-0.0270625574506786	-0.026344429254114	-0.0059310691370655
GABRA4	-0.0217159138716593	-0.0415350569152711	-0.0535219730981095	-0.0425335636077568	0.0251288336873548
LINC01480	0.0023855177392442	-0.0164477406325694	0.0990558918134395	0.00521713236648216	-0.117330972692676
CALHM6	0.18648738884203	-0.0202473377305877	0.228250755782736	0.223985211948755	-0.00625952881967616
HIF1A-AS3	-0.0158318421152496	-0.204222185370455	-0.0614213981632801	-0.0287527024607536	0.00244634276198298
CATSPER1	0.0376256698668078	0.226686749850932	0.0870684039594737	0.0473912102586315	-0.155056378386721
AL035665.1	-0.104687822276451	-0.0855936503040506	-0.0677295532093081	-0.107992177572495	-0.0173214128637547
MAP3K15	0.0110108733933253	0.221974002546682	-0.0217913417113436	0.00287267411919397	-0.0369664239072878
AL606519.1	0.126641195083444	0.147501600922713	0.0170377108138524	0.127558195134317	-0.0593879441481972
SLC2A12	0.017011548087381	-0.00148562665618091	-0.0634042886725567	-0.00870037304378554	0.153332910600275
CCL5	0.190337264807737	0.0560418815614684	0.191486876290775	0.208893165942953	0.000132358721023401
NCAPG	0.326727287725918	0.247405643137215	0.223158594999811	0.31775790709611	-0.126207133279723
AC084880.1	-0.00171518249484838	-0.0644613391113262	0.0923820781634904	0.0604620074748104	-0.034053806920966
LINC00602	-0.0389620727431808	0.0740991709396069	-0.044914847224265	-0.0365228871990056	-0.0127436130904221
PTH1R	-0.220240139315453	-0.0104163959030977	-0.0848829007901301	-0.211037770436995	-0.0929678754344737
MYO3A	-0.0176479343164934	0.0365003078919584	0.0360498240198554	0.00092753733672063	-0.046125564004355
LINC02076	0.14730133500976	0.0406701733515004	0.119079913537991	0.153481533386343	-0.105918810536636
MAGEE2	-0.0101766744847548	0.0622115949396475	-0.0316787146919059	-0.0176536374032999	-0.00777037824192104
OR2A4	0.101554388131322	-0.0903050307523541	0.032158458599835	0.0982360139009879	-0.033497264636542
CAPN12	0.0612019401791546	-0.110940701393092	0.0511831476867123	0.0801091392303281	-0.0856175964728174
DPP9-AS1	0.142815738181487	-0.0979605558589238	0.0715073763999782	0.155926914976506	-0.0530738365273229
LINC01874	0.00136634062253389	-0.0386879336507177	-0.052130515044227	-0.0166552621457445	-0.0148127374539027
AL022322.1	0.000511112909214758	-0.0165808991584819	0.00191526163936077	0.0144685953078073	-0.0823543682980299
AL023653.1	0.138919201926249	-0.0484699928349707	0.182694048262698	0.162048990365806	-0.091671216131212
AL683807.1	0.104424532834799	-0.0142862142793962	0.120238878120193	0.111106963515525	-0.107457818861048
MGAT4C	0.0541762689208722	0.0824085907020041	0.0472672397220604	0.0506150529806639	0.00880599287678462
CLCA3P	0.0338510822834881	0.0290354139121831	0.0406677485085364	0.0373798397700785	-0.110220116143834
CCR5	0.161917853177116	-0.0229337231046801	0.148983098874383	0.175108152981529	0.00812001687552476
MME	0.115483120463485	-0.0108050915366323	0.00240092554520547	0.0974254723186233	0.0230741121918195
KIF20A	0.345903786865047	0.27367812498494	0.233172814438262	0.343646501463346	-0.144333422340592
RDM1	0.131695485931733	0.305473705643351	0.14628675387043	0.146853565272762	-0.118316221209456
ENPP3	0.051668953183842	-0.203528944067827	0.0265314133355037	0.057039976592851	0.0513050777214015
AC254629.1	-0.0781426094798917	-0.0498116890413665	0.0351187285023427	-0.0663775959918067	-0.113846119019958
AC026369.2	0.0275989030343326	-0.134339292255338	-0.0414348336027747	0.013475394546668	0.0810520969843162
FASLG	0.174833624825441	-0.0444817451551457	0.175543480656597	0.194686052501112	0.0316294024140848
NXPH4	0.107256751883113	0.12550661187131	0.0505084633215639	0.103588261440883	0.039043009144309
RNU6-339P	-0.0212436021646914	-0.215598046204057	-0.0565340934446042	-0.0306604520435052	-0.00977515738675757
MROCKI	-0.0887277107997519	-0.111573390055256	-0.00125331904704113	-0.06689625864328	-0.0826436390218981
ITGA6-AS1	0.12625020162101	-0.10432417171115	0.0274048097905023	0.126629089280181	-0.0480258163171254
TRG-AS1	0.173529593461091	-0.0851685849677906	0.185222350933491	0.19081390908516	-0.0187752353009031
AC104407.1	-0.0127856423868597	0.0511588353801797	-0.0138632700383696	-0.0176861957001805	0.0203506625257332
SKA1	0.306702788965897	0.283015417271911	0.218618823598669	0.298559165492126	-0.113716205842804
TNFRSF9	0.193528734084833	-0.0451944243248238	0.163930641633974	0.199560330634988	0.007011734750003
NIPA2P1	-0.0292565495215262	-0.102252383723001	-0.0484315518097902	-0.0399183133006791	-0.000927119870854881
ADGRE1	0.161152790338825	0.0534038966999516	0.212437281063023	0.184463042742475	-0.0266662126616594
KRT81	0.0193547304533639	0.106920123685753	-0.00770831818563824	0.0120166065057922	-0.00986627510272549
STMN3	-0.00448194370031139	0.108117473258533	0.0572453466701348	0.0218906448408913	-0.0612801563222594
ANKRD63	0.00267443441642172	0.0324506625354194	0.0494479505133894	0.0186128889419727	0.0109032943028459
AC087468.1	-0.0102572181127868	-0.209535636275054	-0.0445011725400776	-0.0191163614553348	-0.0122126337458733
GATA5	0.0228192844213912	0.167498897059629	-0.0236510477623046	0.0331852488004949	-0.0319284552829933
NETO2	0.108278335188653	-0.139191733093812	0.0376727680223464	0.10552321987484	0.0830761259254349
AL353705.3	0.0477670792209108	-0.0975784806551791	-0.012176827613845	0.0383805113527031	0.0480027401796012
AC003070.1	-0.133570646276235	-0.0341780407530003	-0.0124084679351138	-0.126325638032552	-0.131765902479829
WT1	0.0867467634588543	-0.0148613341555791	0.0818997618490323	0.217798013464774	0.0185437479546631
IGSF11	-0.0643484735020241	0.0973566499150003	-0.0358699917918267	-0.0683114599465433	-0.121940347819578
MIAT	0.105516929378565	-0.0423970151154825	0.0411162385292212	0.0894728743253676	-0.0488766242604147
ZAP70	0.15068374510268	-0.0517920187290707	0.167189367375264	0.164550571133484	-0.0958858008636903
GPC2	-0.0261690226466739	0.00303158657183397	0.0573066451063611	-0.0167150566492194	-0.121296606829184
TREH	-0.179775968542838	-0.0729155901496396	-0.0553916860206567	-0.161294116512111	0.0114562910122749
ATP2A1	0.0295517642831383	0.134601828041084	0.0732462246946243	0.0421354506868716	-0.0345688476653904
AC006033.2	0.165100699999654	-0.029248580892508	0.146982315796499	0.184776154468045	0.0118161995466351
CXCR2P1	0.13440970305847	-0.0522765089967243	0.128344878335726	0.136479742189367	-0.0103165445241272
LINC01751	-0.0185396469239053	-0.174044318783271	-0.00984421703385046	-0.00620650370509722	0.00472420122597214
C9orf135	-0.127248654695833	0.0225364894856863	-0.0741768062389424	-0.123660183014041	-0.0387927025898833
AC087379.2	0.00825225601415958	-0.0464951621660887	-0.00161692438269636	0.0164955008830634	0.0647081667654548
TENT5D	-0.00660751362848402	0.126015512707572	-0.0174482094181981	0.0152770727132766	-0.019058049934866
AC015911.7	0.138016065271991	-0.0546694297687866	0.184938513178568	0.161665505151071	-0.0639525878415589
GZMA	0.171825885937888	-0.0404112398058077	0.158010549340084	0.192652687264501	0.0433225325016519
BCL2A1	0.0920759340756273	0.0386144434723265	0.0757359371195535	0.0852417526687866	-0.0269311208604077
ALOX5	-0.0330671996468507	0.0554814591120019	0.0231088231358637	-0.0218112206028178	-0.096441953002409
GAL3ST3	-0.160100520402567	0.0355628369358295	-0.0620702860504797	-0.138816571348458	-0.1324526632256
AC025154.2	-0.0416304460516007	-0.0494318280263248	-0.057942753955701	-0.0494614734502322	0.0666426865089542
ADAMTS7P3	0.0633356295300274	-0.136183154189634	0.026402501923114	0.074424486677308	-0.0585897590575658
MKI67	0.324061042499712	0.279932793232852	0.224857780716802	0.319659341778653	-0.122833908269682
GRIK3	-0.0690113743990022	-0.209580540609809	-0.0720371855570151	-0.0715408275224196	0.0171559243493653
AC010200.1	-0.00928488798155328	-0.0623497515629049	-0.0101470235203677	-0.010712991496977	-0.027617379199539
TNNI2	0.0122357834649882	-0.0243478499586697	0.0125001651753877	0.0213624935680565	-0.035052913264097
AC098679.2	0.0760395793304879	-0.05730424834638	0.00623632868707214	0.0843358004493181	-0.0369055103873767
CLEC12A	0.110588030584156	-0.038377129240196	0.160216984965755	0.125863284455451	-0.0288517033231389
AP001207.3	0.0392348466866582	0.0856282633216145	-0.00606883345041083	0.0355778249058029	0.0165204009339361
CHRNA6	0.0131102880028037	-0.0384508794966844	0.0772762895029528	0.0319091389171474	-0.0469415824458802
OLFM4	0.0462688092925085	0.0422231193958307	0.0879289448406544	0.0602229496359002	-1.87086869530489e-05
CDHR1	-0.0436914253720249	-0.0356223721659342	-0.0248084627079336	-0.0324344554768894	-0.0691444284437964
ITGAL	0.15814701237347	-0.0465365526956709	0.144931738020072	0.170199445801912	-0.00773583209871212
AP002954.1	0.0528401950513086	-0.0358108404225028	0.0510964572527131	0.0544087181058435	-0.0766559555525129
AL161793.2	-0.0190165765495205	-0.0516334934087192	-0.0203846378616058	-0.0310986050299384	0.0901870089234562
SNX20	0.150253614401788	0.00653450603071202	0.190312583818079	0.174194752787079	-0.0102514778539377
ABHD11-AS1	-0.0427549707731059	0.0715087690971571	0.0478313860986702	-0.0127024616450983	-0.0382550772911445
MSC	0.153842423322607	0.110712766045637	0.0942798589781414	0.179595096064882	-0.0773065054851069
KCNMA1-AS1	-0.0235642000928438	-0.0762446478861857	-0.03551037831718	-0.0305804262012018	-0.00942519497937444
AC116914.2	0.0239298208456444	0.0254418908319227	0.0497773650616559	0.0342375349095628	-0.144867118729526
LINC01275	0.196232327649008	0.0404161222187905	0.0697868027065957	0.194178407576683	-0.000123749864702897
NKAIN1	0.138676624249118	-0.0207677009660665	0.0926168430692154	0.147417297364538	0.0440162680606449
GZMH	0.161115489014824	0.0224109554279637	0.141385848097346	0.18041625996854	-0.00361513475157331
SIRPB1	0.0810429323039141	0.0239385199378869	0.0177819847183539	0.0795317617844114	-0.055959186594356
TLCD3B	0.0565208661771551	0.0622556729128725	-0.0252867315689372	0.0420845543500696	-0.0178052522717142
AC026471.3	0.0743683308378953	0.330557139680845	0.0575105144176643	0.0853842934058949	-0.149673923164571
DNASE2B	-0.100297580533737	-0.11247620144121	-0.0758158762882144	-0.104170523159829	-0.028402055969847
IGFBP3	0.102497817878099	-0.0449338508908313	0.0777904399425112	0.11983009757033	-0.0152824936265433
DEFB131E	0.0608656785751924	-0.107954736258854	-0.0127970916026378	0.0453023726366163	0.0393344124034797
KLRK1	0.139463441211033	-0.0853380496932746	0.17611153195577	0.161692219715038	-0.0774690671563133
TMSB10P1	-0.0095917234236931	0.0429705630718352	0.0568221602505294	0.00779344000013242	-0.0675237683380629
AC073115.2	-0.00525711848361796	-0.117296114741608	-0.0105986121262288	-0.00749296358069906	-0.00237303046397875
CTSLP1	-0.0393886007544212	0.234972489719963	0.0174214798579089	-0.0398200631535058	-0.0144972328700591
SOX11	0.0433690303081964	-0.0723056336924242	0.023850445359077	0.0396458189356506	-0.0406693380514793
ELOVL2	0.130951947441024	0.055915734358369	0.035930740581332	0.123607159217739	0.017820840665858
MIR155HG	0.15050161014986	-0.00205417331902048	0.208260099163311	0.188759763283402	-0.0810168367484702
TMEM155	0.101477740895075	-0.0832893684404068	0.096695275674583	0.0981176851726011	0.0267684206575014
AC093520.2	0.0521170628724878	-0.00411127929870486	0.0588965112961193	0.059919158316943	-0.121248889844544
OSTM1-AS1	-0.00852231583079472	-0.148303481215034	-0.0328675569753572	-0.00427617314671092	-0.0239683532230597
LINC02280	0.0322554052758049	0.141753315025191	0.0550067125943129	0.0477022236441541	-0.0425698957881542
TNFRSF4	0.113639496810463	-0.162122675663338	0.0955273437238236	0.141353207925041	-0.00683507904266536
AC025271.1	0.00874645255947832	-0.0535700688659991	-0.0614056936051482	-0.014331177787631	0.043028516557989
CDH4	-0.130108585997791	-0.155468619594163	-0.141606999617944	-0.157109361314308	-0.00712793057988949
OACYLP	0.0503719393080604	-0.0409905365530485	-0.0197055232160618	0.0368710653469608	-0.0409102605716443
CXCR6	0.15524391549776	0.00956650317609402	0.16909372821402	0.178627786904454	-0.0326368457235937
GBP5	0.181157482063211	0.00578435005921549	0.187985156205771	0.19457077975888	-0.0242189657261518
AC022733.2	0.0389274085140224	-0.00269475094861895	-0.0181286256096314	0.0257100637270188	0.00875469213036246
SIGLEC1	0.0639161671389389	-0.0510285022896649	0.0509907121656288	0.0516765243461218	-0.0717373465325725
ATP2B2	0.0182055663927905	0.0183081950246747	-0.0882511291439971	-0.00599203251318872	0.152697523442475
NOD2	0.20913568575539	-0.0129948822718407	0.242177306080839	0.23324546044918	-0.0743709418677519
SCG2	0.112802147579602	-0.00117534589137305	0.0595132733504695	0.0986468062282534	-0.00789072525043235
AC073218.1	0.114751496217023	-0.0869076529699491	0.108281516127154	0.138065297106916	-0.029236569694919
PI16	0.0712950118384551	0.070135690048003	0.0177699369751961	0.0568908826751761	-0.00845576440544563
CASC11	0.163083931392163	0.0537888838099105	0.102148567681052	0.174112174945122	0.0349407337948177
TFR2	0.0118850693853397	-0.0298197843974637	0.0121709383080246	0.0116775904538272	-0.0260483759163922
AC016026.1	0.0124671902078112	-0.123485244089701	-0.00250161755076326	0.0230556693281478	-0.117395529045456
C3	0.0397788700457535	0.0276922284027365	0.0797063804979736	0.0677034688295527	-0.0421025730846987
EOMES	0.143082445735757	-0.0547832344424427	0.121943903994378	0.154324631132761	0.0251832002572572
LINC01546	0.103368130309634	-0.0633460982948296	0.0673129068564645	0.0981814389445594	-0.0533081451233653
CD180	0.0333771282242939	-0.0182729643839964	0.0420553132657495	0.0262211480175029	-0.0243897040252422
LINC02038	-0.144526173611732	0.125920821942996	-0.0530092515778083	-0.135138723218717	-0.0485524675400451
FAM183DP	-0.0605180635284092	-0.0231747976158286	-0.0359865344442188	-0.0638721083403005	-0.0663728017165769
CES4A	0.174900805415945	-0.0896940134883345	0.0999689929053823	0.182803003448737	-0.00994627929420838
ABCC3	0.0479543228211452	0.216784454650785	0.0440765957560404	0.0818426466590446	-0.116069639463634
AGXT	-0.0284251578918008	-0.076491953201512	-0.0161016539071956	-0.0280909521809771	-0.00253415841653622
CD247	0.158769548581703	-0.0908971425895973	0.138829442184307	0.171654527535965	0.0283640928831655
AP001029.2	0.117666982632941	0.000854689152918672	0.0783538439360537	0.123149951139073	-0.0583789152925563
CST7	0.130817814823503	-0.0297810593019775	0.130149345111729	0.149496676788391	0.0373777210147368
SRGAP3-AS4	-0.130327354532318	0.0547963872834344	-0.061834804517546	-0.131842601382656	-0.0370181621391694
MCHR1	0.0584982982886511	-0.101396053496004	-0.025229620895907	0.0433745445147356	-0.0341323035222205
SCGN	0.026352861846567	-0.0553499114138001	-0.0159655313728195	0.0169867038229549	0.0274592516879093
PNCK	0.13943918852926	-0.153898376539089	0.0281874686944178	0.12874259282487	0.0117916905453603
RNASE2	0.205438350409766	0.145340894720504	0.21095879627795	0.205896611867674	-0.0697640867067462
AC137723.1	0.00987074045925124	0.119290808453289	-0.00456089933841355	0.0079158238065392	0.0394147442053681
LINC00173	-0.0554189084020325	-0.047673709297107	-0.0163127824606598	-0.0488848720232072	-0.105157816696895
AF067845.1	0.000139201242858596	-0.0405926775383577	0.0163605262816353	0.0166831966039679	0.023721157822825
FATE1	0.0619831730099273	-0.197110111482646	0.00726346985064085	0.0785238092494883	0.0686370168530626
STC2	0.129993816011317	-0.194373216168143	0.0764850989232544	0.129926765794426	0.0359923424585757
AC008875.1	-0.00358502956772576	0.0358139074615465	0.0534866998618504	0.0308908218297679	-0.13785756912985
AC012645.3	0.100999889817018	-0.0452627165909518	0.136723739180034	0.116460160958943	-0.109709616780921
LINC01857	-0.0223021545759684	-0.0373734428020579	0.0171245774607668	-0.0260629691119884	-0.00802506245252977
FAM238A	-0.0627382654423675	-0.133288684865402	-0.00450455253609761	-0.0500605410176064	-0.101035277618561
TMEM246-AS1	-0.0997027504465132	-0.0752517635057602	-0.0760246416148603	-0.0988828704757626	0.00926975904028077
TDGF1	-0.0227277527178171	-0.0370640233213744	-0.0473408650393625	-0.0376293315563754	-0.00473183911545057
AC084880.3	0.137363589093687	-0.128100743282117	0.10841307739182	0.1561709987058	-0.0181417358849311
AL117335.1	0.133044332805364	-0.0990051411352178	0.0936175720958344	0.140206227158016	-0.0554606211164722
ABCA12	0.0735216031323215	0.300535998193636	0.0727155424003826	0.0850697026853158	-0.100232982354151
AC022509.1	0.0147021071835691	-0.124712800405953	0.0351261174330594	0.0277921410776256	0.0199664364916359
PLEKHG4B	0.0628938259152883	0.124912794798326	0.0284340041199649	0.0688384962881613	-0.0326980482334393
CYP2J2	0.0367127013553269	-0.180713373122654	-0.0381821880500314	0.0273775785841862	0.0566722247988254
CD70	0.177093399635778	-0.0970758756400984	0.179858341709763	0.225347312544575	0.00940843125136188
RRM2	0.324827159191014	0.326578723611736	0.193717821008707	0.309289099062416	-0.15257542070688
KREMEN2	0.162137779319113	0.226071196758153	0.0552638488685559	0.154998977047524	-0.0266066335571792
SIRPD	0.0970438814542686	-0.0407871768779103	0.0968053211380618	0.102709709602262	-0.0553898584386764
PARP15	0.157313124898537	0.0564727222252492	0.133534340898392	0.168644489108119	-0.0644574168245325
AC022905.1	0.0208905573065132	-0.0650902819998269	0.00158580132529504	0.0355816458893047	-0.079490525290977
PTHLH	0.121789845897696	-0.00373279727835155	0.0578242990101861	0.102979435659338	-0.0328297693954779
MIR210	0.0201324177070406	-0.124827039928641	0.0331746137308159	0.0258806028046509	-0.0967498237176191
AJ003147.3	0.107672213103641	-0.0449118691977968	0.0807593468370994	0.122119376305114	-0.0817518974167185
FBLN7	-0.0236556722073713	-0.00778849541272812	0.0060247982660304	-0.00753624903402132	-0.0981553090061524
AMZ1	0.0629804512014109	-0.0129796747040317	0.0726724389935185	0.0498971474935156	-0.0115622109272988
MFSD6L	-0.0417336581923228	-0.0633980483786955	-0.0796504453547693	-0.0578224767912082	0.215806601204634
DCSTAMP	-0.0499830102849165	-0.058329191200983	-0.0357086496788424	-0.0553550420562258	-0.0359870771333205
BX255923.1	0.0228529653916977	-0.0272501004023018	-0.0302036614959844	0.00760397369355181	-0.00345503225675253
CTSW	0.139105763388146	-0.0300913614087356	0.143178651455984	0.148351545333774	0.0174713791519482
TNIP3	0.0861856815467152	-0.0333433676683458	0.0484822808090489	0.0743201866614764	-0.0565437663972816
AC112777.1	0.260143674062277	0.238616358963858	0.114121217333355	0.240859877457972	-0.0837679926661799
LINC02073	-0.0657519176370383	-0.161635548662725	-0.0558676056168277	-0.0664418063337959	0.0721538921379276
CLEC12B	0.0374560920835815	-0.0982581800551001	0.107882553879248	0.0454821958091927	-0.0710791356131092
IL1RL1	0.00456650908494823	-0.0619718360515176	0.0116482572791275	0.00175896823464803	0.00923041034657602
MUC12-AS1	-0.113841493994601	0.0924140755167808	0.0220430834914098	-0.100858489466473	-0.114040645770145
AL031846.1	0.188508900647115	-0.0249879215360306	0.197047142582847	0.225003593887149	-0.0117000784396178
ZNF683	0.208859029059047	0.0207451357899162	0.159612456511529	0.229379415097781	0.0124984949253303
LINC00462	0.0875423600966322	-0.0900770039933857	0.118867818699835	0.114362766073753	0.0473640893245779
KRT85	0.0234372038194678	-0.0215565916141822	0.0604238336591528	0.0429947418158899	-0.0614009777496146
HCG27	0.059975105417808	-0.164032538692761	0.0587227581712136	0.0727186259447316	-0.0793701726654542
LINC02685	-0.0932680859367692	-0.176636616302109	-0.0799084007283716	-0.104753115212806	0.0504563115465522
LINC01968	0.0509723939965723	0.0639298081212582	0.0290979786934124	0.0597446834968617	0.0181189094719904
LINC00871	0.0520134227410895	0.0736393768968981	-0.0123920811808294	0.0650672389702936	-0.0443581674134608
IDO1	0.181193362744363	-0.096074661843759	0.108285789216916	0.194512390264629	0.0933630639740132
SOWAHA	-0.0679608352287197	-0.0879394749608414	-0.0274604504555405	-0.0687302490883486	0.110408898737656
CD8A	0.17070079007364	-0.0152848094091033	0.161946447485712	0.187117787505188	0.0300752983671681
NOS1	-0.0277292908318098	-0.00722244188117419	-0.01751160312472	-0.00779696223501287	0.029853297220493
FKBP10	0.268479963572931	0.124240395767297	0.115561841046295	0.268454408964211	-0.105441315128413
Z97056.1	-0.102464395248314	0.0611216867939836	-0.0500966163578276	-0.106880055317429	-0.0966890348788929
DNM1P47	-0.0184890070945067	-0.181548845410063	-0.0511043004119312	-0.0143522494576102	-0.0174264616850202
AL158151.4	0.0580630764340716	0.0639693257464318	0.110001110459946	0.0828531621999935	-0.0906186604952998
TOP2A	0.310192291905384	0.343053040086791	0.229125681041744	0.303711118989083	-0.161972207650102
LINC01615	0.233445636045461	-0.000506987540670367	0.19630763964592	0.209727872776959	-0.0923696218338844
LINC01447	0.0754964800626665	-0.0124815862300408	0.00848189344296892	0.0668681251178367	-0.00860165656640904
LIPH	-0.0184352171322585	0.0932344851834679	-0.0627687012366767	-0.0340952554008896	0.111607849737021
TM4SF19	0.105648579784405	0.0775513168561339	0.0599278902679496	0.0856413110045862	-0.0710562163744287
AC100860.1	0.0575707556729311	0.110923188784205	-0.0374164827254197	0.047786825054324	0.0323322129042966
AC009102.2	0.0901069522571689	0.110075260972897	0.014385605919919	0.0869358185783771	0.0526633052539019
AL121999.1	0.0571552910506879	-0.0976144571028192	0.0341018566412837	0.0597714765885165	-0.00693507072953313
CD2	0.175297141480163	-0.00663448304645607	0.175250497688369	0.198718109486306	0.00863902599087298
DLX5	0.113789284202427	-0.149081576378733	0.00867094759495609	0.104082420116916	-0.0336401748817128
GAPLINC	0.0564553206847356	-0.00365932551931001	-0.00116609930655151	0.0429594932225127	-0.0808289950959988
TDRD5	0.0174726916042316	-0.0207806615567288	-0.0164636097507342	0.0107527438604817	0.0432567251801896
SIGLEC7	-0.00462286686409228	-0.0599705550281369	0.0401572597067996	-0.00755572110029191	-0.0539550187672529
PAQR6	0.0324866459918089	0.182017436286473	0.0553269821499748	0.0386090774530481	-0.133535259158227
AC025580.3	-0.0324592118300952	-0.180792034274246	-0.0402493355097537	-0.033443945101417	0.0298163302584941
FAM3B	-0.0397953073703772	-0.0099689360613955	-0.0479544068389413	-0.0431650699064573	0.148567306207497
HCG4P8	0.0301867553911752	-0.136575014706278	0.0501793958268833	0.0546171130092742	-0.0394093285242643
C5orf58	0.111669538354785	-0.0760385896351036	0.109204364200061	0.109877404395242	0.00260526733383448
LINC02652	0.00977631922988114	0.00709883274259861	0.0334722742556119	0.0173932780784163	0.0424781161698545
MYCNOS	-0.0141672079436753	-0.0260631138152268	-0.0256064051143709	-0.0138081809987111	0.0637750893085245
GREM1	0.152711449839576	0.0337262667158049	0.0850790602991177	0.133404351186754	-0.0327004842483318
JAKMIP1	0.185362031842278	0.0325485578915667	0.176154498775712	0.196346401046153	-0.000405700030587549
AC009542.2	0.00871386817366798	-0.141254837287641	0.0172223859429238	0.0159479383496556	0.0169791853524928
AC020907.4	0.120403869264006	-0.08311765038365	0.0657040144997241	0.120662567824901	-0.116520102252559
LINC01783	-0.168634952889686	-0.125440901710526	-0.0885615584047688	-0.187665465122065	-0.0514956693008037
PRF1	0.117340537841052	-0.110024474585389	0.102257257125628	0.124940891259575	0.0469994877299342
TNFSF13B	0.222246481620228	-0.00239466858972086	0.184505870640328	0.230682486835093	-0.0207928872001968
AL138930.1	0.0321159351159908	-0.0932869661431457	0.0539774497275284	0.0322295006792165	-0.0159088390840282
PROM2	-0.0632140469062078	-0.0136369065848558	-0.0513317456023811	-0.073505891473992	0.0367830632517273
AC114803.1	0.121097524430616	-0.0804895453125126	0.0642228870443159	0.125403200071536	-0.00535838110923303
TNFRSF18	0.0975587620471185	0.152419126342789	0.0885028395785725	0.106344840887739	-0.0954409543764514
KHDRBS2	0.00731889797673317	0.109388979012681	0.00474536267332801	0.0027257419718795	0.0187137171460907
LINC02747	-0.065175918785055	-0.175005764096399	-0.0982999979238369	-0.0776775500677757	0.116755995092741
CRTAM	0.197033852444059	-0.0538728122033302	0.171197118631324	0.20412215983031	0.0182162101129944
AC079209.1	0.151016925090037	-0.00379832986162243	0.070718573455136	0.131444728176452	-0.0915861035060632
EDDM3A	-0.0702395010594834	0.162353222197185	-0.0334902449182769	-0.0669287241719379	-0.0253759852606815
AC004847.1	0.158422043746587	-0.0251646884725858	0.198870105823115	0.185020517678027	-0.0182594928591169
AC025062.2	0.0397789440855449	0.0435604591799045	0.0388071296191208	0.0499477673097118	0.00987349877052629
LINC00607	0.230454218499735	0.189532174271612	0.0959415017673259	0.20896799569276	-0.082966954422456
PADI1	-0.0380639122984751	-0.0496826667348823	0.0127221792104064	-0.0370848319676953	-0.0447332915969837
QRFPR	-0.126105317383537	-0.164643463218458	-0.0665033611495444	-0.1275893261411	0.0410267939930167
AC007406.3	0.0106332325917052	-0.124350933085359	-0.0638052701734584	-0.0107465130183007	0.074775633770138
BX322650.1	-0.0716563304341044	0.00319972478292752	0.0458017657985899	-0.038825092884279	-0.103052916714224
AC007336.2	-0.00164962942104454	-0.0415044280318084	0.0711945996189033	-0.00261129300968364	-0.084285603109384
ANGPTL1	0.0268733871515792	0.0254038401391902	-0.0713790527053402	-0.00160706984099844	0.125864162321093
KCTD19	-0.0231837808387142	0.0515286785858071	0.040224668457283	0.0267703222622691	-0.0671142637467508
Z98257.1	0.0117383766422342	0.07751705815953	0.019782484709475	0.0105236627746975	-0.0425454927617223
KIAA1210	0.0150982609780252	-0.0497205163183644	-0.05154818910692	-0.00515673270124384	0.0462358347055603
ESM1	0.0313006872383822	-0.199514834472434	-0.0356525735818238	0.0392392997330187	0.076446086534613
MYO1A	0.0700411692664054	0.0846876648842236	-0.00549233864005938	0.0591664477436394	-0.0260501987844444
GAL3ST1	0.112183925781266	-0.0712457488525624	0.0885355210291255	0.144679921891391	0.0246163587296758
NPIPB5	0.0839372130534867	-0.0390367786603967	0.0553034840391958	0.0997474688562861	-0.0952111266746903
SAP30-DT	0.0753366078159133	-0.213142318658033	0.046837661940942	0.0883689591465124	-0.0293358151144172
DLX1	0.128166154689443	0.00122267883844296	-0.00289040693036387	0.107549271614509	-0.043964040572979
AC005264.1	0.092615638254688	-0.19132651012299	0.00736597416499048	0.0744700240036704	-0.0749655554113419
CCL4	0.106650699713463	-0.0630968371892567	0.135470231648853	0.124249298193436	-0.0121020943671393
CCL11	0.150905838197281	0.0166836758631359	0.0335726728448322	0.127722671456109	0.0103322555061896
BX640514.2	0.0630439914148262	0.0445858607528832	0.0515771958732898	0.0694835321243751	0.00314292768503153
AP000864.2	0.0581270660301968	-0.0649840193177496	0.0273868111554863	0.0668746386768715	-0.0114591797624176
SMIM31	-0.0014862121714022	0.0118420580799052	0.0204639458946994	0.00831927311861987	0.0425669912124681
AC091390.1	0.0205632228334157	-0.23143289696188	0.0016634011386558	0.0426674067041969	0.000687657751900358
C16orf74	0.103114986898919	0.0245246689574465	0.0305205806674614	0.111042036522398	0.01857982487407
AL161935.1	0.085117812725388	-0.186363396677513	0.0894116771593008	0.0916372837584496	-0.0085966536181843
CDH3	-0.0113924531410887	0.10948574045154	-0.0276993672920124	-0.0275534131924084	-0.0164468651170593
GGT6	-0.0176263043975458	-0.0123025926142046	-0.0766324580192085	-0.0464725583311483	0.1580677942412
PYHIN1	0.176419137102021	-0.0544260519868584	0.165051181149603	0.19156002247955	0.00850280595863222
AC099552.3	-0.00912992798873335	-0.067690117449158	-0.0448730450512251	-0.0260903695578405	0.120729779134468
MUC13	0.00734769254626907	0.05636023582467	0.0158506874894563	0.010741751448857	-0.0404651232539901
ST13P20	0.0199441260406336	-0.0611543566034675	0.0281980580518618	0.0125273950764086	-0.0348258684612261
AP000523.1	0.176771391703888	0.0305963614869638	0.0902105823087734	0.171575864213146	-0.0473664590735514
P2RX2	0.0738301976255888	0.124165748605279	0.0690036988550194	0.0620328670881473	-0.0130740549889474
ITGB2-AS1	0.106911327662284	-0.0394738168383679	0.138232404572963	0.122332049861497	-0.116517357039481
DLGAP5	0.288272851509007	0.155126352001479	0.191087185251038	0.266216343277373	-0.105814780255584
SH2D2A	0.225827990401443	0.0770686673288343	0.21204983052942	0.234398411725225	-0.0327873038923071
VEGFA	0.0955750793233348	-0.251666419606108	-0.0174433815284496	0.080761942549865	0.0263086398259354
LINC01871	0.166283019986296	0.0143325733283442	0.23387322761834	0.200130955130305	-0.0565593375199951
FRMD1	-0.0718171931018625	-0.0705135496648646	-0.0402384171684907	-0.0759824447396014	-0.0692702800129401
CNTN5	-0.00612439834778032	0.0308369711854804	0.00492738049235077	-0.01814524605647	0.0033670471093078
AC012593.2	-0.0650282692825014	-0.127980052216764	-0.0357340022439121	-0.0629582559258662	-0.0860971247433663
AL096799.1	0.00496819719442862	-0.161715281543126	0.0187647177462604	0.0237809996316602	0.0268048306137965
CTAGE9	0.0378797527240042	-0.104988968002789	-0.0236691242410293	0.0221514319090129	-0.03459428968298
LINC02097	-0.169802534498995	-0.0586889186963356	-0.0925159729856521	-0.169002662635728	-0.0778785643664509
DUXAP8	0.282932508770403	0.0256684874669288	0.13884388818347	0.272776116545551	-0.108593696221467
OPN4	0.0570115926664973	-0.00177370344275119	0.0399868240442828	0.0581541478295049	-0.0712983891577037
AL031595.2	0.0911769958444095	-0.0961207384842494	0.0307254749089612	0.0849706100189	0.0107027366383587
HMOX1	-0.00815976422158497	-0.11563203090739	-0.0471602337562308	-0.0182689629659964	0.0202872641931179
KIAA0319	0.116749832802765	0.171811855771566	0.137645915601608	0.134960206818368	-0.0804895689314454
SIRPG	0.18811794600635	0.0295027563631979	0.210331201840959	0.210657384978723	-0.00279434373361573
FAM167A-AS1	0.0252475197768463	-0.0110994981822229	-0.0496404298254506	-0.00322682226650043	0.17223068555344
TRIM40	0.0508361991434136	0.0475785111053777	-0.0168594677874062	0.034296087227106	0.0378284228302266
FAM153CP	0.0185202125562314	-0.120153237027706	0.0238584044660375	0.0247747100500634	-0.00509487987865132
FOXA3	-0.146217432971148	0.0545046907719116	-0.0611497928459661	-0.151217377341891	-0.036441346836393
LINC01779	0.0162754065024578	0.0213470757788157	-0.000899622150410666	0.00324966318471564	-0.0181514115949664
LINC00487	0.116251348363677	-0.173745897363815	0.0711742091938617	0.12428525713067	-0.0383026829468567
AC010378.1	0.0370606757774902	-0.0783685870327597	-0.00263353805055586	0.0334470743776106	-0.0126981532257711
ERFL	0.250856883949018	0.234412494203853	0.244678535657536	0.25349068479022	-0.130441759709339
TESPA1	0.012803528265181	-0.0598875604190512	-0.0134393413180888	0.00791008186096887	0.166292610335157
RN7SL541P	-0.0586546662326573	-0.121209952177741	-0.0540976642341676	-0.0654903244568813	-0.0340731328407784
TEX15	0.116614190861092	-0.0679318088386959	0.0226430715470505	0.103131024959508	0.0256570500768454
LINC01736	-0.0441600986525203	-0.0225742154192686	0.012532068344845	-0.0552468438355639	-0.0523364247027382
CASP5	0.22167707060872	0.0538321005387569	0.224922649157223	0.227063960268458	-0.0568544628513954
AL160286.1	0.146956378690981	0.00145350390314471	0.0788121762488886	0.151723243432552	0.00133236132812806
LINC00861	0.12748436424886	-0.121150980235511	0.122099791808493	0.144274603649497	-0.052279103425866
PSAT1	0.192992813499261	0.307381106943987	0.123023936191019	0.177652465826822	-0.0937344124022869
PGGHG	-0.105206361753405	-0.0600408370846056	-0.0262392554762787	-0.093773329674993	-0.0850205010874504
LINC02516	-0.0907602991731181	0.0986620869565158	-0.0279247392629944	-0.048473527158891	-0.0685002828466967
AL122125.1	0.0780830699375412	-0.0531484613663797	0.0209693924362511	0.0727514986834881	-0.0955651980739627
RASD2	0.11363456179348	-0.108293472682055	-0.0054529370661463	0.0961802379319288	0.0724010937243708
NRG3	0.0393964426113085	0.0172772465591909	-0.0571303376523245	0.0234367259117765	0.132508805450337
AC073115.1	0.0196676134096859	-0.125425050935498	0.0180202527601874	0.0246607139002253	-0.00531136322295324
OMG	-0.0630938839537185	-0.0320713845203623	-0.0331027767525742	-0.0652247471073726	-0.054405693307963
AFP	0.0301051102200809	0.0919023613748999	0.0181605301172345	0.0340435691855033	-0.0272108779239062
VTCN1	-0.119803163544478	0.057417783138587	-0.0521982379639646	-0.12205036879688	-0.0312211999181667
DNAH11	0.0487376771220761	-0.16168575438302	-0.00799246403251979	0.028147755098858	-0.0179686434182301
PKD1L2	-0.00397462946000359	-0.00605773689443444	-0.0108936771426511	-0.00925760299777325	-0.0562438690251651
AC093496.1	-0.107811685899736	-0.045979253225676	-0.0383917663753639	-0.107594750640021	-0.0359236516823252
AL162274.1	-0.0769333425794743	-0.18249225730866	-0.0658952353350925	-0.0818404651563022	-0.0330579913635196
TRPA1	0.0664560129453285	-0.0393358170893195	0.000505844861438229	0.0553566024601809	0.000442585090248192
AL590004.3	0.0199908547632773	0.0236181527371229	0.0479785405751852	0.0275455715289057	-0.0455083676239095
TUBAL3	0.00662337527434261	0.0353514800185057	0.0108837524098055	0.00270954216392953	-0.0355202659000892
SNAP25	-0.0311644131271884	0.038598668515974	0.0214004145467036	-0.00944527475296048	-0.0435881960710492
NDNF	0.0357325282431819	-0.0464801445228538	0.0135421284175002	0.0420607171542368	-0.00354077045918238
CLEC5A	0.0123291295778534	0.0111352141724914	0.0596098690533479	0.0193322259672453	-0.0827043192465186
PLXDC1	0.189316012528274	-0.17108309852227	0.0523475819083643	0.175002834419573	-0.0295546078741496
STRA8	0.00744892962716892	-0.157766384063965	0.0257834323027377	0.0235578283407468	-0.0299936958049529
CYP8B1	0.0401296891732237	-0.0360161790277971	0.0596125907733234	0.0531211739161341	-0.0112497828091037
CDCA7	0.245187769870518	0.300547382152853	0.209128818833948	0.241188642363445	-0.168292526258939
SCHLAP1	0.0510265418145146	0.29865908914032	0.0133378195768843	0.0455458710470032	-0.00177281167874797
OR52K3P	0.106507438768714	-0.0314598757357222	0.0217349900766904	0.0977771408656507	-0.0403409974712039
PAH	-0.0100274979983812	-0.0523261493105748	0.00499808191198607	-0.0116904291250187	-0.0573834522011653
FSTL4	-0.0333320741628632	-0.0741600689353205	-0.0671693648052886	-0.0507917607190747	0.0293848640875352
LINC01678	0.0203877639168478	-0.081506880995239	0.122941515531568	0.0447545258455681	-0.0661056349440561
ANLN	0.298194513749055	0.247279116954537	0.219032032579815	0.284741393500195	-0.144219122957344
ASPM	0.312895259680411	0.265293779933579	0.254302086201657	0.304092297350542	-0.13337369317169
RTP2	0.0361201060965652	-0.117259264531491	-0.0775187295143021	0.00779948178501794	0.186509385334292
AVPR1B	-0.0852063726244366	-0.163466673208066	-0.086311981065399	-0.0906610137594687	0.0593829208000718
ELDR	0.153424914614051	-0.0925792880089503	0.0984211584392394	0.162719379578438	-0.0132984410294783
WNT7B	0.0399473889062769	0.0780045250792794	0.0212728740741738	0.0277060769256118	-0.0500582685366333
INHBE	0.165330037188057	0.189880430268097	0.145923783461814	0.15165010922125	-0.0777008288639433
CGREF1	0.0736899648631488	-0.101547268374044	0.0640126093270844	0.0821177150126319	0.0262765280072539
CD7	0.084272120804838	0.0076787326593351	0.141634657616464	0.108465189933378	-0.0416439684203187
AC092683.1	0.0807172692529994	0.0676461577560953	0.0997230175185339	0.100266619339612	-0.136808090508279
PGF	0.139330207497101	-0.103876099731106	0.0969625614024669	0.148521766006155	0.0135757967578453
NPAP1	-0.0151717472334801	-0.0420990467057092	-0.0257705915553486	-0.0259417339523601	-0.0928511407101828
AC004817.3	0.107775918322006	-0.024651284939506	0.121722752243123	0.0945316367526743	-0.0479085903929744
FTH1P22	0.158105617599143	-0.07749120382592	0.143645815093992	0.169629446748962	0.0173940320843178
ZFPM2-AS1	-0.00376134002115559	0.190259411257299	0.018344879765436	0.0230863205925466	-0.148654669716579
SLC30A8	-0.0566654850943298	0.0477762948379164	-0.058871499967469	-0.0663664455609867	-0.0253543930937253
PNMA2	-0.0255541985568396	-0.134686629258061	-0.0183573579008506	-0.00946720100770099	0.0341062502443962
OTOF	0.198587170453124	0.203117366646346	0.162797339093581	0.188323567720798	-0.0608716070195115
CD8B	0.126289316276404	-0.0168317271249506	0.136838031968926	0.139870775653728	0.027154742038874
CDSN	-0.125255459588237	-0.0948656590603209	-0.0428328025645364	-0.104888374933566	-0.129130895259765
LINC02310	0.0244509398310208	-0.0622496118563048	-0.0362791819089572	0.0155833256179924	-0.00948947811231704
AC087379.1	0.0397500439189232	-0.0752488559537624	0.00670712242848959	0.0457914477772393	0.0602251877400428
HLA-DPA3	0.0416907307909291	-0.00179627061114901	0.0565368284396194	0.0433248875283467	-0.0203419882501883
AL445070.1	-0.0374993604095838	-0.0527827997603011	0.010825000352165	-0.0163165229087363	0.0272275968841474
AL358334.3	0.0585700228275038	-0.107925767048044	0.0403147618901028	0.0561546967060144	-0.104131824989231
AC244035.1	-0.103117779003804	-0.0642066452194589	-0.0169256358044091	-0.087212650009372	-0.0454607093164736
LINC01152	0.0436324281682361	-0.0207282067054333	-0.0445431742475779	0.0250984894907667	0.0124646025602956
AL450311.1	0.0516791026826085	0.000208392014347895	0.0516958925609715	0.0719840724293257	-0.0722758635092562
AL138847.2	0.0220369998659354	0.0137222492448978	-0.0408833797306463	0.00227681145214035	0.0565793088702377
SIM1	-0.0533146307041673	0.0639260058670814	-0.0970831045985466	-0.0684099010518181	0.130793319904464
CCDC78	-0.0232491017657212	0.0460393809078626	-0.0112935815852064	-0.0224268698375145	0.0576774044139652
FAM169A	0.0518124482847209	0.057998730402521	-0.0467812576854358	0.036247305985848	0.124950733128037
AC036108.2	0.0476812885078884	0.00211126048471168	0.102438642862234	0.0803539439741065	-0.0534287018825963
PMCH	0.177663970431595	-0.000853495199707847	0.120802032001378	0.188977641332381	0.0277736653520485
LINC01831	-0.0130944487050042	0.0175575409090896	-0.00867354629939995	-0.0182523615856632	-0.0482308760900685
AC008892.1	-0.0226120824161981	0.126987977410054	-0.00192450213285023	-0.0216539390632415	-0.0475737890788282
GACAT2	0.094944996739404	0.000775866202377648	0.0242193003909156	0.0839850298874012	-0.0342427074626498
AL445471.1	0.0872331631509519	-0.0505070926092457	0.102434606225177	0.103020815505124	-0.0868816811381558
AP000525.1	0.16992708863363	-0.0363198387306156	0.168798213310334	0.183910997459212	-0.101910240498372
LINC01555	-0.0124357552045099	0.300030151894464	0.0519987973083526	-0.0190085276432528	-0.0727745102955511
CD3D	0.159319342704752	-0.0079189495025155	0.162179991447968	0.17934152671038	0.0198347805060493
TMEM75	-0.0109213724547373	-0.0354400137458269	-0.0297123107941227	-0.0181131231916083	-0.0352130190917696
AC068299.2	0.049502742271502	-0.116250396353368	-0.0709231481879052	0.0163704367915344	0.136493979733352
AC083967.1	0.14557987702577	-0.0287189309374772	0.115630550077723	0.112493813160196	-0.070270474909601
OLFML2B	0.258142334622281	-0.0173862942172646	0.0994763981089335	0.23567226099442	-0.0587306047073392
KISS1R	-0.0188479694332978	-0.123869561801347	-0.0221961405744811	-0.0229849209524797	-0.00698800975035428
LINC00664	0.0718355078047993	0.0244319363255916	0.00642350916538918	0.0752141418946419	-0.0544393088248826
SLC6A19	-0.13716205604274	-0.141810573684345	-0.0962742190334922	-0.145510674511661	0.0801706763830484
LINC01351	-0.0303322406376332	0.108391650018501	0.0222384151542973	0.00314254300849622	-0.0268941617673653
CD5L	-0.0194052478698957	-0.0954706542676292	-0.0633124529760584	-0.0363323450105708	0.0339284609803999
CA4	-0.136535620296005	-0.154286054686278	-0.13351184208243	-0.151773099045017	0.0670041840133397
OR7E91P	0.0021259651766392	-0.022274081363313	-0.0225854961702023	-0.00627007276683267	-0.00872615656973315
ZBP1	0.150506305658177	0.0152414330347342	0.154044599858618	0.15926228329001	-0.0814370118742059
HLA-P	0.00873077048829957	-0.0977584285087203	-0.0162972539167681	0.00740829563391611	0.0412781400183459
AC018695.6	0.0802111071800841	-0.0362203520332413	0.019965622330806	0.0831971270243693	-0.0314949369574202
AC093520.1	0.16095740799178	0.135006237505792	0.189048013100807	0.164259744765468	-0.100078119558133
AL662844.3	0.0161797989310152	-0.173753473032133	0.016978370065708	0.0145853909000437	-0.0640476625522423
TPRG1	0.0699820083030065	0.113886386774098	-0.0131957782095514	0.0637326881226972	0.105874118948927
SAPCD1	0.0377703084483851	-0.00207836114749141	0.0938222116696827	0.0718201493653969	-0.127985082844506
SLC7A11	0.145141532239986	0.357013085331834	0.0674469518694215	0.153157187933489	-0.0423410670800488
SIRPB3P	0.124541265951234	-0.0222964013290079	0.162542855643707	0.188216400217353	-0.0578159454587823
MAPK4	-0.0733615275149709	-0.0490748922610429	-0.0615585586993195	-0.0842808898919067	0.0588374779176797
HSPA6	-0.0144690708698868	-0.0100767522030118	-0.00265597600761126	-0.0211180068788324	-0.00548417414688902
NPTX2	0.0953873851383789	-0.120216849224525	0.0509902262532223	0.0998288304449469	-0.0374575270154464
AC241644.2	-0.100925785491797	0.262096823210547	-0.0412264556332853	-0.0976158239413049	-0.000219435635306739
ARMC4P1	-0.0293742902653573	-0.0115924229598259	-0.0468926341029753	-0.0403132405741195	0.069121472450666
AC061975.6	-0.0185893273880707	-0.0102250231705338	-0.0160647289398632	-0.0173332852518133	0.00697822972017336
IFNG	0.199804054271075	0.0750832881529522	0.210212679185024	0.221186100753873	-0.0202121899373082
AC084759.3	-0.093815910932923	0.0622403124917737	-0.0591264697554662	-0.0937308463124346	0.0324467597690218
AL450322.2	0.0588318499973469	-0.142127200725641	0.0720773613453521	0.0610632742790153	-0.0793108292518217
C3orf22	0.0624704159687334	-0.0752547473377487	0.0212905013985505	0.0724973885370837	0.0338872107037816
LAD1	-0.0428898900080264	0.210672221057967	-0.0333917896320038	-0.048417046378478	-0.0525981951477432
MIR3142HG	-0.00932736000034101	-0.00650439136502724	3.18314872030134e-05	-0.00306475514877531	-0.14156343047012
MMP9	0.0740868863077069	-0.0239399969385188	0.00562129506135552	0.0633642996636051	-0.0411682635762917
FCGR2B	-0.000769842071410843	-0.0079468614672998	0.0281707152031237	-0.00875167333944049	-0.0986229211599853
LINC00158	0.18717853589345	0.0036993247671001	0.22233757955828	0.211287696033787	-0.025484305094572
CD96	0.19855744518698	-0.0542851973243167	0.171398406098154	0.214235243517464	0.00157536107443224
AC068492.1	0.165654669894307	-0.0863595646830181	0.106797657767817	0.182018437213848	-0.0285604071169353
NKPD1	0.00483232626963137	0.00340303851667891	0.029079445814644	0.00535272164650855	0.0100042741915467
AL096711.2	-0.146738016697244	0.0425745193566739	-0.0373851480588553	-0.137923034324088	-0.121384149244301
TRBV28	0.147799732389939	0.00847804483181876	0.189721663195398	0.176002593084536	-0.0238097093651938
NPIPB11	0.0307940703927555	-0.0577144268635376	-0.0198768703656736	0.0276951631803778	-0.0461281609658607
SIGLEC18P	-0.000600294180010342	-0.0575575701961797	-0.0234413676967058	-0.0208981857842057	-0.0484124425311175
FAM225A	0.138711864650486	0.123109899840974	0.0605596539871359	0.130816773524403	-0.0920244203461463
LINC02641	0.0585266555545332	-0.013702073192176	0.0896470005492986	0.0670954666687094	-0.0255519390812739
NAT8L	0.026638472278265	0.0279708850615929	-0.0658796807656807	-0.00394752314541948	0.21762024314439
IBSP	0.123778257629191	0.130583764497614	0.0284352034936652	0.10768343530565	-0.0520742862031362
LINC01827	-0.0790649222128465	-0.0732943397404806	-0.0187541770685112	-0.0760505121133234	-0.0202844240255888
AC015743.1	0.0679770058022112	-0.104378961278511	0.0854577151416876	0.101460780536273	-0.0453390778616461
SEZ6L	0.0646787194784679	-0.00568795464815022	-0.0596168484792336	0.0362448615275779	0.0955916980765304
SNORA73B	-0.0455097748376826	-0.0213473194788675	-0.0273978896863462	-0.0465848009224016	-0.0198171021265137
LAMA5-AS1	0.0589085015544149	-0.0119984452614618	0.0781364596781708	0.11508580592147	-0.00420628923396348
TMEM92-AS1	0.201124041265363	0.0739140143632415	0.114458578742056	0.193031772014121	-0.117127070534838
LHFPL5	-0.0161600956944199	0.212234545988921	0.0120487304742069	0.00621935134937374	-0.0620446193473568
SIX1	0.0982494587832661	-0.0295762225304293	-0.0467161786151845	0.0696471549899848	0.135850012732708
AZGP1P1	-0.0361459513829539	-0.0238098927487419	-0.0670030067545232	-0.0355506739008522	-0.00137699261880223
NCR1	0.10573654805745	-0.133254308908295	0.0683195562494264	0.107012252044832	0.0443692571139457
HMGN1P17	-0.0380628657442977	0.283133159044913	0.00252643292498927	-0.0255085873154491	-0.0383408448032767
LAG3	0.153710745331097	0.0611215537700274	0.196837710553965	0.16608409348366	-0.00933511014419075
TMEM145	0.0578944729539382	-0.0553904495398084	-0.00668243753185137	0.0471044512346015	-0.00688230588754915
EGFR-AS1	0.16807814328089	-0.040867766846987	0.0237485282819266	0.140278678383087	0.0119821799795405
SCAT1	0.144423673424264	0.130459028314905	0.0560600136715614	0.130065591113523	-0.0540041760168093
KPNA7	0.112373980216617	0.11143245706096	0.0636590195416759	0.123910424864659	0.00923947459101384
Z98751.2	-0.0383229447634022	-0.18320036247905	-0.0387784929205538	-0.0291507645216068	0.0351458850449432
SPON2	-0.0484777960404819	0.0312436024999323	-0.0197523640786252	-0.054382283227723	-0.0753039671270273
SIRPG-AS1	0.112308199657432	0.0169589607903688	0.145022082397166	0.146995476427602	-0.0788134475750164
AP001636.2	-0.042453135991313	-0.0113784594271125	-0.0201141581971136	-0.0260129870357648	-0.00954057027461649
C19orf33	-0.0781992952052645	0.089788949852442	0.0550100976987093	-0.040019465123113	-0.0621695374100427
AC008957.3	-0.0442209301939064	-0.0717301629594218	-0.0177767408126206	-0.0548648339470239	-0.059228876110755
LAIR2	0.0265092683963185	0.022515312506164	0.0475536440366537	0.0355218315636972	-0.0353059060729463
LYPD6	0.071434658636388	0.0831552488351791	-0.0335856985532374	0.0380085265289482	0.0376243034946617
AC022509.2	0.0632677088839024	-0.119111123391115	0.0716035396416428	0.0881753615121116	0.0270606093738501
LOXL2	0.115283199620254	-0.00887594007920598	0.0490234347065706	0.101536327453444	-0.0129436260108016
ISX	0.0691004062771887	0.0185321315097574	0.12842001371674	0.0942021614916145	-0.058460002752143
CXCL10	0.131258098940249	-0.0601600476387353	0.141314728424947	0.149021908900881	0.0107197155512229
MIOX	-0.136860289542565	-0.0635900797350955	-0.0778988297912716	-0.140044728047493	-0.0580886454652685
E2F7	0.284418921609809	0.179399151789467	0.175641565121827	0.25859694130982	-0.128727667791674
SLC30A2	-0.0660446320571048	0.016000305521033	-0.00158038034621719	-0.0676968431028186	-0.0737768301610853
RNU7-159P	-0.0105152337015715	0.0157759828902346	-0.0318428726570184	-0.0189514144039771	-0.00435955294779744
RGS20	0.206887279498487	0.209737538181696	0.1549022581043	0.213569475994204	-0.127110471330112
LILRA4	-0.0933016204313038	-0.112566787330683	-0.0559955595294807	-0.101162824933621	0.00419848687537083
SMIM5	0.0104697159252189	-0.039524030207392	-0.0935403607397007	-0.0236191778491648	0.244821957043475
LINC01589	0.0374464658079882	0.216391181799147	0.0733446098464677	0.0490188706193518	-0.0959278791144762
NPIPB13	-0.0272640339694065	0.114021095449682	-0.0155506768060799	-0.0333073330578683	0.0433102155358692
HPX	-0.0245879716601158	-0.028502995248891	-0.0150865103907169	-0.0252075307016507	-0.00512470144939898
AC004585.1	0.198475490553459	-0.0244738453109099	0.211807106612923	0.224717993360427	-0.0319132769130503
CLEC1B	0.0354713915125215	-0.0656491093576606	0.0460027848197306	0.0399239044092331	-0.0204752262599814
MIR1270	0.0730230553928462	-0.134396217066126	0.0656855899133151	0.0712414132731439	-0.063702537170222
AL354751.1	-0.0906888746352365	0.056811078035044	0.0242350599438467	-0.0662555147589892	-0.163232747293707
TRBC1	0.144683732217831	-0.0814192219446268	0.144019574120879	0.156752550869745	0.00123728287428531
AC008659.1	-0.023575439304766	-0.0914821896639952	-0.0301033530037937	-0.0256854131181247	-0.0232691162016348
COL5A3	0.152719596836979	-0.142369856418465	0.0441189663731273	0.133252162502133	-0.0170358849406427
TENM1	0.0148302390280308	-0.186599294237676	-0.000214693863859057	0.0181989818281549	-0.0586273823526879
ICOS	0.153018784674044	-0.0445865512346319	0.152866368216629	0.166128960758879	-0.0136890950583918
CPHL1P	0.0800689898310803	-0.0307274222309666	0.0726022115451851	0.0954491147538193	-0.00795262074696726
GPR150	0.0271199247824126	-0.075233264477618	-0.00412143465007111	0.00472410059462691	0.0470362970867589
KRT36	0.0054114621740157	0.0785542332021084	-0.0121293640708658	-0.023127567012489	-0.0479345038991326
LINC01744	0.0315624038170559	-0.0520229115604758	0.0125493329880822	0.0564170669999552	0.0492736617388576
SPINK13	0.113737172018964	-0.0132179259456815	0.140184513011599	0.158093441612751	0.0164607807681159
CXCR3	0.191454577045912	0.0343698873412961	0.171543743711579	0.219070216876261	0.0254815915504614
HLA-DQB2	0.0871580714412329	-0.138067481416468	0.0153601001884909	0.0733357602443455	0.0722749576093379
RNA5SP18	0.110860652506171	0.00264184301166424	0.134606362490292	0.129679836846153	-0.0822371753464307
AC093849.1	-0.0505479519206207	-0.108235178562846	-0.0209896176780288	-0.0479631853603079	-0.0356828769599909
AC015911.3	0.141189781325756	-0.112520641089588	0.149922281625796	0.149682014914598	-0.0431314371520143
SLC16A6	0.0350018878097796	-0.0242231420877832	-0.0116218044618562	0.0268058946725534	-0.0328609529968459
C10orf82	-0.0177644809564953	0.0145515334944319	-0.0255121353518907	-0.0239807908077211	0.000583532690912737
AC009951.4	-0.0365969404371778	-0.0372299804055147	-0.0275905115738276	-0.039885091368186	-0.03588902172834
ERVE-1	-0.0264352681651147	0.0784748607141794	-0.0708439566680706	-0.0406246599954092	0.0845263383280455
IL9RP3	0.0423326679230698	-0.00112541658975347	0.0230957994821556	0.0377345489463585	-0.0478839027659376
AC023825.2	0.138606803932153	-0.080999384848101	0.0834424500543572	0.130556356836565	0.00283578275006247
AP003555.1	0.0956060689775644	-0.119872803656562	-0.00890187156246269	0.0828819652770623	0.0467352068730287
ADH1C	-0.0283179400155459	-0.0550374430986655	-0.0240546946531525	-0.0347755601281885	0.0302943093165829
TIMD4	0.0291534917287097	-0.0372751331147821	-0.0505232739815475	0.0118471402085548	0.120752276832072
ADD2	0.114993233125099	0.074336316422112	0.0440223148275041	0.109336489404404	-0.0258268934799178
AC006272.1	0.171002734512232	-0.0835257106909193	0.146924364827926	0.183288362562776	-0.0612399730562509
AC015849.5	0.16653547683647	0.257400173060097	0.127153594063911	0.183174122596511	-0.111477053849303
RNU6-1161P	-0.0768117953854878	0.121932412614577	0.0402890940737563	-0.0349204686651737	-0.0586364118196181
PCDHGC5	0.123036557588108	0.0317914923951245	0.116636349708753	0.139574038761448	-0.0942683159627674
AL162724.1	-0.0314938785680445	-0.0946079181156537	-0.0381834857399263	-0.0349330151346822	-0.0443662957089811
TRBC2	0.172875340387892	0.0235808482739616	0.178056988624378	0.191354081107301	0.00996671688198955
AC004522.3	0.0139934051614695	-0.022201650349838	-0.0158828660663047	0.0091906961008578	0.0501347906244461
AC034238.2	0.114924684722329	-0.0878259783158942	0.131030759147737	0.123352475365103	-0.0214670338509248
SNORD123	0.0309314794260929	0.00244205324289716	0.0600498115622674	0.0355755338442132	-0.114126514283665
CRYAA	0.0241112828855545	-0.0239792283218243	-0.00658721470381739	0.0175453748461365	0.0642614442927918
GZMK	0.154826949998268	-0.0378533177409367	0.143538195396851	0.165815052070719	0.0352223595510466
AL049634.1	0.0590528491396593	-0.0552039429204345	0.0700589174865904	0.0565392120064996	-0.0542739229246693
AC073257.2	0.0676756886468261	-0.115017138149901	0.0728697026011676	0.0714411455096113	0.0159240826200827
SNORD17	-0.042733992598421	-0.0195752261879585	-0.0277777611646479	-0.0443139670936708	-0.0203851223403402
SLC17A2	-0.012077115016242	0.0750690170718904	-0.0273332084303837	-0.00619910160744267	-0.0454149389522108
DHRS9	-0.0152267725327436	0.0730562591572174	-0.0298930236556255	-0.0232740860865837	-0.0658875475654921
VWF	-0.0329942520696601	-0.192600254518086	-0.0729350774790651	-0.0371594333359733	0.0940002405981657
KIF14	0.329883459222733	0.312376873072078	0.237535608044981	0.315557584039164	-0.143022955522658
AC239801.1	-0.0883312710965052	0.26038124354004	-0.037849269823238	-0.0937295405969033	0.00118419577145479
FAM163A	0.0668012493144832	-0.144472170300296	0.0177233337747573	0.0641763871574163	0.0813541963805659
ARAP1-AS2	0.0123228471468131	-0.0818592986203268	-0.0326498510618275	-0.00616411169478945	0.0117952346751662
AC010729.2	0.146378007155908	-0.0420817435217807	0.083889926344119	0.150067448422138	-0.0522934095653455
KCNK9	0.074127644566075	-0.0445315421068305	0.0684045551338654	0.0900735557688297	0.0669725457709026
CDKN2A-DT	0.126161680987474	-0.0520455334563408	0.00029738369018108	0.113489955153991	-0.0183789664743461
CPNE7	-0.0695248771424423	0.19292315637643	0.0207909222752026	-0.05454287221915	-0.109109156087746
CXCL11	0.142377207521491	-0.0801290738463415	0.16414065902954	0.157796287297705	0.0270949587217554
CXCL9	0.178020052172873	-0.00479482511205753	0.164368976559555	0.189920532004713	0.0408354344644591
BCAN	0.0267109588074953	0.0380213701928661	-0.0350455704797498	0.0124063566437514	0.00912201004481321
SLFN12L	0.119867373857116	-0.104474088250367	0.135188432062605	0.125965318255986	-0.054052163272763
LINC01587	0.106168473623757	-0.108197680215909	0.0468840954243132	0.111616318656482	0.0408417930737038
SCARNA6	-0.0438221522494348	-0.020864225805727	-0.0269548083917721	-0.0450056498237443	-0.0215476648900022
LINC01517	-0.0488336927962431	-0.044861304900249	-0.0394786036871306	-0.0535174580183313	0.00322946773562065
DIRAS2	-0.0131451171254585	-0.176805151112739	-0.0554502930542651	-0.0241863208697557	0.0853358750960193
CTHRC1	0.232919486672743	-0.0230920868396253	0.0773009435260321	0.202824822898744	-0.0706651038056922
GATA3-AS1	-0.0281803626816007	0.0508873815987679	-0.012409952129464	-0.0457090545502062	0.0123658480917736
AC104316.2	0.00597934047460745	-0.0674571426138098	0.0017465789717072	0.0111838634794618	-0.00927478143052076
AC111000.5	-0.0672007554154363	-0.0103235628511736	0.0326328844870315	-0.0418459228971696	-0.0715379769568356
MLIP	0.0583500038996362	0.0348348123581547	-6.61456620789363e-05	0.0795194508554669	0.132071164026447
AL606752.1	0.0270673923958367	0.10089027036338	0.00109028796534395	0.056662653931196	-0.0422625843519285
LINC02555	-0.167367387679212	-0.00868158994329763	-0.0787846906314878	-0.152345432836414	-0.0975814945208004
FGF10	0.077209034208494	0.0437810135071465	0.0256896629742529	0.0745925550548205	0.0379793120839822
AC093732.2	0.0257030199559845	0.0348566904948289	-0.0154876111570533	0.0361215196084696	-0.0645016388652063
PSORS1C3	-0.0429915606421192	-0.124186262121977	-0.0319246431617392	-0.0350707149652642	-0.046275711917748
CSF3	0.103942669244029	0.0738413951173399	-0.0211787479523049	0.0785704329041335	-0.0339438331532762
CARD14	0.0475834080942609	0.036185925340887	0.0991123956015266	0.0758172882351313	-0.0988109356519656
AC012066.1	0.0785675313813103	-0.0401991800844279	0.0510221088515396	0.0727410636678626	-0.0258334673062896
AC007991.4	0.131837383885275	-0.0833037378445478	0.125777791310247	0.158466939537517	-0.0448656634540211
SCG3	0.0679381658508096	-0.0234724384803932	-0.0560042584436474	0.0427705412578485	0.107619054394843
AC108676.1	0.104731051481502	-0.0512701147356616	0.134997002013538	0.118020475949076	-0.0388536852605091
LINC02041	0.0342594791522782	-0.113146249713105	-0.0866277121111469	0.00129161648867452	0.175473402996921
ADM	0.166318208844331	-0.145541926818063	0.0135148110522895	0.152112877117536	0.111309050035549
CD3E	0.171353769854393	0.0116930754954048	0.172334076744476	0.191224261765662	0.0135974502553145
AC067945.3	0.121147848928306	-0.0741268046389902	0.111140624826941	0.127079310725438	-0.153230404722734
PPP1R1A	0.0503953897076692	0.0753599314583203	0.0543612722448673	0.0540033991894862	-0.092297204354097
OR10Q1	0.00252808531049541	-0.0307406789963549	-0.00644645424957395	-7.65197857341745e-05	0.0187747496666362
APOL5	0.0488738808294516	-0.142656391802466	-0.00998793717539942	0.0328287213789291	0.0639024699210683
PRELID2P1	0.0526352204792775	0.105486570695693	0.0643161597396111	0.0559189437233098	-0.0859350105547556
RPL7AP7	0.0307387867819697	-0.159753437690991	-0.0324339975546976	0.0344047824117715	0.00728616247033893
ZNF804B	0.0167513116543953	-0.0501325203900091	-0.0420458424314756	0.00673152480422849	0.0137763418567319
RNF223	-0.0560855172654216	0.00433680600842775	-0.0557866791068247	-0.0708256719046368	0.000171040828315822
KIAA0408	-0.114588331101232	-0.0148064092392513	-0.0538371434247851	-0.113219859399438	-0.093454280031948
AC093915.1	0.0251674406942854	-0.00470982286219328	0.0561071883724736	0.0525615658193779	-0.0772347273719757
FAM72C	0.279084000186906	0.205873821351075	0.180838925742591	0.267836827094638	-0.124748919582952
AMH	0.161675629834489	0.185970188250277	0.198427202358681	0.17949650785118	-0.0652960386823233
GFRA3	0.0554400095820663	0.105790306643002	0.0364070356444826	0.0522422178096733	-0.0112019435391641
DNM1	-0.140652199983601	0.0789717451931356	-0.0558509476297011	-0.141160783224401	-0.121428758666219
GUCA2B	0.0757541871906508	-0.0583172718697841	0.0592952509057021	0.0905202231686439	0.0326520329954557
YES1P1	0.188141340278399	-0.0593817031694492	0.116250027208749	0.19942998013863	-0.0517017610821624
SCN10A	-0.0901103399265117	-0.0867354080207303	-0.0560259607057824	-0.0947803772000053	-0.0170115004077098
RPL22P19	0.0637183884017838	-0.0661172683966329	0.0377594878572398	0.0752256899594692	0.00108818907103862
MRGPRF-AS1	0.113146506862733	0.0630754966447638	0.000977938600185581	0.0889233572491227	-0.0541802438807298
SNORA53	-0.0354436698508649	-0.0214037017851057	-0.0345180569921127	-0.0401043904639126	-0.0249130539826078
C10orf99	0.117497695820466	0.0787657030985533	0.119164054971342	0.157896142626159	0.0472443003368229
AL139351.1	-0.00751017278403351	0.121559745579377	0.0518462703299108	0.031030006615798	-0.109797605349198
HMGCS2	0.00789183748922338	-0.114685854881291	-0.0188695123572881	-0.0134017993891969	0.0699485189099535
ATP1A3	0.0655114888066852	0.107985558857059	0.0396464227528451	0.0503774196950352	0.0392070780026942
ADGRF1	-0.0585986978652023	0.0180985286291815	-0.0763222617112661	-0.0745006303214373	0.142374743602298
GDAP1L1	0.00304483196923435	-0.0322395921356855	-0.0803286903869105	-0.0122941690070109	0.0112373032616867
UBASH3A	0.180031481586031	-0.0252211140577698	0.160839775516598	0.200846355340657	0.0157134736578136
AC007879.3	0.0703980078393648	-0.0289215372848814	-0.0293454866185522	0.0460966180273296	0.207608248823528
AC124861.1	-0.0972842957332036	0.262645311616461	0.00399820930676031	-0.0561243946204647	-0.0945026449309483
LINC01706	-0.0468903662925252	-0.15563919313414	-0.0151253875437559	-0.0340085120101905	0.00841381694524495
AC008013.2	0.0534880733586055	0.110111152546012	0.0202009245338819	0.0686191078406422	-0.0538704303071042
IGFL2	0.0870478724644746	0.0168869236249384	0.189127640780714	0.121430618192132	-0.0867211537967862
CTSL3P	-0.135788513766779	0.00184581806822779	-0.00894420141898784	-0.0976131600519095	-0.108005975348203
PDCD1	0.13987405718416	0.0822030074812585	0.151509285280363	0.15183917350263	-0.0132314474673817
LINC01077	0.115806358141474	-0.063623481599834	0.148996087176343	0.141554434459322	0.0269063609938516
AC023024.1	0.0783042855710688	-0.122301351696843	0.0253093778145423	0.0839330057926878	-0.00471275424732314
LINC02577	0.135547691995479	0.0898203182871013	0.173918560668668	0.144816911127302	-0.0859359107419665
IGFN1	0.0462643298679699	0.131580731320787	0.0330540240954041	0.0445769904282519	-0.0742359508448349
CD27	0.156057486377528	0.0247045508904127	0.158502143267594	0.172396016276569	0.00422954786167916
MCCD1	0.00837377257434021	0.00366640300241684	-0.0387223283966308	-0.00332746276024366	0.0593339077131751
AL109615.2	0.0581486835273953	-0.104747610338686	0.0271059340004273	0.0525030652234576	-0.0445925841334546
LINC01146	0.0537117712575049	-0.0124083658364799	0.0752247239051811	0.060810812764687	-0.0377866167479687
EIF5AP3	0.0512532726136118	-0.0857288838730381	-0.0289335479471659	0.0318997495015265	-0.0486103720189938
HES5	0.00524461377161208	-0.138202944301135	-0.0330878023086654	0.0143680063593044	0.0431493054151268
LGI4	0.0917762529587497	-0.112541590971585	0.0985192231881085	0.109601280179318	0.012091455456068
AC093802.1	0.0410810708807659	0.0209509692244596	0.0148528001103329	0.0416683566880052	0.0541406977116652
MIR924HG	0.135206123549167	0.0400387070523606	0.0323916663835572	0.125629072288015	0.0851361456244224
AL139246.2	-0.0578575450133676	-0.0668149599910187	-0.021006737462386	-0.0618488688544463	0.0222608599873975
U47924.3	-0.0547008479628592	0.107949448321546	0.0720014821862647	-0.0175414899954345	-0.132629065527845
RFX8	0.10867702190917	-0.174781053222873	0.000176126664229763	0.0836470112208717	-0.0608108178054076
FABP6-AS1	0.0765923056288615	-0.0949658555181775	0.0186634252134002	0.069838885571149	0.0886698039063946
IFITM4P	0.122537297476577	-0.007253900422474	0.167268621539473	0.15593067648002	-0.0525700398882874
BRINP3	-0.00257718619130189	0.0681158544293459	0.0331501950550295	0.0239947954769045	-0.0269809467076886
AC243829.1	0.0629615415278563	-0.0164349802786038	0.0450308470428741	0.0470565523490029	-0.0630997232392866
AC015911.8	0.123995842690668	-0.0911193238911586	0.133534875445533	0.128812730996709	-0.060703573290608
SLC6A3	0.0415706455383281	-0.216599071102396	-0.0375678441223532	0.0251654772417569	0.0174281839117164
Z99289.1	0.0450552889354906	-0.114779283276767	-0.0172838032601626	0.0322354550274334	-0.0508804403056753
TACSTD2	-0.211484383534411	0.00528738633012819	-0.0994111812688836	-0.220354225782039	-0.0564733879124667
GJC1	0.0420667917616584	-0.157928161724945	-0.0228167077496371	0.0256278088955715	0.00727701876864704
CTLA4	0.196301286410927	-0.0111528185132924	0.247232691839706	0.219660409343574	-0.0921448332873478
AL162581.1	-0.0310949872726005	-0.0227734047066658	-0.0339767537066788	-0.0362928171647906	-0.0246549185791046
AC009084.1	0.0127487045284529	-0.205649086245579	-0.0394716668717122	-0.000744416780125052	0.0341172761008
RHEX	-0.16938181865727	0.1065584018677	-0.00246802278230883	-0.136011002906739	-0.144741058362146
AL139352.1	0.22911328227869	0.114782105355737	0.201923168876516	0.230223973581737	-0.0727300701967962
CYP3A5	-0.13938383334343	-0.0185241451414692	-0.0127546166697242	-0.130367318024162	-0.121005401293975
SLC22A7	-0.0925778268620026	-0.0213284575086499	-0.018269225375695	-0.0852587236778164	-0.034095094803271
GPNMB	-0.00434444518983218	-0.0532904495646171	-0.0705681275822278	-0.0387044481858036	0.00707193715785886
TIGIT	0.241312082848388	0.0210752001851314	0.212016925342105	0.257292414242889	-0.00422854031255928
MEP1A	-0.040989880454973	-0.0390774485947548	-0.0755906772771477	-0.0597751930231111	0.0314511715690954
PYCR1	0.26716669595437	0.459186564901752	0.179651207573843	0.261827796374877	-0.135819510425175
LYZ	0.0398234503273293	-0.136726298069572	-0.0134664332866231	0.0234860123357801	0.0117922428804182
LINC01526	-0.0311803062380266	-0.0238846677755471	0.00967822737095865	-0.0157058570875743	-0.00653500266033108
AC015977.1	-0.0271976432111454	-0.142114817811854	-0.0603103169151195	-0.0409197329542589	0.0154757413988968
CORO6	-0.106502735718131	0.128782617712534	-0.026549817820086	-0.0835691878409356	-0.128225386477723
SLC7A14	0.0533630038227127	0.0130274281568562	-0.0113399960699438	0.0492962158238633	0.091003602126747
AC073370.1	0.0423932971890749	0.174381304123402	0.00596104351629716	0.0368553700714896	-0.082689190755271
PPEF1	0.157791530322063	-0.0312167837206929	0.0241861005635386	0.140280077073358	-0.0562265307907451
DEPDC1	0.283711321972096	0.166997426848966	0.159021368250914	0.259194976767583	-0.105715925076826
LY6H	0.125709924290737	-0.0745729437389822	0.0428381480355108	0.123035889573842	-0.0323006958039948
ITIH1	-0.0240367422426029	-0.0283693653740566	-0.0126354613517501	-0.0231155574092308	-0.00413429737043317
AC012613.2	-0.0331156791568576	-0.0461529355691795	-0.029944967016135	-0.0363413498098697	-0.0166739021334382
AL354751.2	0.00937236816274935	-0.0316798891166707	0.0934857753079527	0.0524025721661175	-0.0920423295308392
HTR6	0.0951900562364327	-0.0838176635619794	-0.0136393426520272	0.0670763063461209	0.023561322292824
AC005515.1	0.0749727020362425	0.0251359120957688	0.0520079320923083	0.0843711959005454	0.00948184516011476
LINC02446	0.181537983020814	0.116507164747246	0.0986194821831601	0.178794539527693	-0.0425217104843278
STRIT1	0.039893079376097	0.0243332660389883	0.0698938492563038	0.0700715620236525	0.0468899476027618
VCAN-AS1	-0.0785166762481029	0.0779899218043773	-0.0037171380685147	-0.0581357963404003	-0.0951869958954298
AC011411.1	-0.0518634260182067	-0.122601683581438	-0.0271020651983731	-0.0497404258344942	-0.027452768088208
SCARNA5	-0.0493691601222252	-0.0213919318323535	-0.0303827982570315	-0.050718518593849	-0.0242371053963372
FIBCD1	0.115837058397013	0.168691786727989	0.0316484508325394	0.116500293491738	-0.0707829510234273
APOOP1	-0.0360627833409352	-0.0426579600408965	-0.0316166007580261	-0.036046586281217	-0.0100534055283114
SLAMF7	0.167438406326524	-4.59562736473776e-05	0.141214632345724	0.173290838601592	-0.00504161713478996
TMEM45A	0.175765700263	-0.0221472967898589	0.114619528582992	0.183474789982707	-0.0495131451604613
LNCSRLR	0.171989517085949	-0.0261504296782172	0.0743699725407898	0.164055022548681	-0.0331739259403486
DCLK1	0.077915962072239	-0.00309700702909636	0.0414525120468231	0.0763475580029248	-0.0230030758432346
AL360182.2	0.0675638478379519	-0.121106016785664	0.0226371942836219	0.0643871701158165	0.0408154633310658
AC244035.3	-0.0687768300460059	-0.0102717506894303	-0.0276222711999662	-0.064479396512966	-0.0523406529340742
PAEP	0.0192772466376425	-0.00921594460345198	-0.00857355626412917	0.0119874181295865	0.0712978007253997
CKS1BP1	-0.0174376383716752	-0.0524192747240041	-0.0248337175035103	-0.0279760810494075	0.0209161415156446
AIM2	0.254371487247075	0.051488591833953	0.228794021187973	0.254381173903825	-0.0796229769551827
AC105105.3	0.0362189502185272	0.00104455778705327	0.0300232752145873	0.0409409666722331	-0.106845722296771
AC009779.5	-0.0202628233353594	0.138635019795462	0.070890765124448	0.00870636462013586	-0.078602994435407
LINC01879	0.0527194741258089	-0.0550874672214909	-0.000221986644319169	0.044569317736001	0.0440781365670853
CXCL5	0.119409709297087	0.0840329969509331	0.0799840671718242	0.113973008913189	-0.0816191673162999
P2RY1	0.0557149060526982	-0.202446897451927	-0.0112260505651925	0.0511081873049883	0.0463419464321828
SNORD60	-0.0128008501162698	0.0413048918749218	0.0693194733806999	0.0158410803551157	-0.0903089866712017
AP002518.1	0.0354640574421583	-0.115841269748762	0.0264817739672696	0.0385610400589611	-0.0160162955869329
LINC01732	0.0286275483598549	-0.0312277554898407	0.0115440054537757	0.0253958384851453	-0.0334693429847903
FHL1	-0.16823065222619	-0.114284991256906	-0.0389060655484819	-0.159340272730323	-0.11258385443807
SLITRK5	-0.047616112759693	-0.0126874047474235	0.0256296305290325	-0.0174258130938065	0.0576187965623931
CBLN2	0.00433704101489243	0.137305288705818	0.0421518250074308	-0.0032643111993921	-0.0788944347571748
ADCY2	-0.132906942132912	-0.0573587816918932	-0.0901987176569633	-0.124817425147337	-0.0905203663198058
DUXAP9	0.268530143065386	0.0110528724044258	0.152799049528142	0.256284137493473	-0.0878840647911344
VCAN	-0.0311209894405405	0.157111547506045	0.0337569582065525	-0.00458848301918683	-0.12232739544297
B4GALNT1	-0.0418256204025464	-0.0289354218674077	-0.036330679900457	-0.0479004108406661	-0.0296812198770296
LINC01428	0.0253695051316269	-0.151826418870357	0.0189324842574043	0.0407640563937776	0.0303987232883295
LINC00460	0.16149019979829	0.018698061426994	0.109171701530613	0.159774319491762	-0.0664378673737319
AL359853.1	0.0967879377108056	-0.0646703165192622	0.0092667601080838	0.0900122857598403	0.0336287389830053
SMTNL1	0.0861882995789921	-0.00739013659853546	0.0423619490367865	0.072760695495698	0.112718136188923
TRIM73	-0.116687307058349	0.0179226469644578	-0.00680557084979695	-0.0950463649651422	-0.0757074960388906
DCLK3	0.0362874192212585	-0.15788975951682	-0.067801968710461	0.00836419172795776	0.0899787434347237
PWRN1	-0.0577574271071575	-0.0822869677375782	-0.0639637938691773	-0.0791986512865004	-0.097731693859072
AC009159.4	0.0844388506978615	-0.0880674058150012	0.0176951138320639	0.0834997650659803	0.00242293695683346
ATG9B	0.11488419072256	-0.00763612522545181	0.0326177484145634	0.110423129169977	-0.0273815657804987
TMEM163	-0.110125034477928	0.198060473493695	-0.0463621764817588	-0.108668227710539	-0.0650498757652108
PERM1	0.0276156198832133	-0.090341840728594	0.0155277437263455	0.0188761785533601	-0.00875202177108793
LINC02154	0.0828515096771211	0.000639257120707305	0.0226251127748596	0.067740813211603	-0.0440156417595353
DAND5	0.0447967853511252	0.0703124114190653	0.0163361941007274	0.0334498405846266	-0.00900933044361672
IL20RB	0.162531230074205	0.00438524747733053	0.199906030635926	0.20701786533555	-0.0316335250668267
H2BP2	0.0335626802702518	0.00690382325598313	0.0297388398941701	0.0180897860725136	-0.0362449343349142
HP	0.00242966330273035	-0.0161261572593925	-0.0253369406010844	-0.00440012366612603	0.00378635720380703
C19orf67	0.0885562994385532	-0.0661934807086873	0.000138955064262699	0.0835996900256043	0.00141142861843106
RPA4	0.137691934951964	-0.00384463833343783	0.0845667134846706	0.139524882241887	-0.0573279442133537
AC063977.6	0.0418963006098859	-0.0523141416989729	0.0423135827650183	0.0409515720529071	-0.0434588427815079
CEROX1	-0.0744883499755738	0.0326163154683622	-0.0627266096530795	-0.0820003366185631	-0.0321774895804894
PLIN2	0.0468613665724687	-0.226243372885013	-0.0372674779013268	0.0391975346354762	0.0803412625549123
TRPC2	0.0733791112298017	-0.0607364600734858	0.0557807161102598	0.0789306019865337	-0.000436492237542042
AC093627.2	-0.000371328075309391	-0.0357547925683794	-0.0307314233793855	-0.0051396851014898	-0.0656043279557815
AC079341.1	0.112418892768685	-0.0580946187979906	0.118752233015324	0.115838164587641	-0.0028788332748323
AC021146.1	0.0261026684554212	-0.0634250688510409	0.0691011822642659	0.0632444360085899	-0.0142947517934466
TRIM74	-0.0833614552479681	0.0125828893483964	-0.00794670820282701	-0.067099887360436	-0.0190965621069602
PFN3	-0.0571292267778928	-0.0242560651568658	0.00740477529610485	-0.0382081036392433	-0.0455754419566355
AC106799.1	-0.0290890996059624	-0.0819696984186487	-0.0459217417916694	-0.0284249935175977	0.0202674263091662
SPEM2	0.0585950343992741	-0.00448831224788061	0.016557611933824	0.05412011646854	-0.0100324973823925
SMC1B	0.117637445381526	0.0431011583611217	0.0865076064835324	0.113569648792902	-0.00594064836254715
MTTP	0.0981710690008567	-0.074383075808581	0.116002685078884	0.0996918720225736	-0.0222164930677472
MNX1	0.136801028180589	0.500686335526993	0.158395833759259	0.160746358977314	-0.0915888565386719
AC015660.4	-0.0470740670535992	-0.166829874012321	-0.0152613536637269	-0.0549359822640992	-0.00529181175474639
ZNF33BP1	-0.0251061694422238	-0.027752393795493	-0.0153863641382049	-0.026577606938392	-0.0342385773141429
SNORD94	-0.0491224751860313	-0.0263835062220909	-0.036521947362867	-0.052817098405901	-0.0325379211365531
LRAT	0.0712780975672165	-0.0171004460147757	-0.0325697841001229	0.0554181164850678	0.0360196084931347
LINC02642	0.0744187204530816	-0.0685329835427765	0.0613412203571585	0.0721290455789573	-0.041296508806988
DTHD1	0.150857582588819	-0.0679649454510354	0.135345233512083	0.152480106898181	-0.0134161475312146
KIR2DL3	0.0468703681901968	0.0549277275734719	0.0190230223666191	0.0734662170908003	0.00751758275656516
CERS3-AS1	-0.0572411800114758	0.157651124023421	0.0420116307476291	-0.0234167120644594	-0.0987219228961159
LMNTD2-AS1	-0.0501710143687581	-0.102332114855065	0.0437678639716245	-0.0215516055285224	-0.118716990970728
RBM46	0.0932871131547563	-0.0571586086379174	0.0111276600595117	0.0940732197037452	-0.03147401126145
BEST4	0.0372285425582212	-0.0953614634396339	0.0163659826640935	0.032883927420134	-0.0603865295207666
AL035446.1	0.125413696905452	0.167058313182209	0.116416059799563	0.12157906485006	-0.0744624423894007
AC110015.1	0.0547173069887035	-0.0778090207353221	-0.00183103573763357	0.0513053786032571	-0.0940803006101693
LGALS12	0.0779835491698769	-0.0249621819447303	0.0619080595935854	0.0818608759025713	-0.025671819405432
APCDD1L-DT	0.128326204761261	0.000582528348893153	0.0535715239081821	0.110528789460109	-0.0785741575423013
SLC9A3-AS1	-0.0687742601945049	-0.0964200733892312	-0.0532794787120144	-0.0597424748798449	-0.0604525760993654
AC051619.2	0.068363546482159	-0.166196942849698	0.0291033254491441	0.069363788930053	0.00996991079188647
IL21R	0.190322438086191	0.0553321381148401	0.176910217614873	0.203559244397862	-0.0417089264332291
KRT32	0.0248300813357096	0.0550189285809252	0.0154809089279411	0.0184555903342397	-0.0380564028491118
XCL2	0.195175471757169	-0.0752761190228405	0.199766093629837	0.229812552700733	0.0211230239426329
CNTN6	-0.142891168865368	0.0302651064073259	-0.0848307155116115	-0.152447257633257	-0.0636878357509746
H2AW	0.0513631299149302	0.137927373148786	-0.00869828144291835	0.0379431058138916	0.0591945345086777
CDH8	-0.0340608098531239	-0.130074404485785	-0.097373916931121	-0.052995871276149	0.0493619274577185
CHGB	-0.00507821064788009	0.0399061823136857	-0.0458170852972763	-0.0134405505416688	0.0219714547754755
LHX2	0.0262198013801604	-0.0381133450493828	0.048934011699629	0.0341077706618956	-0.0154220653186912
AC136601.2	0.000459630377197073	-0.0945212873232697	-0.021131483360295	-0.00424343647605363	-0.0271913864839749
AL772337.2	-0.0112730828823924	-0.123593386618301	-0.0290225365580141	-0.0163023460177102	-0.0256154540137071
BX640515.1	-0.0440139726343091	-0.0905033506666592	-0.0490462502378726	-0.0538151462863539	-0.0622501599983011
AC122710.2	0.0757858257252562	0.105995011895312	0.145993420908158	0.116730387372546	-0.114688025209184
AC019117.3	-0.00206589326631656	-0.0502851952795734	0.0896336447934905	0.0488404608449784	-0.037915136880647
AL163636.2	0.0292795038044259	-0.0797683013573368	-0.0297033232011137	0.022032844765157	-0.07158862994164
AC063976.2	0.0247055537807089	-0.168431364827753	0.0142991166843057	0.0233348273239404	-0.0195336941915506
RNU2-11P	0.127293862269822	-0.098428656962572	0.0639274257653188	0.140767351803281	-0.0313976791009364
RDH8	0.0646043124720703	0.024776275222459	0.0256324258020718	0.0604730138449498	-0.0430938357770201
ANGPT2	0.121213106131771	-0.203113153044615	-0.000850622004263481	0.120091144608861	0.0685309969887881
GSG1L2	0.0591280820523462	-0.0483697927196207	-0.0320986754963212	0.0403671507600095	0.0140531876723445
SLC7A3	-0.0131389702819827	0.00690613015073668	-0.00422938438002539	-0.0174270118516241	0.025389117149723
AGTR2	0.0356321841994919	-0.0239808070240588	0.0773675927927892	0.0476026105859094	0.0722391629310518
AC019257.1	0.0203462567679363	-0.071594947438175	0.0275532745835659	0.0450787173353836	-0.118946142503979
ZNF33CP	-0.020175286956203	-0.0760507354580187	0.00517210845295385	-0.00488467017864407	-0.0139756661776034
CDH10	-0.0180706500384214	-0.000669111340717086	-0.0411184201327705	-0.0300637693634834	-0.0264486572433371
GZMB	0.160083735175227	0.0897359076291495	0.117037038108157	0.161354839886799	-0.020945902334932
AP000781.2	0.125064588266923	-0.0921199514429952	0.0460215282757064	0.123869728453897	0.0181041746409664
AC019117.2	-0.11433046252688	0.122953198680663	-0.0255077205702467	-0.118230104806681	-0.102376508791903
P4HA3	0.192644852138258	0.0376431440126922	0.0880015634683338	0.189163047311285	-0.0671923057642682
AC084117.1	0.110835323182834	-0.0679014018963653	0.0854768257791452	0.120872653076164	-0.0753622118670628
HNRNPA1P21	0.284045120626346	0.17952148484324	0.225286532542853	0.314461516795935	-0.0345689846820669
HEATR9	0.155980537519305	-0.0970046247613756	0.175547815286326	0.167495790207061	-0.0857425438237519
C2-AS1	0.145668365425787	-0.074603226672112	0.0871834075562652	0.13273290982555	-0.0823631841352354
SCARNA12	-0.0420545952319262	-0.0220676007884078	-0.032650498228169	-0.0451936423287731	-0.0260232334232523
OR5BA1P	0.0582149247846718	-0.104720291487998	0.0560559893652267	0.076545924356554	0.0252927203972649
AADACL4	0.0300716786205433	0.00590432953364638	0.0291221030787482	0.0225409362322326	-0.0383532330824371
IL36B	0.134529600315941	0.150896598327587	0.022307813033503	0.109578334411387	-0.0767312876033361
H2AC17	0.0656615301346302	-0.067352735860278	0.0425644082017302	0.0668680122495521	-0.00548952639670573
TEX11	0.0466747928311695	-0.1260622674164	0.0620291783620012	0.069167607539679	0.0256950545638106
SLAMF6	0.18700225906489	-0.0232040244670494	0.186730442542239	0.201722549074574	-0.000731860069249582
AC005532.2	-0.0379598627561488	-0.102918891262687	0.0614790288910976	-0.00645505906449772	-0.063751717293771
LCN1	0.00737415037125664	-0.0203129529698772	-0.0183152957187889	0.00453665911157643	0.0665148346112026
TMPRSS4	-0.0199584045209163	0.106496804705423	-0.032625004438251	-0.0321184504947996	-0.00529063820153619
CXorf65	0.133748198927958	-0.053519339090367	0.125374532513137	0.148417561547525	-0.069858369886066
B4GALNT2	-0.00543906630939708	0.101139108511102	0.0208703100203872	0.00247090634806444	0.0963857984343002
LRIT2	-0.0758414812870111	-0.0227776614917072	-0.0263922993213054	-0.0575810102968104	-0.10867717216313
AC092143.3	0.125003884557431	-0.152909265115397	0.0838617358546922	0.132180189140081	-0.0521837011138528
ANK1	-0.102465202028918	0.00099964350805069	-0.0677991671971973	-0.0988444933351679	-0.0631321554449457
TTC24	0.181874975146231	0.00702175390793019	0.191849133918284	0.198123419119839	-0.0477342141151579
AC009159.1	0.134710738287866	-0.0778631841506619	0.0605629343930598	0.140662583000194	-0.0439942159723651
LINC02473	0.0402811571863868	-0.0162576440888363	0.102714676808029	0.0860816480771559	0.00463670624314181
LINC01788	-0.0537946248217635	-0.15162188534282	-0.0402590484352151	-0.0668469341998027	0.0691238106315355
LYZL1	0.0440404216735402	-0.032040252123809	-0.00437729796633165	0.0324487359176449	-0.0495923794877053
LINC01748	-0.128146058019674	0.0517019714596549	-0.0428917207327322	-0.124601183986577	-0.0564501214261309
AC013724.1	0.0720078889250908	-0.0192830305608312	0.0511349835920351	0.0869438148238322	0.0181608656307543
SH2D1A	0.196947780623058	-0.0160033968148383	0.169053011392417	0.215342889598519	0.0213867955570627
AC012593.1	-0.0537673498400569	-0.0533987343240804	-0.0257794703487559	-0.0455806451746497	-0.0390112717775554
LINC02703	0.0771069813281282	-0.053691065560549	0.1051931903604	0.09531417259627	-0.0336547641766908
AC069120.1	-0.0382675030299644	0.163909341377597	-0.0348914234877361	-0.0331729120930696	0.0017997211253899
SYT12	-0.0628889082774591	0.0488225027004694	0.0130892983935994	-0.0446381115448733	-0.045101930954774
LINC02100	0.253906520676545	0.0117691858640342	0.207022297837368	0.279638445209768	-0.0806726098648243
AL031665.1	0.0142345760450433	-0.180060350998341	-0.0114500770200941	0.00700893050033401	-0.000471140610840171
HHLA2	-0.0358708723508179	-0.11441324105843	-0.00715648632694381	-0.00886105185774273	0.0664949982395071
LOX	0.170478514168035	-0.0584205822176513	0.105754832558867	0.17628712525359	0.00924364459795278
ADAMTS20	0.0361694271570426	-0.0316115759733581	-0.0541964048356184	0.0168110281613775	-0.0530063803895135
EN1	0.139168586085121	0.114387328601005	-0.00591038534709268	0.126571100966116	-0.0335483040347414
CER1	-0.0794200366847419	-0.013876696447237	-0.0700867538968587	-0.0898114292144768	0.0364503433522993
LINC02765	-0.118162676102014	0.113390378237346	-0.0488871532878339	-0.139232006902959	-0.100030773864891
IL12RB2	-0.0757149533758148	0.0341171704021609	-0.00996070867250251	-0.0867899616286389	-0.0570455540945282
AKR7A2P1	0.162436081284882	-0.126203226725328	0.128293071504377	0.164444504990914	-0.0778180016899559
HS3ST6	-0.0738563748564436	0.0733784888401388	0.00520450118315148	-0.0723283180950939	-0.0309702792614
AC136601.1	-0.0111763446767952	-0.121007807922085	-0.0405170850812102	-0.0202382046618758	-0.0179745329853531
AC098828.2	-0.07399710527651	-0.0439939812054264	-0.05643456999034	-0.0622900065501118	-0.00517586504897986
AL589743.6	0.257548972667199	-0.00428947214338552	0.156406320323439	0.25151147850828	-0.0685688452737693
FAM230I	-0.0823623700044277	0.00618828122730828	-0.0606344670026819	-0.0820350530583403	-0.0296749815980736
TUBB3	-0.0125011170950396	0.16421410294492	0.00127605846280929	-0.0283814472575597	-0.041491820292808
AC016027.2	-0.00513696644481282	-0.0432188138746804	-0.00919928497623632	-0.00117954387092012	0.00534290735089734
AC243829.2	0.106412362401342	-0.0884562199919969	0.0916533010329136	0.112614024767127	-0.00726340545703218
MUC5B	-0.0329615289374431	-0.0294959342090844	-0.0164237635107661	-0.0333220755695156	0.0492055860362278
RNASE3	0.130527990578712	0.0939621418434928	0.107903156712013	0.125521102615543	-0.0237788209151138
HSD17B3	0.149661950805069	-0.0668709061463499	0.0896274359418172	0.170673954432488	-0.0734985553325282
AC103719.1	-0.0784993242636335	-0.138760366655723	-0.043289126150413	-0.0794574109645844	0.0613406376753973
AC074124.1	-0.126732692319228	0.0207411977393295	-0.0484162088140591	-0.151598543917548	-0.0912905871574547
AC015977.2	-0.0202417643502928	-0.154535000102202	-0.0737659151603884	-0.0392629060816277	0.00227027437162452
AL662789.1	-0.0316421186283736	-0.0328100096557136	-0.0232521885599875	-0.033050843968185	0.0155102085541222
AP005229.2	0.0245165126688183	-0.0231418430699511	0.00944017747000205	0.0192087126734128	-0.0413858609633452
TRABD2A	-0.0297086452827035	0.110766835650985	0.020500962560262	-0.0335722472300473	-0.125259663237928
HK2P1	-0.0365446447260498	-0.0240731833858754	-0.00918986835546024	-0.0380154528945043	-0.0729616513191655
HLA-DPB2	0.023140892518207	-0.0255708963490301	0.0651584957869413	0.0398686596096941	-0.0233527632798493
PLA2G4D	0.160976310095781	0.0568187389288243	0.0513988429679857	0.152254194812724	-0.017891873947528
SLC2A14	0.0602807162691828	-0.0335666044650665	0.0578583508449478	0.0817331426722112	0.00891482433088467
AC114291.1	-0.0553687057775695	-0.0805770541067857	-0.0172806489196348	-0.0453864160923357	0.0054789082993772
LINC00942	0.00868200723032056	0.15646901894339	0.0336029030919894	0.019356287228262	0.0363741652412343
KRT223P	0.113406475111716	-0.0726604337797467	0.0666455858464113	0.108676128064902	-0.0208090158235455
TBX5	0.0971514855473713	-0.055234134936735	-0.0277752560736715	0.0741770894018882	-0.0203064942780365
TRGC2	0.0713631741834334	0.0447842373993371	0.042748692623171	0.0797151060218192	0.105393292987623
OR2I1P	0.12057085996943	-0.0659681546139457	0.142127401052436	0.169990848476529	0.000837954683952379
C3orf85	-0.0878555188583224	0.0216694645537395	-0.0352423211795573	-0.0846094843767055	-0.00132352292343451
AC105105.1	0.0471902117286386	-0.0766599327610816	0.0293508787696466	0.0444450895134789	-0.113719460675165
U62317.4	0.0914654469372318	0.107666559928015	0.0905239160694707	0.0916099356184426	-0.0714847126482056
TRAV19	0.0902540455287717	0.00505014028534905	0.052232670157956	0.109209885997892	0.0795131295922364
HMGB2P1	0.0509634762440704	0.17898142580581	0.119239318453469	0.0685818704834315	-0.0687384095757025
MANCR	0.135760875142151	0.0543265811693721	0.0424586810183481	0.126353290350901	-0.0667642355398458
SYCE1L	-0.116641575582317	0.114595285363865	-0.0095665066869818	-0.0981326974440588	-0.0828064782178118
AC093281.2	0.123679024955582	-0.0552501559567768	0.0748244056174585	0.128188938886655	-0.0367288620909935
AC119751.6	0.17368343288252	0.170671352118422	0.0408671562601196	0.167504601323697	-0.0552418257405449
AC068299.1	0.0426449231896436	-0.111764350044848	-0.0799601261470651	0.0118338892239826	0.162021708507479
ARSH	0.0103650154347812	0.0797401847134891	-0.00267590064091908	0.00974928905323698	-0.0204039041311182
LINC01606	0.0266351911873971	0.0687210567745791	0.0943106569740843	0.0414252415049469	-0.0251691762484744
TRGV10	0.138599112179289	-0.142148519474105	0.0977807358846466	0.147402687145594	0.0365502507240584
CYP21A2	0.0134156204949375	0.0606462320261541	0.0694403929063204	0.0510386159780981	-0.0894349124130598
CKAP2LP1	0.0518353380196969	-0.00461699585375619	0.0189524830170117	0.0505174104932307	0.0218205669943319
LINC01704	-0.0306180972439721	-0.197355624721288	-0.0470030222798305	-0.0395722264966964	0.0482475931906099
SERPINE2	-0.0685235298966109	0.104659219709959	0.0364273713833208	-0.0611846196461247	-0.0882753274072131
CYP4A22	-0.0775592997192818	-0.139788761142742	-0.0968177396149658	-0.0919160394886898	0.0917416813278109
MIR509-1	-0.0906193162069827	-0.0606358940379976	-0.0157636030502432	-0.0792865058999604	-0.0741259320841252
SLC47A1P2	-0.000636632933020251	-0.137976756485706	0.0146146212953938	0.0240046710954892	-0.00268455370161865
SCARNA13	-0.0404212115439109	-0.0230399438929659	-0.0371509743831876	-0.0453192564228197	-0.0279526324340383
CYP4F3	0.0567631992230565	0.083410450462006	0.013564120315332	0.0664894150704018	-0.0198631237674797
AC090337.1	0.0432145886861251	-0.0688776972751857	0.0150816633189918	0.0408673177706257	-0.0441936456706282
AL357514.1	-0.0727630293277239	-0.15592974147813	-0.052884212923406	-0.0754510514849101	-0.0337691897376807
AL157931.1	-0.153757826749623	-0.0356070894700299	-0.0424784832954842	-0.136364499604549	-0.0613556146836522
LINC01738	-0.0765587794341461	-0.197047861966643	-0.0608861786104909	-0.0751150380277666	0.0620980868715306
VWCE	0.114797059625798	-0.0184269202329513	0.0717955801274663	0.118399640682588	-0.0247192149044182
LILRP2	0.177969205735088	-0.0381098595949244	0.122653592347086	0.180221593104112	-0.022420129281421
AC012236.1	0.0661789715534817	0.110827235928044	0.106338951633179	0.0779250407078883	-0.0865531024960093
MIR378B	-0.00887911399024272	-0.103971485971456	-0.0252523247107488	-0.0143757833677047	0.0392636935663432
LINC02343	-0.0107433442812061	0.0293078256253903	-0.0676754854436678	-0.0175136363550151	0.0903754404575966
CHI3L2	0.0319565364287528	0.108048210172026	0.0334706716338682	0.0383851748397368	-0.045148225437913
AC068196.1	0.152855393658114	-0.0306768096858276	0.141680688181423	0.172957951537085	-0.0228879202157213
TCEAL6	-0.0349710780410473	-0.0230561470115107	-0.0197212258154528	-0.0270870973216869	0.0240915490415432
LINC02521	0.0678663594705928	-0.166041216091812	-0.00237772021566776	0.0614592740924369	0.00975242710258729
PLA2G2D	0.0339264039695381	0.0155368438396395	0.0105854846199155	0.0220537924777867	-0.0345422082616089
AC023024.2	0.112466609639207	-0.11217221883967	0.0440634680295358	0.117678518803027	0.00885935272655996
BAAT	0.0413256450827583	-0.00773902010077256	0.0961532857086429	0.0611541873340231	-0.0237163420903755
CD3G	0.159763430022877	-0.0570769550119651	0.134692056998	0.172148435137953	0.0286635228053306
AC007278.1	0.0972300530143778	-0.149029809109586	0.0694926317748838	0.0907163227573631	-0.0683793242204371
ALK	-0.0575257487535199	-0.100482441007914	-0.0736829710114157	-0.0650696519798442	0.051152186039806
BNIP3P19	0.0161985396628844	-0.100796433167466	0.0998300161499931	0.0618216832111663	-0.102603402408921
SCARNA10	-0.0445477370897594	-0.0209006189502263	-0.0338701107615057	-0.0476384444299968	-0.0253384675803466
MARCO	0.061806784887565	0.0941672717461695	0.0666037508202427	0.041339149072799	-0.0658544517736505
SPATA12	-0.130534066691974	0.164175072656245	-0.0271911934560199	-0.12191968153161	-0.085900138572527
LINC00707	0.111905897042161	-0.00894318506003435	0.0571560288299826	0.116541064578378	0.0690544208280342
AL355578.1	0.0286645402595974	0.0525308682965679	0.0415464312628724	0.0406170161248031	0.0227344695869821
AC000067.1	0.118022519985788	-0.12649431600032	9.46455288413275e-05	0.0968701410655996	0.0163078596811684
AC007639.1	0.0264473895410314	-0.00918072268694479	0.0555993092817131	0.0368428361118802	-0.0355209851634475
AC125603.4	0.0648038247207171	-0.057276691862011	0.00391558532626208	0.0693577097615319	-0.026178162428901
MMP16	0.141094843907557	-0.013856867796451	0.0237524098551707	0.125491643881597	-0.058465156634677
AC092667.1	0.0723838062466615	-0.0541975628443238	0.0625966002413702	0.0814001721581736	0.0186957437847102
AC133637.1	0.050355623928587	-0.0428181115021912	0.0537195079209049	0.0468313778810144	0.0191353824735323
RPL18P10	0.0203557644989761	-0.0562297823269989	-0.0145813633859617	0.0177951508296936	-0.0455091898302792
AC104063.1	0.0130711970211009	0.14120215244982	0.0799998393009185	0.0552124159570285	-0.0355448124242951
RNY3P16	0.0911296115591641	0.0226869897697882	0.114170614892215	0.131351826777342	-0.0400266647559438
CNR1	-0.0973297736530013	0.0484406238056628	-0.0795303387661771	-0.0973934203748624	-0.00177419663767612
ANGPTL3	0.0157037096027419	-0.026447049604138	-0.0460364933036396	0.00365165147397993	0.0782369746050989
AC107021.1	0.135049978377315	-0.0412503436824467	0.0576869751330351	0.1242951746375	-0.0326160537194906
LINC02561	0.0682299598308379	0.276421459418683	0.137602131504262	0.0956671244166685	-0.0824340641225574
CRP	0.0476049814697559	-0.0271125550544361	0.106643160920135	0.0570149726002499	-0.0677227705436196
AL583722.1	0.0710511592758854	0.0971029801945689	0.123764836172165	0.101334723183148	-0.115157674792584
AC004862.1	-0.0288917846991102	-0.0356643482964953	-0.0118986196201944	-0.0287528319246711	-0.0108969971814082
PPFIA4	0.0726327626881016	-0.139037969855959	0.0813282903664194	0.0889497461369865	-0.0705874832516837
ASAP1-IT2	0.0958872195208409	-0.064733400817949	0.0156489149710078	0.0910622852022686	0.00466126754573081
TNNI3	-0.0907508221566048	0.0508714303179562	-0.00646345694482423	-0.0558414958747549	-0.069534297827005
ADAMTS19-AS1	-0.0186017049728624	0.0347552023232753	-0.0220367533728893	-0.00420437228080097	0.108264800944471
HAGHL	0.00592037951918667	0.000212994917793881	-0.0610761764487335	-0.0139038439636226	0.191019223504354
SNAP25-AS1	0.0257450485013118	0.0270547710929798	0.0397979150386034	0.0524680825292989	-0.0386212176977677
PRG2	0.0967120064847179	-0.0747652137370078	0.0257758209626085	0.087133258891238	-0.0762656835696063
AL390294.1	-0.0129763439086678	0.0577992162416036	0.00300937130739181	-0.0274844890874764	0.0120790093135027
TRPM8	-0.060252360293793	0.193821167719556	-0.0162961190105761	-0.0478711408089988	0.000449669987207244
DDX43P3	0.118062510986643	0.0828839422433829	0.116230054051971	0.141777969582773	-0.0724432378204075
AC105105.2	0.0382795669578124	-0.0305286800805624	0.0136604478505081	0.0339840300006189	0.000848802546753008
LINC00160	0.113690151251086	0.0291622018529026	0.058239643904619	0.117683221307764	-0.0333702364424557
AC006148.2	0.105857293448904	0.0539946520470422	0.056184615749057	0.108774440959141	-0.0315251050798663
CA6	0.0598319381397078	0.104088829026539	0.0529667014882301	0.0691709021975785	-0.0622335521993976
SIT1	0.17552641641463	-0.00562564025375814	0.156790145078371	0.195323940735743	0.0265296970787411
AC136475.3	-0.125239746279374	-0.0816877548185501	-0.0425837767712887	-0.122272499443488	-0.074343867423706
BX293995.1	-0.0414537249177415	-0.0335388644351842	-0.0254425983816741	-0.0424133453115854	-0.0273545220368405
ROS1	0.105505818213962	0.0275326050720293	0.0880037013050794	0.113487876451455	-0.0404698094884109
AL356652.1	0.089027491095313	-0.0709422999866502	0.0810382405579366	0.0998708680511845	-0.0436919062753085
AFAP1-AS1	0.102617867176671	0.285590088657101	0.0625744089266927	0.10093850865554	-0.0265777900400012
AC012613.1	0.0148504905543267	-0.0519652426902904	-0.0170235908475542	0.0129241378703826	0.0284730213186976
SPIC	-0.00669109542549244	-0.141678208131633	-0.0780354628288172	-0.0230869667905791	0.0357471896640499
PAK6	0.0117476395170475	0.0489338804060224	-0.0701237109403671	-0.00650031293656496	0.185832096263732
AL137026.1	-0.059828904122697	-0.0473847544640716	-0.0154183155565872	-0.0561512589637681	-0.0280934726788461
KIR2DS4	0.0376655676331709	0.0101012025614821	0.0359299463641749	0.0791057771409256	0.0139304594384752
TTC4P1	-0.0024463298637149	-0.0672947480796172	0.00761695772672693	0.00144247436826617	-0.0124661597417938
RNU4-2	-0.0483506685760555	-0.0260354202815739	-0.0365229944144316	-0.0516688618463995	-0.0270339130991161
CLEC3A	0.030731239324972	-0.0332853534295653	-0.00156692645000852	0.027545159604764	-0.00118165747003361
AP007216.2	0.0675568712771873	-0.0611790421544784	-0.00508686358116241	0.0703464284192038	0.0334965169755157
HORMAD1	0.0366309724790912	0.0794168451951424	0.0157273732923819	0.0285781822933075	-0.0363398811792897
TRBJ2-3	0.115997922611966	-0.0996258266261881	0.123097313502107	0.103855348720636	-0.0226825741872267
CSPG4	0.03249239820217	-0.221412514548008	-0.0382066429226669	0.0213420569831286	0.0406217240476519
AC007991.2	0.0724778307887855	-0.0968821516344153	0.0771787601451355	0.0887620951464082	-0.0377328602944526
MUC17	0.0529176029870248	-0.0257029874554136	0.00535518040286643	0.0395838794518444	-0.029337706446901
OLFML2A	-0.00702186203650399	-0.218732695784758	-0.0564766554622752	-0.0195076335579744	0.0554231244642624
TRGV2	0.090921513613004	-0.102200690681632	0.0908514930985258	0.101900083769074	-0.0261372144367975
CCL4L2	-0.0017453502031734	-0.0990132555417872	0.0315315508893325	0.00843300602713512	-0.0371153435514542
LINC02404	0.034615263741112	0.0984147500852814	0.0267881675828537	0.0294135579575579	-0.00280075650130067
AC117383.1	0.142395578318262	0.0087435138425316	0.0838571695550043	0.142459914709133	-0.0645370356117903
AC007750.1	0.235772906801788	-0.0452028389387927	0.129906487707381	0.2024443116483	-0.10344853774728
AC055748.1	0.111159353544749	-0.110290784898926	0.110071364771217	0.113206445222371	-0.0560048655436887
AC105105.4	0.0221054750165297	-0.0172015529888839	-0.0561399943980766	0.0084521708186936	0.028879721053676
DHFRP2	0.0345536627869062	-0.144298909155384	0.0107932464158109	0.0317234950059582	0.0214245006767406
LINC01033	0.113479816009025	-0.0650283471674921	0.107544038819028	0.148861125280735	-0.026697713964309
VSX1	0.122671929146335	-0.0400553982446162	0.065828698170653	0.128104635180862	0.0377080601645958
EGLN3-AS1	0.0110225437716157	-0.136681942928617	-0.0432538206911183	0.000285342981262058	0.0358276394582461
LINC00589	0.0920454885157879	-0.0530163126842509	0.000947469271532826	0.079608531273403	0.0786871963377741
AC004925.1	0.0551233951595536	0.0960308507524119	0.018348775643261	0.0477831617392574	0.0954490674504449
CYP2A6	-0.0280433720551793	-0.0584025040156452	-0.0158646744099806	-0.0284196213557351	-0.00225317691361601
SLC45A2	0.034573688405502	0.094875054435218	0.0731296215941016	0.0468358987491118	-0.0599781836394454
H2AC13	0.0247128651443807	-0.0661271733427268	-0.0104390879599763	0.0180869762598687	-0.00464974699537739
AC107464.1	0.0110990645543369	0.220481981799074	0.0681176347153743	0.0423540607092409	-0.100792241163267
RN7SL659P	0.0626418649277963	0.00654387856305618	0.0884959767413097	0.0992261264723215	-0.0925018259110993
SLC22A12	-0.1037096627882	-0.0645839244623011	-0.0746874923862098	-0.09803013330837	0.0218734565223867
LINC00896	0.110819149561074	0.0538387005899908	0.163708658650113	0.139692076555807	-0.155347196851815
AC015522.1	0.0602303590894145	-0.0129120699586173	-0.0172931910895182	0.0446288188325918	-0.0631907326372788
GBX2	0.231351930823893	0.156081158881866	0.0684052933320055	0.20107665429559	-0.070376511534886
GUCA1C	0.103782118165591	0.272361581252802	0.124745005918157	0.127715798085847	-0.0542513108283327
LINC01235	0.0170565979472526	-0.160116333972312	-0.0244177071321436	0.0293585278406568	-0.00363160160710345
HRH2	0.00635725854483891	-0.112584273625103	-0.0572645132897626	-0.00803466778034909	0.137732305945856
ZNF728	-0.0428689132360586	-0.0533365657068134	-0.0639546311919004	-0.0558292844305131	0.049539901438493
HHATL	-0.0337211115216135	-0.0544432092095458	-0.0554648438349317	-0.0444305006343552	-0.00462673466106729
C1orf61	0.0271128084344713	0.00647319537525548	0.0231482439958396	0.0183553661629704	-0.018487135621818
IGF2BP3	0.270046655462016	0.261463196749129	0.219443096965799	0.267110152718275	-0.116721796724429
LINC02313	-0.179752320765548	-0.00732237412864071	0.00797736864390008	-0.160079819498593	-0.0500681560483438
TRARG1	0.0378901539457954	-0.0234860739045725	0.0769603927117792	0.0599676367804735	0.00568194703548224
PIP	0.0288357033784837	-0.0684653395127499	-0.0623216989694754	0.00157227639872502	0.120010069984649
MARCHF4	0.0868554280421869	0.0703587958583992	-0.0306374570906089	0.0589201564518266	-0.0155812629001213
INHBA-AS1	0.0784943377838482	-0.079017527788378	0.135067236608482	0.1236193452568	0.0324947487884449
AL117382.2	0.0208945096219443	0.0224229492814562	-0.00370793195126319	0.0330520154241501	-0.0468663008080642
ABCB5	-0.0170835369463096	-0.0376472295612428	-0.0392335929175131	-0.0293447892151345	-0.0500147483275268
SRRM3	0.0864044733277984	0.0713918232559251	0.0216269673591689	0.0681462872704863	0.0879805344170058
KLK4	-0.0273046129809445	-0.0532064057378711	-0.0480450334320644	-0.0429700343496265	0.0744707411056349
NPY2R	-0.0372372059299756	-0.0177801979194736	-0.0187311144183186	-0.0574525948441069	0.0220802554635943
AC104070.1	-0.021681459219805	-0.142508298240822	-0.0117744976483168	-0.0171848508967214	-0.0120239771763256
TNXA	0.0672397838145735	-0.0397178219545945	0.0472122629185159	0.075571099081555	-0.0498192771636714
ZP1	0.207878571691546	0.0749327361726685	0.0715581092435853	0.183901149105662	-0.0654735160218853
STRC	0.0802086336748277	0.0990501189955742	0.0327319413560912	0.0814876363051266	-0.0569840706763962
H3C10	0.103542697044076	-0.0383692686512181	0.0628174305953671	0.103509186867062	-0.00785370554648127
AC092436.3	-0.0313525450902315	-0.0821645048853666	-0.017740989116461	-0.0352988929074319	-0.044755233965931
AL160287.1	-0.108798650127137	-0.0650383999736669	-0.0155666803987933	-0.0945583538277125	-0.0895957836515394
UBD	0.125041856327752	-0.0815812161798676	0.111943136557431	0.157765778903308	0.0107902956847863
EPB41L4B	0.0425994680627742	0.0517517653928375	-0.0718579981431767	0.0165211756651144	0.189132182408837
AC008750.2	0.152650708560848	-0.000353017469911156	0.114030396729074	0.13724280836755	-0.142525351530268
TREML3P	0.205817582684589	0.324741478373654	0.20139076151833	0.206370095640256	-0.0861112316088324
RETN	0.102326431421831	0.184023434593057	0.148580691008968	0.126278502501997	-0.0836592357437029
SCARNA7	-0.032166188266408	-0.0290199092576564	-0.0358397781744863	-0.0374687948999494	-0.0262306290846755
FABP7	0.136019269441668	-0.107516308396932	0.174250609832279	0.190424347916887	0.0647479018096691
TRBV9	0.0866913897422781	-0.0122290447505924	0.0597957232075974	0.0929982834611048	-0.0182111911178855
SLC4A9	0.0134891743013029	-0.0815243978191545	-0.0725437882768388	-0.00947839660838587	0.162308836362547
AC018737.2	0.135088032072026	0.10270326315139	0.122023497827494	0.151186157522995	-0.0977491299676653
VSTM2L	-0.132725781859474	0.103364037365885	-0.0371201470368561	-0.126146030551248	-0.101907535664747
AC137770.1	0.101995862128001	-0.0908831802703648	0.0477559332049399	0.0975932244816431	-0.0474253145435763
MTHFD2P1	-0.127301272466362	0.0213927512388071	0.00656771363974523	-0.100096400195578	-0.103146286562376
AC011510.1	0.0117871674202951	-0.128372425766314	0.0147341334001941	0.0150371453646463	-0.109302323279141
SCARA5	0.0297503218252953	0.0925423882499828	-0.0157152977565127	0.0131082619116238	0.0271799951050815
AC130469.1	0.108529946672642	-0.0711640580595505	0.0672002324966556	0.114984939323686	-0.0218943714280913
LINC01561	0.0444650434427853	-0.0278256321055457	-0.0254776017525243	0.0133937095530564	0.165112235986156
GLDN	0.0213422439189521	-0.0580724716076098	-0.0608972413963532	0.00122260528077973	0.158362385518859
AL033543.1	0.0112828002872529	-0.0494864027703017	-0.0268621336898064	0.00163702233349377	0.0130051426087524
LINC01638	0.136924709952416	-0.0758182454039308	0.0589368935625214	0.121636141295881	-0.0284715537389326
AP000919.3	-0.0124793764295455	-0.0278840270646481	0.00844495260155703	-0.00593655788961273	-0.0300264120436507
AL645939.5	0.0970993850286536	0.0625980130254816	0.0655008920904199	0.0962420486474661	-0.104559981436854
LYPD6B	0.0168634602177455	-0.0298213362561457	0.0150054941011568	0.0106113320262465	0.0136034642952177
AC006262.1	0.0578129891003226	-0.0308039948926207	0.0883299068359809	0.0804488187022296	-0.0717495264516883
PIK3C2G	0.00159356042987173	0.0113913783265519	-0.0580730925308059	-0.014991771106591	0.0870566546297698
NLGN1-AS1	-0.0481120940166634	-0.0295202016398416	-0.0326588801019474	-0.0500093847261085	-0.0282232342362639
AC015722.2	0.0333597019714501	0.00260627145583173	-0.0197036151174405	0.0199923887314799	-0.0739518297204864
BPIFB9P	0.0640975534279892	-0.0309135544549861	-0.0422688703617669	0.0378519300725306	0.152583411853488
AC021087.4	0.0593860359904694	0.013210852074854	-0.067895336335725	0.0314662449855762	0.187854778350296
SLC26A4	0.0318931206814504	-0.025358786832137	-0.0564057454311922	0.00987555897418351	0.110995552695306
AC073130.1	0.166258658722026	0.0598698820244297	-0.0149716193144517	0.126544334078041	-0.0838702827096649
SLC18A3	0.0873736938094106	0.0272576979596461	0.0689596775621134	0.0880303687237168	-0.0172233785268825
AC114757.1	0.0326343514995663	-0.193339169170676	-0.0386293558394354	0.0249775749251681	0.0827425490511832
TERT	0.077778427175399	0.263217324126423	-0.0100725613188106	0.0879143133722023	-0.00190795051378722
LINC02195	0.243348593423932	0.128608447518184	0.123491186223347	0.23694848739381	-0.0565556399028646
KIR2DL1	0.0430721337134113	-0.0494608318111258	0.00195985868297569	0.0628880628680556	0.032351509384879
[truncated: 1,808 more rows]
