# Supplementary material for: Identification of hsa_circ_0002024 as a prognostic competing endogenous RNA (ceRNA) through the hsa_miR_129-5p/Anti-Silencing Function 1B Histone Chaperone (ASF1B) axis in renal cell carcinoma
Source: Bioengineered. 2021 Sep 13;12(1):6579–93. doi: 10.1080/21655979.2021.1974650 (PMC8806722; doi:10.1080/21655979.2021.1974650)
Supplement: Supplemental Material [file KBIE_A_1974650_SM9141.zip › WGCNA results/gene_clinial_corelation_Pvalue.txt]

Grade	T_stage	N_stage	M_stage	Survival Time
AC112243.1	0.387815917412297	0.88202598432623	0.392198193980965	0.333479105998241	0.199685774129401
AC079310.1	0.805095267576009	0.986303480030817	0.583208378182073	0.769652631909404	0.0310866899946807
SLC12A1	0.582352332043887	0.716546134744052	0.161253437048882	0.00447528931995468	0.984239982652251
CALB1	0.147334584837591	0.00487543862625357	0.260285585578347	0.214513080217447	0.87667303029374
GP2	0.203400376753582	0.901933183152424	0.806649903050855	0.239878820161811	0.914076170657902
UNCX	0.364895939168489	2.57121507302844e-05	0.00260391446442895	0.18425551108673	0.101994848598676
AC090709.1	0.633022991685498	0.618004540510844	0.833967626025952	0.95329311111729	0.283918990605051
SOST	0.586792298180283	0.048616924052151	0.100460797091707	0.94411536843149	0.848167902553337
ATP12A	0.022841816482308	0.295156519156044	0.43122365793291	0.021737269123354	0.139876864980093
CPNE6	0.368033938819256	0.0910308017993586	0.263499803312026	0.214325616254616	0.974302681094609
AC073172.1	0.177432256562935	0.521413722970766	0.281802592897567	0.194421535295994	0.529417328143554
TMEM238L	0.157997357019078	0.0850471647696954	0.173237044704593	0.0992991085902633	0.579940243841988
DDN	0.0961800867972055	0.011494225094095	0.000326396407188523	0.0193603222069251	0.720540568905645
LINC01020	0.0360693228380341	0.585185955566093	0.195135029573157	0.0330853769977011	0.672882886738775
KCNJ10	0.783244072601893	0.667305340851887	0.102513615902474	0.241077161587389	0.505647259395867
AP005432.2	0.0433675361078431	0.196928809476021	0.205725397927117	0.0273087080874935	0.991690283552408
MFSD4A	0.111274859032986	0.0191772118677157	0.00913687133654325	0.0113922651272393	0.0410872831543638
ACPP	0.416680558451077	0.0855708589384188	0.174295278537651	0.296413842782361	0.382866880459537
LINC02410	0.649890999594583	0.118219888174837	0.50258042165718	0.55640876351832	0.962193093891086
WNK4	0.7739835650857	0.932207137594542	0.613362791169421	0.641294068523395	0.963799176526362
RBP2	0.994895786386401	0.0113994583564918	0.187952829430452	0.389650574354974	0.618254031831462
WNT8B	0.00277527135189128	0.00123382074034504	1.31633283050424e-07	0.00010540483863697	0.316227919722485
MYLK3	0.487003805878642	0.149854207440649	0.000908119837667977	0.0832807140999236	0.585871183689501
HSPA2	0.515626729714718	0.760925502815596	0.406903848193438	0.225163752321309	0.193527931020931
AC019080.1	0.0690282800466908	1.85706401530847e-05	0.345315794299264	0.0772843390383199	0.0839920895709551
LINC02172	0.185554946814125	0.185446482899552	0.876763874303111	0.211486082462929	0.215184451601878
AC105384.1	0.542845985787539	0.0516773820236716	0.483959720454461	0.831067722321674	0.268693363548565
IRX2	0.295992885578986	1.50970757059152e-14	0.00140823378763044	0.0927025638636969	0.600212524802105
HCRTR2	0.0106336976655428	0.939904785255324	0.123418392275146	0.0495184523376822	0.827086589859189
GPC5	0.381736721918105	0.00127327065895232	0.900717944718754	0.403693453037471	0.414443736426026
LINC01378	0.560826804691344	0.189526683653146	0.705331571492014	0.550848123613858	0.519400892421779
AC023154.1	0.427110207455748	0.0209442256740075	0.00233645810705478	0.130149221406894	0.815651465351217
ELF5	0.15780859323407	0.466171237447926	0.320903182360491	0.156357002147559	0.323442491876016
SIM2	0.642389313377506	1.29827760584164e-17	0.334300795753313	0.557846959707587	0.417828177025383
FGF1	0.487163797878887	0.852510423960427	0.345796536584737	0.622774524818151	0.904664517551157
PTGER1	0.931610876473766	0.787107401662128	0.288899344168418	0.819592279804088	0.485430331331671
TMEM178A	0.837452093337955	0.00776360568607321	0.70800051937632	0.779600703248724	0.813438312830863
WNT9B	0.409437888250332	0.299437336051593	0.205497869066021	0.392926446220644	0.270785942997832
CRHBP	0.027400476667888	0.230095339249779	0.138319133661636	0.0279193196854673	0.467169367783716
PROX1	0.159851608888904	0.924058924886149	0.755532064305429	0.349027031784838	0.930213187971557
ABCA4	0.0993613016602069	0.448854445741905	0.24941849928207	0.0814831052819552	0.568888137342799
ADGRF3	0.813320950434928	1.55554256185994e-10	0.588919721719745	0.506897461435171	0.60839054202773
C13orf42	0.875500671597426	0.0824163465801796	0.897380371849496	0.797372373382718	0.102187937644072
AC005165.1	0.554951095140442	0.0952661844484353	0.35241032727261	0.826784967298022	0.0644988659339932
RASL11B	0.000452211856289149	0.930613020091537	0.951373991564984	0.00329584475694658	0.40420313685469
LINC02437	0.133792621742466	0.831931082200085	0.375059765815647	0.113858401644804	0.792152139552958
SH3GL3	0.00222987269960316	3.18106742260006e-05	0.129913097501409	0.013154538911232	0.00945627734409213
AC079340.2	0.679909067967565	0.276048876477256	0.159522285070607	0.932266516912034	0.0576338821076307
AC011239.2	0.440336372747381	0.307114125127495	0.0102224249743266	0.118132821336954	0.635712613311969
CLIC5	0.338697866636795	0.116010093034144	0.237600149445098	0.892793210962802	0.0071149531208041
SFRP1	0.435427413937847	0.726261256022292	0.0479416332565988	0.683864375397099	0.968182298373318
AC010442.1	0.995032584121632	0.0249525423100461	0.673336334638691	0.77510297740771	0.724428887361546
CLDN16	0.245435364245939	7.97617066833621e-16	0.000279039159700339	0.108146614696315	0.00903144433209074
MTURN	0.000547457085773688	0.162129667945766	1.24595727426461e-06	1.28079880249565e-06	0.000160046939364579
AC068631.1	0.579719736665235	0.666873438110819	0.779266939497688	0.521558898597957	0.953397738135401
NPHS1	0.134365163451566	0.00766484850281057	0.000308324666778158	0.00854158408069195	0.585782852585368
AC006441.4	0.145450397729236	0.501369511160077	0.258422022924813	0.152943743214559	0.113054994043285
AC023421.1	0.469721443959693	0.857074233134376	0.823051789560416	0.687339523366629	0.113601979458595
UMOD	0.0857948738177112	0.451643102213267	0.416450512076783	0.0831656144048176	0.804422335958426
SFXN2	0.146114067535685	0.165482947291441	0.867939460267009	0.211512163747774	0.583787992826901
ERVMER34-1	0.117639289734335	0.0306360433309178	0.641082123149518	0.118845034447385	0.905865736381259
ESRRB	0.168245872339938	0.35953358975968	0.211942674480571	0.0616019094342459	0.0541552221929064
AP000696.1	0.524003644861235	1.57168555326477e-06	0.792844939079939	0.543439003220961	0.0778978315997982
TCF21	0.0289819087150166	0.185450916062305	0.368640303229854	0.0286860269735755	0.388595753759163
PLA2R1	0.0758121254313106	0.707605847748478	0.803865137909579	0.061412648530191	0.00161426601918503
AC016526.3	0.0425772738582245	0.0124617909491737	0.466774577950648	0.0324826699145494	0.701786992407808
CST9	0.741138120249976	0.100303746654522	0.242197591310381	0.441964078446255	0.878480080254565
ENPP6	0.0116720216741761	0.285554357904053	0.225576551518889	0.0105679362270128	0.0644290803725415
SLC28A2	0.397540930384919	0.807535693196289	0.883043748131982	0.789585952556482	0.320039400478665
AC073336.1	0.796663696089909	0.871299181671821	0.225827306281818	0.550507143573406	0.0744137472532466
AC008264.2	0.287251450674663	0.0131654553116854	0.822688599294303	0.459129415234431	0.863680454026206
WSPAR	0.707316897426899	0.98622164898664	0.0246156471230479	0.507570912540376	0.284506708022611
HS6ST1	0.286489760544211	0.543903158007991	0.044735404174406	0.116001572959529	0.00190865699381039
TRPV5	0.211587125412012	0.447743685583804	0.00812263423305848	0.0870359127754883	0.431483515673995
SLC4A8	0.020359039847586	0.000259386972320159	0.980300534023107	0.0609863306977106	0.428091485850028
CLDN19	0.00387936948128051	0.0141235623693504	0.841085980731432	0.00953280835955531	0.1361728660215
LINC00551	0.0273280418160821	0.772202874427093	0.680063431246729	0.059801762617485	0.00358243046525208
SLC14A2	0.163898430362807	0.000347932607892531	0.427030259919002	0.203875298131481	0.00188725955130963
AP006333.1	0.0469677458744954	0.0866410696790501	0.255381826064481	0.0255627472397768	0.450515193247821
AC005616.1	0.34781309508123	0.00206729812967582	0.0746108413151363	0.136142697106993	0.703596385792808
SIAH3	0.164339470048127	7.85907044927157e-11	0.335711448343276	0.126573291682575	0.317968266747357
SEMG2	0.369084487623265	0.657576004917653	0.000742708831527088	0.0775683347559975	0.879572908448431
TMEM207	0.278478200987665	0.0350361375091143	0.45110608309658	0.297250769782068	0.491883299188992
GADL1	0.499422714343178	0.236951208160484	0.914257798006193	0.460842621280396	0.822284579478117
MYOZ2	0.00193015671002261	0.00969364717780076	0.688824776988975	0.0143644465121225	0.374610621245721
XPNPEP2	0.432201577540532	0.491925838977212	0.653490154048877	0.465884945787641	0.0395390250739831
UPP2	0.233758978100006	0.671282801738205	0.21166689389792	0.180314793551176	0.119361079844583
RNF212B	0.285382790148184	0.0188439622668764	0.0267615616643832	0.086911656866386	0.0335330301000126
GGACT	0.285217908107265	0.0363675570977015	0.995442917421885	0.330707268427606	0.128246307607432
AL592546.2	0.472495970321839	0.482455282057583	0.31955476845965	0.298754416334402	0.188201031948781
VSIG8	0.306810581278579	0.111330086985806	0.0265013069732902	0.0929734751561288	0.0905723324045372
LINC01983	0.39499189398503	0.53394689065968	0.588984576637111	0.359448665858134	0.321409701150586
AQP2	0.151318388365346	0.350998707768291	0.436493710652522	0.145786815623495	0.854031457895116
SPTB	0.260046530507892	0.0953162432608837	0.171068170690197	0.61102732458448	0.0225963800796689
TNNT2	0.889843002691062	1.98939649178122e-06	0.0167372238563119	0.549970484005204	0.162506536551096
IRX1	0.183271535706335	0.0025915988096233	0.0101783742085557	0.0736477034305969	0.275087845112549
AC107220.1	0.0826268630635533	0.608789850841544	0.519368571179158	0.104272790543736	0.122585715730252
DUSP9	0.666161732692836	0.315111140366383	0.911786773324153	0.230660633019246	0.143550411345037
AC124017.1	0.679479078299763	0.701225721156768	0.587519508525788	0.498003956571923	0.933072043033295
AL031726.1	0.238455386196918	0.0116300035828009	0.211674713887806	0.135974992087452	0.36625907425635
RAG2	0.424916950350311	0.0345443888771112	0.803500331587965	0.456734492998402	0.489868821406575
SLC9A3	0.013650826653767	0.00010798318606861	0.273108334390181	0.0175241076699844	0.0971893292305304
FAM151A	0.724702731845803	0.292546807632794	0.989106166249981	0.89886012659187	0.839378272483793
LGI2	0.0251691967987211	0.00670728313841597	0.40691832059872	0.0660081075668086	0.313531062222491
OLFM3	0.521284825023227	0.713513003226213	0.826685394920445	0.578585093381532	0.423542200581345
SLC34A3	0.966429243739483	0.052521480655018	0.0863399063337328	0.607036062426448	0.285001040846285
LINC01762	0.0757095139489411	0.0774241502261875	0.152662144886733	0.0366240386674919	0.118554347546057
CASR	0.48374661532258	0.653238829881919	0.152543697126481	0.114082432143966	0.0172683275774855
AC009035.1	0.514135495605413	0.0286021649153581	0.584409904177007	0.235547141979623	0.787612075027287
TMEM45B	0.458592697140446	8.58420319492384e-21	0.625173128158354	0.431691863127874	0.00881227497281349
ASB15	0.487987053669556	0.00208425330242808	0.602249563520464	0.420444858279998	0.664850745455313
AL590560.2	0.819326089774503	0.852310067232368	0.00671439463063133	0.70455127908157	0.358968016559883
CYFIP2	0.102907024151214	0.00290728506638074	0.000368494494413503	0.00336432807434098	2.58327661938343e-05
AC016526.1	0.141294962913229	0.0388863010890029	0.174314370868953	0.0602694225137328	0.771076587345763
AC106772.2	0.105639074114261	0.0724910461307999	0.115920141512387	0.0598267367305228	0.223503608901987
C4orf54	0.409652593756829	0.0464394983078051	0.942672556329508	0.208070093633337	0.012889585673803
LINC01571	0.000760909558335	0.688683081128894	0.222914043796628	0.000159261159963017	0.490514349699519
F11-AS1	0.0875717066204345	0.00273488556874958	0.107593407518632	0.00790731605044128	0.359521138329804
ALDH6A1	1.66403247191993e-05	0.00685235455378119	7.54716114061374e-07	6.5804048367291e-07	0.00253495705252002
ASS1	0.84270604302528	0.47212217281813	0.723847593684268	0.898301800835974	0.0142777676463584
ATP1A1	0.029962691893164	0.149687596688008	0.027194243574458	0.00706668944979328	0.0196546139254608
EGF	0.446242946648748	0.837274054956367	0.0668391980659278	0.875711294472713	4.46682366982338e-07
RPS24P17	0.35249810954724	0.395113380037881	0.326205292808618	0.0665592178945004	0.584796822907215
NKD1	0.0174254998980917	3.12683726263703e-05	0.448470430960085	0.0168084418339917	0.864486938693978
AC092078.2	0.22519007022743	0.0603486952855212	0.24419848051798	0.579100849426653	0.875873580688714
NR1I3	0.792870259772398	0.361088504927981	0.50135439873679	0.674088212473413	0.53878918376201
MRO	0.0197082915942964	0.999184288771449	0.140618269309933	0.0140153860757185	0.561887283379147
AC027309.1	0.689019654596728	0.238222664820726	0.435143385142844	0.802985214836504	0.000865388999173987
RANBP3L	0.657790768092983	0.354616188827726	0.0700033101620891	0.853820773176642	0.00148176024568325
MUC15	0.227225364363723	0.469326458730056	0.562776183374568	0.56938349299473	0.142160344842759
AC022039.1	0.922581356652938	0.832902387596875	0.114906832246209	0.902138904063277	0.230360831573579
HS6ST2	0.217299245651118	8.27414936226053e-06	0.87925221057103	0.562117573118046	0.084620004774641
AC021491.4	0.85814331641285	0.00821536003661346	0.861717174262853	0.934208091638605	0.328871304925537
AC020633.1	0.782292750592416	0.718346603189031	0.129019128596572	0.981233135950337	0.267600761011043
LINC01543	0.865433002499442	0.171261980510779	0.135856213003019	0.66401282766409	0.0311769374418382
AFM	0.337951851016918	0.201046369484195	0.119756926519795	0.190223321719278	0.105322173575011
AC112198.2	0.98372670389371	2.79861265623541e-05	0.208618682923326	0.739454954972761	0.483100930368195
AL121987.1	0.283550116682425	0.311452263237392	0.00371009889762463	0.322996503620631	0.118074837446351
AL450313.1	0.0423689035422461	0.920860010146753	0.951843574794199	0.0633119952739399	0.35632901329325
AL158817.1	0.608784889062054	0.260885585807177	0.335197251517597	0.774396870994665	0.693450718486346
AL163932.1	0.00281571244360606	0.135310924701136	0.034848834493128	0.00554142337642267	0.479973526871691
CLDN14	0.822057009696677	0.615460119954016	0.0304942823507124	0.796606067014104	0.0409302437873528
AC092813.2	0.0593705131488702	0.0987514121506462	3.25886807883581e-05	0.00537689431839489	0.750813508146486
FAM242C	0.0103301674310066	0.348657735741664	0.392886210696773	0.00509768106499602	0.0422927677507612
GSTM3	0.309222269758088	4.97658407851263e-07	0.558797397518015	0.128476436243612	0.693217964121873
ALDOB	0.964108737910113	0.020494826828036	0.170418271743312	0.698333194706819	0.46146267805881
ACSF2	0.54250302330699	8.67538969676941e-13	0.626461149394675	0.400116053934067	0.0306141262239766
RALYL	0.229189213949503	0.120902469883282	0.27409197042478	0.192026840761392	0.135042987229916
CHP2	0.932625487385713	4.41830775679218e-05	0.890640040665382	0.935648013256487	0.224419418278279
ZNF488	0.0545682425121352	7.03366200181838e-12	0.00140431338666825	0.0192411254609622	0.0990515377035267
ITLN1	0.160369705084387	0.881645395200722	0.357573408440065	0.153633072983696	0.146326152257293
PCARE	0.666114449029478	0.0831359972808128	0.524632341666837	0.714221911441113	0.174343024947809
SLC22A8	0.0158321417125197	0.448101035773145	0.138950128913646	0.0108062849484327	0.388434852529904
KCNK10	0.019510491882814	0.0247992058851797	0.562787045908209	0.0487612726974288	0.312385864388064
PCK2	0.478843746878011	0.0537052462004343	0.739448189122962	0.290907879383295	0.918294566365126
AL390760.1	0.0272697081636519	0.932600960643135	5.23122838503978e-08	0.00131232103204976	0.77736618962715
NPHS2	0.411805976401189	0.00829135508584087	0.000841750132106258	0.108396803601932	0.877683786592524
HPD	0.638436526974159	0.00840394323224146	0.746493027183487	0.714768727537823	0.116692007404859
HELT	0.540757593248421	0.145923616289986	0.844107610818181	0.74118526481194	0.852498322058178
NELL1	0.632283915192741	0.289447206056141	0.503035147481224	0.992986251864794	0.192442503366504
BTG2	0.000236555672047419	0.209617457862776	0.126317368245655	0.000418639009946418	0.0534282691116165
FAM217A	0.0489040064025978	0.569596752887359	0.78547829628806	0.103603141920783	0.121655238499345
AL035604.1	0.829386816148384	0.699131411382227	0.023661220423431	0.320571805048669	0.468311413693919
KLHL14	0.000522526046849697	3.93753258948998e-20	0.653198729832138	0.000414564035252547	0.0258138740016824
AL110503.1	0.204109290912133	0.0425245906731688	0.568753217637121	0.125902778536532	0.244306612223084
LINC02360	0.069754255045341	0.944138723312195	0.637269090149347	0.10800421424576	0.040690556262532
SLC14A1	0.758313781376744	0.338816593946853	0.000340773023402438	0.665263654559132	0.35681481903814
F11	0.118211064691282	0.000469707153897928	0.208498030523572	0.0372796286489296	0.574315038041027
AC027288.3	0.00795694048102388	0.583872572349212	0.119122504758759	0.00179363270349279	0.44547056301732
ARMH4	0.130411450809244	0.750718857024705	0.0614680405928709	0.0297020732984244	0.000324642746677756
TARID	0.762289909883208	0.339335491567492	0.646332577889852	0.870691982554444	0.00583895429360997
AC108749.1	0.00410049082161168	5.93315310174444e-06	0.0470531091263262	0.00781123432984913	0.455132670714787
SEMA6D	0.115270217019429	0.0506617266353577	0.00035628886005276	0.010616533729046	0.172097347196451
EYA4	0.115345492601555	0.626688844225364	0.386168960400449	0.278727318482465	0.58895952785983
SUSD4	0.602395702444738	6.33461866787929e-17	0.738037970607318	0.569810854432905	0.0218185798550707
LINC01758	0.139178216123741	0.0333016909660196	0.769724351810839	0.0614893333119643	0.184093537213675
AL139280.1	0.0447600659648238	0.55554552034066	0.314532504025053	0.0333569290819252	0.0365768841598409
AL450469.1	0.60792858284432	0.500431970280524	0.781494749037574	0.742149336766706	0.151267443278061
AC104667.1	7.5285246708364e-05	0.323067426224023	0.00100334269055851	1.17354617932827e-06	0.388797330580396
AL160286.3	0.391695736732944	0.00308005147987134	0.431905548779677	0.303894845931116	0.171458967118307
FAM215A	0.229740744693863	0.0964405288456335	0.813867134054999	0.466481825429017	0.368452922292475
TYRO3	5.61078140293003e-14	6.96380306447363e-23	4.99977925757109e-07	2.00607901135235e-15	0.00665248338468249
VDAC2P3	0.327911208187847	0.00167448723742565	0.47530834133916	0.411046118347244	0.296790494177956
AC087045.3	0.893071098673036	0.342564909102999	0.507822115423604	0.801092071945203	0.302230378194626
PTPRO	0.724019153806534	6.75127235344705e-06	0.703056953289109	0.872680546390165	0.0123960800156322
FBP1	2.25205312741024e-10	9.01332635932477e-06	0.00396647910633567	5.40046531309125e-10	0.237622274891732
SLC7A8	0.304591068527303	0.334312980668219	0.0644061043955009	0.0862020194018538	0.82513933236253
OR10AB1P	0.691032007066101	0.502846402844129	0.928104366016831	0.996178745409073	0.862883200197716
LYPLAL1-DT	0.000522501634473671	4.99257889794332e-06	0.00869642090982371	0.000849308778892954	0.236566956250526
PDILT	0.726490459103366	0.574679160419336	0.836402513419492	0.388614260132891	0.571370050118771
SLC34A1	0.0279937475954673	0.211949603851816	0.926218633374944	0.149356261244075	0.864760470261538
TFAP2B	0.132819566679116	0.860423985415923	0.497531505727094	0.0641256536525719	0.718212376002419
CYP2B6	0.632122117111664	0.115533302155865	0.982036922564171	0.759164736046977	0.871294156415448
SIRLNT	0.00370351084709131	0.88102016186724	5.37074676400198e-05	0.000410016839878581	0.366171364470541
TYRP1	0.390022019548975	0.462469368910685	0.813384915296842	0.499469424930655	0.599846609734933
IGSF10	0.290112517640355	0.459092397068698	0.237991472328783	0.563882947832909	0.415279614277688
C10orf55	0.00628596938143444	0.0126249616366964	0.001247852115509	0.0047395749973258	0.0170190192998208
AQP3	0.30274393966018	0.000213827075321164	0.79477581275591	0.286668253303856	0.674768941705862
PROZ	0.118809212346356	0.440876344235689	0.0118465472530094	0.054533751884601	0.485952839229217
ERICH4	0.126468685493404	0.0930097480635283	0.0433151107228888	0.0870486304939349	0.0658931484691154
SLC5A2	0.423569480796903	0.72332277109531	0.654422013453604	0.934914885365195	0.15178770132125
LMO3	0.186714156770586	7.31623713981643e-12	0.890927163212281	0.034288111902882	0.198857362087459
TTC36	0.592430876077377	0.77364096782295	0.412645751308353	0.565792888044209	0.472234059853802
UBTFL10	0.416704045665916	0.0438359244128201	0.486337930214759	0.683416227510581	0.939225492354963
PVT1	2.66411131759821e-13	0.790899304102505	0.000193600665810371	1.4024207685277e-14	0.0147276142074007
AL023806.1	0.184464186431509	0.103601217857845	0.217308177175828	0.00670343972899184	0.11034961416891
MUC6	0.0686973682783109	0.129037846970566	0.0152160864770809	0.0452414172427446	0.846674698914222
CPAMD8	0.279971571157117	0.120748049959104	0.236315963460629	0.196234243276531	0.0565956019523635
AC098934.2	0.431336516907393	0.622880355193123	0.1015028169918	0.406934936190545	0.855310691042746
LINC01976	0.188369917258641	0.260370598657125	0.328501830497339	0.0836507276545798	0.862519478104414
PLCL1	0.0481585561727213	0.00127272755881322	0.0226999260758687	0.00484935140933455	0.00763212474769057
CLUL1	0.0239239114189627	0.100914643728951	0.356182493378452	0.0326323853013572	0.79281817827415
AL353152.1	0.0650141270201377	0.987861264896626	0.0872583875131362	0.0735854288965863	0.211231033011805
CDKN2A	6.84170364900897e-09	0.887424776135466	0.626790892267516	7.18811210418962e-07	0.0783598873770983
CTSV	0.137591743278875	5.86492198919616e-10	0.558931068772057	0.121097549044368	0.179485210030951
NT5C1A	0.202110243827197	0.0601184232897654	0.700541936033888	0.15630200889479	0.840358554124969
AC093627.7	0.423989433926228	0.560332910500412	0.516075129760315	0.615083442348364	0.209854973429546
USP44	5.887041759177e-05	1.46417289932434e-09	0.0421710234560743	5.8106038498728e-05	0.00203986703402468
AC007993.2	0.182823851621517	0.000907586273355965	0.673054756856215	0.34045166888275	0.393377689119957
FMO5	0.000116926534496142	0.000231879428209873	0.0247149199131725	5.36955975208962e-05	0.353063778734671
PCDH9	0.238631708256724	0.0504533077176271	0.401188846775459	0.138685845995307	0.474112515050567
NUAK2	0.503743051472856	0.162511977371394	0.664899105503131	0.641422722920333	0.000836878327451856
CYP4F2	0.954121679218706	0.908215033743892	0.740706924957156	0.909429030134688	0.648183750455541
CNTN1	0.856113477553136	0.60708106407941	0.932587157742092	0.663698430788743	0.268088546574235
HMX2	0.00149049165882838	0.665661526743747	0.00034608673291212	0.00707653887037548	0.142258173617213
ADORA2BP1	0.165363611069509	0.00868608076341927	0.17616682982326	0.173703655068107	0.466167002068456
TREM2	0.379137148841665	0.369991587311372	0.0258933697733681	0.150584816282511	0.228839916297404
AC007993.1	0.59534766823336	0.915098411833317	0.799096958561202	0.74539157840729	0.477888516171122
SORD	0.76599516234845	0.964319905418944	0.171052418244161	0.502327936917667	0.667868809724349
SCNN1B	0.082628343699275	0.101718519263096	0.630273866264834	0.177407823307404	0.766349384277438
PLGLA	0.131362966009584	0.554175727987743	0.442720186962965	0.120991875166189	0.657130196045976
PROX1-AS1	0.156816364938163	0.751554989685099	0.807890966397729	0.18931760082372	0.418757520657351
KCNK13	0.897928329418181	0.699086482499199	0.417446464555505	0.853905352691443	0.0400979783489281
RNF150	0.279568522203573	0.00591621429150045	0.71172979302283	0.577159157643825	0.000495108853037929
FABP1	0.440207554368828	0.502886483922325	0.563585519967915	0.41096964965446	0.843888752421385
LINC01055	0.121085689877411	0.86042968961724	0.842035300635165	0.070279970171225	0.874133111515596
SLC36A2	0.158983234427283	0.134028530380506	0.978943590736123	0.27602988502911	0.123591957959428
AC091965.1	0.660540501598029	0.755077003000071	0.272691983303996	0.392863267072984	0.0461164278324521
DLGAP2	0.243401263696444	0.330363779229277	0.139548109446458	0.204676345316588	0.77635770666464
KIF18BP1	0.357078832450037	0.839462520420495	0.00404170302030384	0.0992649934993475	0.865192365463982
NOL3	0.00131561228758271	1.48293918326265e-06	0.0554039229335849	0.000119714966015405	0.272961262547291
AL450469.2	0.952201448553577	0.363384339426104	0.107096491338502	0.640500348532425	0.270023524540882
AFAP1L2	0.185456463336331	0.348131731474214	0.928096373393095	0.283062018988696	0.987692026762075
EHF	0.0689367912399421	0.0180210136179703	0.0634431594280835	0.0495438694303175	0.334533275865111
PIPOX	0.111973178249476	0.304556728494327	0.485643473061786	0.0685867703946573	0.364301781374747
SPAG4	1.35038525995634e-05	0.00730532480624851	0.0394665619140843	2.12348586378564e-06	0.575336765388133
AC083862.2	0.977219422309922	0.616961132142528	0.0215105911854698	0.354821544993865	0.0351353720761136
CYP27B1	0.707278326005827	0.0114059612813794	0.54265128118578	0.562591295775073	0.676011884948464
SLC16A5	0.987117328880576	0.000287128377375527	0.0950222979948646	0.610032027987466	0.0237186013746514
C5orf67	0.735665109648631	0.279241902770042	0.0917741295001747	0.420271793095943	0.545210271822732
AL136376.1	0.1965141973462	0.671989191748253	0.0351715861449902	0.323693875323624	0.578958157694488
TMC1	0.803023246062477	0.0402744814843035	0.424199760022305	0.486192953707864	0.0579451761779345
ADGRV1	0.796101898497936	0.501785571883091	0.00899123217223517	0.747344775150441	1.3355590996171e-05
KLK7	0.443300932658363	0.0145490539687504	0.849755615938995	0.558705224753946	0.96658209412416
STAC3	0.482353335958875	0.103881456406737	1.28105281686544e-05	0.174840802485961	0.00482511232150662
GJA3	0.0247192114639032	0.112361250726633	0.2020900693558	0.0309594376362228	0.0118275502061428
GPR182	0.00112323379648965	0.0792755049108643	0.0744467655629487	0.000291274305075361	0.000182269269105916
STRA6	0.153818860442213	5.66976114084742e-29	0.526711342178327	0.155412278197586	0.0636910055614066
AC119424.1	0.000933155068235142	0.203065491876062	0.0931347044092423	0.00133759305168188	0.378883655832934
HS6ST1P1	0.620544910491163	0.82270640518526	0.390795101587085	0.330389381472789	0.337017954397836
FLRT1	0.113635888798723	0.0296449456961485	0.0284569650618327	0.0306038147696586	0.550096760923494
CAMK2A	0.0299983308106771	0.514103879364957	0.914866193794901	0.101100564323609	0.785477988563591
AIF1L	3.17840960005267e-17	0.000398874336856065	0.0250507904849823	1.49921359539703e-13	0.122133929072884
SEMG1	0.456996946595025	0.554696458893383	0.000357792779254	0.011661261580853	0.820738418739372
AC079385.3	0.843650306657626	8.34365709629919e-05	0.198265909722269	0.299764024750397	0.000102233791416694
GPBAR1	0.00368050477453841	0.00087779890890893	0.000106876712963799	0.000385602477930034	0.530235516472388
TNNI1	0.0522882631360829	6.34734614844304e-10	0.785244454720899	0.0516466809403029	0.135367838117851
SLC12A3	0.248135305591027	0.903297347760895	0.239376827598271	0.0178859313818571	0.493106470730906
GAS1RR	0.0250518653688318	0.151517980591927	0.925629376944885	0.092258165977432	0.176947635334685
AC092078.1	0.200170503390274	0.545305769763974	0.345344751788874	0.980710894954909	0.719371355301445
RGS6	0.834241136487315	0.0969295331588331	0.25882954049311	0.887590054337773	0.0388058920841507
DTX1	0.608604816969081	1.96446259662374e-05	0.856052051360987	0.909706482469979	0.0381792594084109
FOLH1B	0.211098340297239	0.00110303220869231	0.0233544016720994	0.940589534996707	0.662047271558657
NDST3	0.0356163745406332	0.234637763936054	0.000171667267835862	0.0574579833153228	0.446973965272911
AC087762.1	0.583333493061587	0.00185392003185947	0.720927837608022	0.551451801661555	0.448272802442396
AC012123.1	0.0086187060320314	0.000103659451501713	0.245713194464874	0.0106560074220668	0.103724534930057
ARC	0.0522400834933186	0.000237263917318596	0.118381551409616	0.0475674799898862	0.615003460307207
ARHGEF39	4.48324862085019e-06	0.5530899725711	0.000223864038367331	1.49596763431052e-07	0.000233596379613597
CKM	0.0112460487459193	0.974822108914499	0.945820883343456	0.0406340929086612	0.982438393537313
APOC1	0.330707155891028	0.830912111022835	0.903488494118904	0.341143843092983	0.412679961892614
GRIK2	0.931862760790233	0.267018626581834	0.932533983733125	0.986644269424212	0.132252266519562
TUBB8P7	0.905355876465051	0.475031697733827	0.0269563532765998	0.808622531670005	0.119489122271529
HPCAL4	0.578843938499381	0.447422711196302	0.00957682593524731	0.866840201821494	0.831362063027092
ITGAX	0.194145593555903	0.212443431680027	0.085191971141437	0.179651067611132	0.000411650225495662
TNNC1	0.552824629308669	6.62972128007029e-09	0.770360816800846	0.451869237212627	0.965617585468953
KNG1	0.141602000932824	0.491025028823373	0.417235622865519	0.0563729813390431	0.887584242067604
ASPDH	0.798465923685097	0.0814396408479589	0.526665572253983	0.336000178923821	0.472912317320892
AMPH	0.319764860868842	0.440940014729781	0.327547658039521	0.911203029845643	0.106630318699108
KCNJ1	0.358009642124225	0.59751670823839	0.339404368637443	0.00503500940527206	0.958396298393766
PADI2	0.842976080483511	9.36427265721332e-05	0.110856953009131	0.796055209359939	0.00704944752149126
ARHGAP22	0.000647743367163607	0.000275741521828706	0.000141532262574373	0.00135682507819777	0.00129978688225562
HNF4A-AS1	0.219897069422698	0.41408935686242	0.181281329494433	0.20461728751892	0.424279122396542
AC019069.1	0.0400062257045855	0.00151587168582516	0.00983962279999316	0.00740019879122986	0.000615630896383874
SULT2B1	0.729725373553267	0.424281363450683	0.292004042486258	0.410084307923259	0.979224995861954
DNASE1L3	1.11093784903423e-07	1.08897637363233e-06	0.00135917946841181	1.42996397406952e-08	9.93691147664617e-05
LRRC2	0.603460868551793	0.646296136445852	0.637538469180652	0.607894763407894	0.231515504092484
SEM1P1	0.135706672892798	0.00141927667325034	0.710515113327003	0.169860659633836	0.803367593326351
PEG3	0.175596538381075	0.455114575464085	0.00587943294229571	0.0491868294964966	0.383687762576221
PTPRQ	0.012627341120971	0.00898802676082969	0.0274145855598438	0.0225423463841828	0.0527497527681005
AC107057.1	0.541300491333878	0.524798618172235	0.589152149628254	0.405289170547266	0.0798476827208113
GAS6-AS1	0.355825827496354	0.017112504986183	0.251939281942167	0.291503088487681	0.0429919083881913
ST6GAL1	0.575361073162007	0.206580798346099	0.0203485825555254	0.261339864290147	0.000805079247206263
PNPLA1	0.000442189195266963	0.861145453541008	0.0354445813238131	1.19639578496211e-05	0.755472917206834
HECW1	0.723748528211262	0.00101367410066607	0.760566971331307	0.980991967949788	0.0844945346216891
EDA2R	0.0186636799657855	7.01403410143864e-05	0.000280549657157204	0.00604194665689064	0.464665244513517
PM20D1	0.0182605099502867	6.51986604224453e-05	0.672308681455526	0.05423516283289	0.0614370524234082
SLC13A3	0.88248212539129	0.308979171470578	0.543582916966627	0.887441172869251	0.0435569646456402
NKX6-2	0.347529036083889	0.0104675503871018	0.511998330378122	0.395506414356385	0.234169481253307
AC022431.1	0.556130899033036	0.184533347600943	0.648505309504199	0.870570358530246	0.990705085270027
KCNE1B	0.487969251496801	0.263503379793219	0.733852790940743	0.727353051306324	0.0200301158710941
DACH2	0.470584422493822	0.0440038650870547	0.3847018432363	0.522245897281469	0.383654688656947
AC044810.2	0.947775949836359	0.022901264734184	0.834794719555555	0.836982813468828	0.154635111365693
BVES-AS1	0.0766786931874957	0.625517858583146	0.541527231920775	0.18407699528728	0.451635772864752
C7	0.959146164945551	0.339599884224012	0.618861138905864	0.914225104812668	0.371661732138141
LINC00380	0.699248921816608	0.417357382732069	0.0641936722994217	0.92483432379619	0.948174158732139
AL359736.1	0.100991276498882	0.964369115562343	0.404990329631112	0.090558674490864	0.715445594735985
GPR12	0.701339424992712	0.764549762816335	0.618053955155578	0.852896163020132	0.460931366716331
LINC00443	0.366208793767352	1.10619408913155e-05	0.287639338720014	0.615535730685668	0.434855058693133
AGBL4	0.00255757526582322	0.00666439202769362	0.00729897450852217	0.00262755540627354	0.634187029515862
LMX1B	0.648192088206975	0.0128973722581089	0.481914524499201	0.38773617662787	0.351019318977874
SLFN13	0.0419367753105696	0.427831166391389	0.474627121992205	0.226674071835753	0.00634848726755374
HK2	0.000301330703804789	0.16083923534455	0.0989609737044969	0.000891056408423735	0.00768991998450012
HSF4	0.00261133094591035	7.44940884379435e-06	0.574720108418177	0.00567131194828786	0.171360079494977
COL4A6	0.968282485096328	0.00151504490831809	0.157127183792009	0.659342355353526	0.166348935005855
AHNAK2	0.892989149992143	0.0395501661151433	0.152117438210022	0.674237913898261	0.020092444747027
TACR3	0.204893295435094	0.931683470476462	0.861106635368561	0.225282708290188	0.662773747455547
AGMAT	0.027900561841337	0.000270110286096846	0.155451821509572	0.0355408108385571	0.711681526798316
TPPP2	0.365740356418411	0.908397626589929	0.116018283610053	0.850173569929108	3.70833655988483e-06
DIO1	0.796480386077056	0.000157464736050204	0.20568722795163	0.70366463250752	0.023472166919482
TMEM74B	0.240334207634493	0.290521584008618	0.268465619409412	0.128376757662794	0.0374781079654627
AL135785.1	0.13837898250014	0.0136185899894353	0.774278631397678	0.080631914966549	0.447627967444561
PRR35	0.170994310865452	0.0509270584221503	0.17947115080127	0.1094449706579	0.295614621527313
AC092325.1	0.434725697380731	0.448563537769586	0.00839033508531074	0.0989908801111529	0.93312947912886
LINC01702	0.224313798907087	0.0207817882776871	0.83780962960918	0.404933374504523	0.246444683113931
CLDN10	5.05536503360219e-05	0.00191223157577348	0.00570873571138913	0.000282454014049596	0.928192474129357
NUDT10	0.505941056887223	0.0268592512476661	0.0641132994945032	0.73547082737474	0.0585521181455865
HTRA4	0.911802425537485	0.388232818528597	0.398248401986782	0.746505325338092	0.358076261782328
BPI	0.0413353791954463	0.0474461276072771	0.923510478544451	0.046283122435092	0.304739102114168
AVPR2	0.730396149220967	1.69978205387323e-24	0.811122693105069	0.792060976719432	0.205888389809887
AL049838.1	0.0195805938215871	0.906077880148613	0.0371297944735913	0.00627278277779621	0.0050377139732989
CDKN2B-AS1	2.82966765804632e-10	0.220359533088546	3.88241401728092e-05	6.76803609946987e-11	0.222435627601379
SDS	0.692639878578142	0.103860744361671	0.454698559125984	0.537956010854562	0.769050405602067
MRPS9-AS2	0.000791115798955503	0.110331718195926	0.0579256783986764	0.000473955229301244	0.621824704249828
E2F1	1.55309702038455e-11	8.39293632688283e-12	0.0153947947516977	1.63553496481488e-09	0.517712379908241
AC008125.1	0.0272772525025569	0.104259382380462	0.813292621234173	0.0308671445225844	0.125432145702069
MRGPRF	2.5017710503994e-06	7.68148645657254e-05	0.35552150100327	9.16269728089699e-05	0.639589013462187
TNFAIP6	0.0350326396977584	0.00012619683068136	0.481252633996593	0.0774802849370935	0.505458147680441
G6PC	0.01365225795184	0.00888308745335864	0.15468313311488	0.0150262956604474	0.822721951582169
FAM167A	0.00276803680203176	1.01889601687748e-08	0.701923020374298	0.000765113147021867	0.054699091295934
AC062015.1	0.120550673199775	0.592936794759368	0.588002485786459	0.474207040090147	0.00622332423061218
SIGLEC8	0.18157766859927	0.000531216644472731	0.781590291272861	0.0985745269847535	0.896678097761765
EFHD1	0.0650350080273626	0.00337099851773496	0.00847311305997381	0.0168190002382472	1.02552416510291e-10
PLS3-AS1	0.0847036623511552	0.0263912434040652	0.557791201477272	0.367576663318814	0.00732351082050052
BMPR1B-DT	0.0429326088278311	0.720115945339707	0.117843330203084	0.220852992521151	3.00104811837829e-08
SCARB1	0.00972168189031376	0.00013612979014151	0.657525686252338	0.0133092468463525	0.335680939775885
ACSBG2	0.312698354743248	0.665276493055146	0.0170024680135423	0.0154094672399459	0.695278325666088
AC138123.1	0.0391089736913998	0.00510097977377704	0.846781807755962	0.115207224096404	0.469287662023496
C3orf86	0.0038045989341772	0.0140319649995274	0.325993497428534	0.00797940814529907	0.860384631046077
AC068473.4	1.58839750030062e-06	0.000128780797469989	3.85709530122542e-08	3.89568145990604e-06	0.355835914512428
CCDC88B	0.367360542829311	0.493289436102602	4.17028363339153e-05	0.139594806936769	0.000333724325319324
ESRRG	0.716455908752904	0.191585389339225	0.00581266004113908	0.284883174061792	2.11700920260222e-06
AC002401.1	0.590534525504619	0.000156747877491644	0.492616056268042	0.862301438472334	0.261008812766638
AP003071.4	0.000128200689648883	0.02837481936775	0.3731462568072	0.00164708147473562	0.519998581623002
LINC02061	0.204725539926435	0.078377935931503	0.767779114609984	0.22370388990333	0.0352804568205771
ODF3B	0.287158763629781	0.188885865624767	6.10967130045469e-05	0.0121215596875893	0.000339689187489086
DDX25	0.214174562212783	0.713060712427896	0.0629936755935819	0.100965010697195	0.667704495415388
DUSP5P2	0.655733844630073	0.925981896984708	0.833648646557887	0.627417616781976	0.214839753327888
AC098934.1	0.523724219100329	0.0992379345093732	0.487053393155213	0.641648593544223	0.127076698572785
TRPV6	0.427666962481316	0.263035461521317	0.540312474392445	0.303592610855476	0.953729092792657
COL26A1	0.0219813926763951	9.30348601380596e-08	0.500581408382888	0.0574729991272132	0.154774275621491
NOS1AP	0.111116991250948	1.01235390498684e-08	0.00395448692776484	0.418402155143425	1.46365932621286e-05
LINC01159	9.52017926597443e-05	0.000392369920852961	0.523305619232243	7.87318375151386e-05	0.402042763419857
AC060834.1	0.702845270794583	0.331870083560921	0.443918562420547	0.993827778972151	0.575754952434115
DOK3	4.10326715006603e-08	0.573561869166099	1.98226856991872e-06	1.35731484486604e-08	0.0257968421660591
AC025271.4	0.0869844687002954	0.0570182658249965	0.0205805420016932	0.390458002886989	8.86638838570951e-05
LINC02499	0.453527100300165	0.0927898615561962	0.104687791488134	0.239014565776386	0.0653613710459974
MYO3B	0.0737158082490578	0.181631843202331	0.105339501935419	0.0203697499794338	0.00499582324962477
AL445985.1	0.043449256958391	0.45103697651384	0.708795721584237	0.0410548019974243	0.0457553953113363
MELTF	0.000273674828380459	0.000336607677395511	8.38465479254057e-07	1.99751244383438e-06	0.0117141833012418
LINC01094	3.52997094853069e-05	0.703275257418618	0.000327546861349331	4.06696116571615e-05	0.142488224744517
SEMA3G	6.66765939822444e-05	8.82767724218923e-05	0.000126534371287381	4.98895588068666e-06	0.000621012465076343
AC138207.5	0.0463928435542497	0.0017512440781237	0.00262433825980408	0.0362485221367605	0.0151162538104295
CDT1	9.11399332725084e-14	2.68248695231525e-20	4.44723005342723e-10	1.22044461539832e-15	0.0479397679822194
AC010872.1	0.752022289911886	0.541476716445904	0.452830446491511	0.639647897747928	0.00199966851338943
ABAT	0.00118722950703791	0.235267565019669	0.0203726768169883	0.00069250841579188	0.233872717833811
AC008556.1	0.98140790221988	0.00756762316284151	0.201446380088755	0.904038397852378	0.00184540110032107
GABRA2	0.00295965032291905	0.864786303230525	0.209772132360211	0.00342638928486559	0.481358015173194
GAL3ST4	0.00115328601994116	0.814101253305134	0.00122183921241923	0.000983920898762361	0.300893626193054
ASS1P9	0.350321339754099	0.60762584692582	0.473892482985253	0.367803550893164	0.0976218822266706
ACOT6	0.653476237964998	0.00255617576832191	0.678304880669073	0.736730770512501	0.057762649565783
AC078980.1	0.566832924247126	0.331795465536668	0.366471343882974	0.624368765804203	0.205200030411729
AC105398.2	0.701121811188478	0.380428759154831	0.868861859190792	0.724287898692974	0.0725380059220097
CCNI2	0.487794172776657	0.0368488920434017	0.988934065528327	0.824061827858659	4.73174383880233e-07
DNMT3L	0.00395300035099054	0.859683504602956	0.939883711718149	0.0353535587904487	0.143649126496914
TTPA	0.346913147225692	1.06966713045381e-05	0.438073994386077	0.304522716979146	0.541888391744328
AC018541.1	0.340310785415068	0.093931412143778	0.418436729546462	0.35146116023739	0.252661137004238
SLC5A3	0.00243705609682266	0.0303944551354092	0.33062439377568	0.00714571442883209	0.0173964017365835
AP000697.1	0.312368816163411	0.00370615122023077	0.251973848159179	0.562904519954458	0.465137005103344
NTNG1	0.330779031035789	0.00878148090802265	0.483057236747835	0.313658477758005	0.886725518101493
AC091965.4	0.898040034049462	0.106921045164871	0.974967482956992	0.827996546891938	0.500361371193724
DOC2A	0.557018910677791	0.166425143647726	0.309687646378011	0.136146420994888	0.0893696867088229
TAFA4	0.505109937095312	0.00158745476301672	0.466063979048724	0.680621347530991	0.0437617105539707
LINC02138	0.33941050380965	0.116469802411931	0.050066133172675	0.334662261832315	0.0138106401927556
SLC4A11	0.00658943387643285	0.823020988617385	0.0185571640964796	0.00167166924613089	0.0823646472559708
TMIGD3	0.785118067651728	0.156719470508931	0.199056640266574	0.87166370056541	0.0969610099758256
LILRB4	0.0835024902342831	0.643084247663423	0.00898794732074125	0.190038730973874	0.0841084687585801
IGSF6	0.278159966792571	0.0668669353470215	0.266857858501125	0.174982185519744	0.992133511645249
DPEP1	5.78849802688258e-08	0.95670021552627	0.0193978502986717	2.20206250591634e-08	0.0450924248989724
MT1G	0.533497398201518	0.274078199609995	0.0144752875867188	0.541393038226845	0.572461744317704
BMP6	0.000956837736340107	0.0643538243370784	0.0537636029385908	0.000264431618126847	0.70813598568451
ANK3-DT	0.647570273926851	0.162271695260612	0.536307491366917	0.338087865460801	0.608580116983166
GALNT3	0.000590393728915394	0.20300666024895	0.17585215678151	0.00024736607715086	0.433820019462474
TMSB10	0.34483120748077	0.00444637853086765	0.000848992137077487	0.0270461600225653	0.00689117898208736
PLAT	0.0180208447621241	0.00630686211162214	0.725370176499313	0.063794864455068	0.885214608613365
PIK3R6	0.00904961927288947	0.0900659494318179	0.0109480038579143	0.00166873049813739	0.0253826888827907
FMN2	7.91267105440145e-05	0.000128011367442355	0.344119331544028	0.00199596071605382	0.50982186609078
IL11	1.09755512921259e-05	0.544117965261127	0.140257625844171	0.000852414347177927	0.32133162941382
AP006333.3	0.0277182964174274	0.129684682586659	0.0866834620731455	0.0146026212092343	0.0360765849275028
CD68	0.0741230442544115	0.605483188068284	0.0981427444887017	0.00871951342784774	0.03630522076989
LYPLAL1-AS1	0.0318787819151952	0.00573958522243705	0.0796290082273128	0.121626233868146	0.173128097411926
PSORS1C1	0.0756649770453056	0.00407540538705223	0.187400530513786	0.41439211238234	0.00494606755530479
GPC3	0.154569931727809	0.158588623314001	0.0333793190646522	0.520124655692173	2.33195494676664e-05
SCNN1G	0.12218962002692	7.75717379373378e-10	0.719633432884523	0.0671171986864604	0.396702921978354
NYAP1	0.234869046319478	0.941741948076415	0.43225765623821	0.312775175701702	0.221211267095914
SCN7A	0.404083945590758	0.968778129301095	0.915889065241317	0.191497744458688	0.869482698176972
AL121796.1	0.280365071927979	0.0263769994876324	0.823918965855323	0.390350600613768	0.307753533733343
PLA2G7	0.850642239352399	0.0204115281625724	0.35922324186975	0.517033182660854	0.639875417257037
AXDND1	0.318820115834585	0.0613785103586072	0.537334519990627	0.848367220615745	0.175551447876619
MOGAT2	0.862808051024262	0.64666550268245	0.483548988213913	0.821561607997457	0.146576662641668
TYMP	3.37065147916641e-05	0.393774013975988	8.02349351488669e-11	1.50418299895682e-07	0.00244975028887959
CD300LF	0.83303812810577	0.00497292443599696	0.274603042297242	0.864778331650928	0.686016768813183
L3MBTL4-AS1	0.135741625873977	8.18757871815985e-05	0.844944173554879	0.186756217713341	0.189311195902799
PARVG	0.00498760576222557	0.0373318812613068	6.66914006499553e-06	0.00207650907249225	0.0286632403502035
LILRB1	3.90239474153317e-08	0.0595383669156975	3.05148908076159e-07	2.04120250468218e-08	0.152855002523424
TSPAN8	0.513905875856133	1.99629754940205e-20	0.613216628554669	0.72044746165287	0.13389330200675
CCSER1	0.00439501395091108	0.0603821569452414	0.00222350071997323	0.00199943140812433	0.491296664018398
CNTD2	0.0020028466627016	0.0270080387714809	0.121418735192506	0.00300718809501974	0.597074571248835
OVCH2	0.324793088686414	0.0763194004780007	0.0799816101021231	0.131384802020661	0.315390577024144
FAM245A	0.0404906554940017	6.61596362315268e-05	0.345190031199132	0.0444697576198839	0.672811728136681
DAO	0.0462668807272909	0.57023957787391	0.24518618303256	0.0735320665483412	0.0680620474272581
GAS1	8.92663454787917e-05	0.807766526380054	0.912182308253233	0.00179264436207481	0.0911066310209269
OSCAR	0.447979128698587	0.944296508405043	0.0193347121344576	0.434902055331193	0.00433464635740028
PKMYT1	1.75275643158321e-19	4.51119080783681e-38	1.46106465488593e-11	3.24472992966805e-20	5.25636826076846e-06
LTB4R	4.06984774861536e-06	0.174592505325922	0.001520107022066	5.64447219068838e-06	0.000295294353443398
DUSP26	0.77379336621776	0.817167221748156	0.687858535724974	0.964743926269547	0.969541788675199
DGCR9	0.00320078502997838	0.000123073622498765	7.66803897786475e-06	0.000110353669110655	0.221050473757068
AL022069.1	4.54573487985838e-09	0.276260884432516	0.119722951404086	3.49408405874085e-09	0.00639672111046437
NFASC	0.238540135769588	0.00785540336479917	0.638006024234926	0.255238967758414	0.812215943532265
PKHD1L1	0.352221183801797	0.52213761254957	0.996717493320594	0.635545811351137	0.93335182802155
AC020779.2	1.42546987143686e-07	0.566289158626806	0.00213624709175218	1.42152234767514e-07	0.555606791212729
ACSL6	0.250534108140014	0.0289611943837944	0.675588958068372	0.495297376271494	0.945021930898204
SPATA16	0.0128361651925963	0.389948502151116	0.000137572421097348	0.00746650884809094	0.055187204794505
LINP1	0.458205523131108	5.94637085797305e-07	0.0854903667927847	0.109062196651672	0.719194307989097
MAB21L4	0.048555082684538	0.579663268013181	0.126719140145163	0.0365398832065476	0.0521836290943832
AL356364.1	0.721519981458821	0.0243668078312112	0.180571247681385	0.882903153000085	0.706207040693446
TRPM2	0.0117810167479022	0.108971646459721	1.7683674266497e-05	0.00796025821095684	0.00151437343303458
EMX1	0.000319532974112986	0.431172012978283	0.151315079458468	0.000110256016375435	0.22893786332489
AL392089.1	0.784580512697194	0.487582523585765	0.754757308798967	0.762455585449864	0.475004075601641
ENO2	1.33946382707165e-09	0.130745209995522	0.000324478605270393	1.15932363889046e-10	0.00300791780552913
MAP6	0.332841000643958	0.0828528810429296	0.0105266946444295	0.0284016581592177	0.817469383214926
CRB2	0.0154058951281398	6.05731177526671e-13	0.000250807878810919	0.00030202312933497	0.08349675434053
MTCP1	1.56079300807951e-05	2.86627985962046e-05	0.227260538192994	1.92196115829005e-05	0.131307037081426
LINC01031	0.766227328812191	0.884756616596986	0.257697528813067	0.751602995854379	0.0268951325820768
HPSE2	0.605850057223784	0.0551740636157369	0.519728330146989	0.901852768265755	0.211830875956361
NCAPD2P1	0.304069041210881	0.00503846769568009	0.137746600293025	0.334116608636167	0.325954822327941
MYO1F	0.00289806886138376	0.533563972631891	0.000155214863632562	0.00189582555061898	0.0214357051923012
RAB42	0.000525597576717189	0.408463122240341	0.0668140375552372	0.0024600363120872	0.0590735881717398
AC010273.3	0.0526694013299668	0.0103567119622199	0.399144127636535	0.0389672219899647	0.187322310099896
LINC01991	0.0767692975351971	5.58554492833602e-11	0.810994945496482	0.0456170785242641	0.279701575418674
AC007906.2	8.39556428029614e-06	4.52178744541752e-10	0.189551672998081	3.73586423462801e-05	0.758591957026805
SLC37A2	0.0723925700912024	0.000663786681983504	0.222402930334696	0.0389773917402009	0.23399793728745
VN1R51P	0.475381226593347	0.0238768339601164	0.921338874515184	0.862020869597433	0.0121967343222546
AC011899.2	0.727429868669925	0.569461193656278	0.164284682236534	0.638665550872185	0.037422485596098
MYBPH	0.873874822362424	0.923352744839232	0.932307855193835	0.713113027572288	0.0940141471523317
MT1H	0.680190246644293	0.348168979219515	0.710353711200527	0.632262253266379	0.486582018309355
LINC02568	0.671701483584264	0.581386127311984	0.20984624017228	0.932942718796943	1.34509915411301e-06
CGN	0.000641590150729169	0.992228223588905	0.0264317728429927	0.000403471947561802	0.0967844424110193
MST1L	0.00031103905644491	0.20709388826472	0.0542972030547119	1.19339020615005e-06	0.0144204625307809
AGAP2	1.45256921693474e-08	0.0297508581747612	0.00198310267084364	1.14268469971878e-07	0.641588197817502
SLC16A3	0.00195766188414385	0.00132216808643702	0.000258152510843683	1.50949276097549e-05	0.0304516845631167
OTOGL	0.71873955215825	1.93137336350835e-07	0.0757518935799215	0.809719347950542	0.246991558950514
COL18A1-AS1	0.000280703277818671	0.00615053498689338	0.0151454014569308	1.54933046233365e-05	0.0916132882880542
AL031275.1	0.883869242693959	0.00823273699601335	0.122854818371673	0.740071058983043	0.955110440937905
FER1L4	0.406090623364377	0.554793503620286	0.446055153249091	0.310718398572557	0.0194285366748281
AC093787.1	0.0998201504613037	0.386136560178303	0.0395688551386334	0.0684566367282833	0.745291566348414
PRAM1	0.117500790097551	0.746262168623696	0.127476106496408	0.209458849305538	0.0129672472019629
DCN	8.99111458248121e-06	0.020681622069424	0.319997495094453	0.000126699831905963	0.176224923902486
TNFSF9	1.5130533454745e-05	2.59945213924151e-07	0.0101992290354662	2.42376833040895e-06	0.0383430036806458
DACH1	0.126242012387104	0.228933677234545	0.304828514718015	0.0750066985792242	0.848064020214996
SOX30	0.109369942793089	0.433558828630687	0.699385180273169	0.0566436129621082	0.000162661769402706
AL353801.2	0.385493561707779	0.0289697975788446	0.567379539824563	0.50784571505151	0.0139107311043145
DGCR5	0.00421314625997199	0.000489637134971757	0.014348722150561	0.000125491564101451	0.176955434225806
CPA1	0.00651227155359131	6.46024673568733e-06	0.00512841164725667	0.0029231159096124	0.131494360066131
LINC02417	0.463584851376282	0.697578671820797	0.142721807561897	0.448023240123327	0.969680615591854
AC011700.1	0.0719039011300359	0.444917789799295	0.391440636706927	0.12746468410406	0.0180099134995548
PIK3R5	0.141150964205663	0.00211254304152267	0.083102840019669	0.232702160606998	0.0318952210505742
LINC00051	0.00185728744478488	0.982646670344558	0.360340264063591	0.00372764012535165	0.15762510208018
ITGAD	0.166726275043402	0.0342326758859863	0.116746708024279	0.0652341626761674	0.596314538782158
TYROBP	0.0276603360907609	0.264355487062016	0.00649599883022241	0.0178026170461479	0.682221208168565
VIM	7.32716997355675e-07	0.728159999760186	6.18764977342982e-05	1.31499931566155e-08	0.490410020835322
MECOM	0.73713677282351	0.039054900437889	0.00662850878503608	0.709097603588561	4.4823341599673e-06
AC108463.1	0.012372482797315	0.161425596205994	0.139803166371849	0.0134493758852791	0.0151699925463536
SGCZ	0.0110710108501311	0.967929372806099	0.695519051029637	0.0403240214666494	0.287920527185141
RASD1	0.569477162968923	0.00086881899497712	0.389796685128611	0.347582682540552	0.0568905630456926
MS4A14	0.0167314350868063	0.674548080454464	0.0136075425563582	0.0129415492822429	0.833732962340404
CD300A	0.0469665736182079	0.322162190885474	0.0439916720591042	0.016560127667729	0.30713354027532
NLRP3P1	0.00426057093693288	0.127938846899833	0.851713155761058	0.0134570731748253	0.00157446007988776
NMUR2	0.00570203147957952	2.52738615989359e-17	0.592324993081593	0.0153073976306759	0.630462672245532
SPI1	0.00111968342656629	0.477777361359918	0.00014199348871397	0.000592979035165459	0.254925141527267
CRACR2A	0.464078218947744	0.460034738479631	0.377200180168227	0.586779733817338	0.00101917924931135
LNCTAM34A	0.000433527325852364	0.927244623857354	0.0460362443256786	0.00170902472167145	0.0486583576912341
NPY5R	0.239386667447965	0.000517596710287438	0.728408359466809	0.281343216894737	0.104712224280957
ANK2	0.287731321550487	0.40165127990105	0.13646809118419	0.223623098147765	0.015958104559317
RAET1E	0.725201795809108	0.00517640240573052	0.27682183613738	0.940961664848213	0.748710861413719
ASS1P11	0.762651906056074	0.0227199981864098	0.827206689751553	0.718807004059401	0.180022027015148
CLCNKA	0.877246355531282	0.160113584977793	0.0486624462180078	0.523024727892954	8.26540382715684e-12
GOLGA7B	0.0169750301194987	0.486426029309717	0.00415999921448719	0.0100376596830366	0.853825793495621
C11orf16	0.886470633537537	7.92764498082446e-05	0.187237452751367	0.99416982102759	0.0057952529548261
LINC00475	0.91412769062404	0.919425771756991	0.00299522685239288	0.249050968715102	0.00713762456680554
PGGT1BP1	0.0860410567567488	0.0178095048457744	0.171695393175083	0.0815759351055123	0.0588584371024587
AC010198.1	0.642232599780723	0.0173401493778105	0.778219935039428	0.915337772525671	0.013590937601859
E2F2	1.52830803085167e-19	6.79319691342864e-17	1.03379050124708e-11	1.546047919381e-21	0.0204873033734261
SERPINA5	0.492197526056282	1.64858940616718e-08	0.492600140193243	0.348727417813376	0.8469397075919
C1orf127	0.25889822339892	0.0223971275684877	0.485201148011446	0.211509246317976	0.778322432084285
SUSD2	0.797614639941672	0.00136270736842033	0.340096377254919	0.940968538084917	0.757462558048887
AC083841.1	0.689702148578411	0.19719822916698	0.551580082144863	0.8435028342659	0.258685862645491
SLC7A13	0.0478702241724157	0.316456307080669	0.267316367208081	0.040686147061822	0.516263485398928
AC080097.1	0.442118926186492	0.173264851229611	0.535973338064034	0.428336999485693	0.5956675888482
AL121957.1	0.245808037759352	0.420499305741711	0.0812728295670594	0.143973268601531	0.298972764844365
PATL2	0.0222681811126823	0.000353151713120995	0.000882173832588244	0.00374597226007652	0.629534928501844
HS3ST2	0.479796357223241	0.0977165189957592	0.134066994108347	0.254398591658275	0.538517197688883
LAIR1	5.25880431246304e-05	0.998414854317756	9.29082994954207e-08	1.85989215168573e-05	0.0908342826774498
DNAJC5B	0.681048078990452	0.273587170168731	0.90157193481639	0.653852794918213	0.581235858332135
ASF1B	9.30822497655513e-21	1.72372607075907e-26	2.15620021196958e-10	7.15594297776114e-21	0.0117367229736142
COL9A2	0.00699998676817475	0.932236497624592	0.692456587028157	0.0268723726191198	0.000173097481782861
SLC9A4	0.290923449526237	0.517201686033894	0.0639659987730279	0.126181997668338	0.000495334304485665
SLC5A11	0.945284555241798	0.483241242603719	0.515441528562442	0.605855267437547	0.414661489081996
OTOA	0.00146798003784539	0.000861461401944183	0.0368978492366186	0.00088393101044157	0.665701438498821
TREML1	0.866646353954296	0.00644020036576142	0.341662726206336	0.504021030378004	0.036189978575586
ADH1B	0.454070376267576	0.238703498998218	0.698998182412975	0.446285975104783	0.88838379976938
ACOT12	0.22480239025168	0.285870222962416	0.158425301335161	0.129913512337262	0.463929741173489
TCF24	0.229393558295225	3.11082140745306e-09	0.733784260717427	0.227843216393765	0.926436786202912
C1orf226	0.107135055624428	8.02495419130978e-06	0.00866656384311455	0.534221215920823	2.23156474140048e-06
COL23A1	0.135342077732988	5.72139821918016e-09	0.258329230944207	0.0285351360732297	0.702834959865704
LINC02048	0.0116667189261657	2.94219271284661e-05	0.0473238257955112	0.00578603366115269	0.123877895163884
UHRF1	1.40438505496414e-19	6.96195143984255e-11	1.12065814301947e-07	4.30542987637892e-17	0.0021619143819373
S100A2	0.254982195872478	0.835719988922682	0.664710074722285	0.234773460343263	0.229259110974427
LINC00379	0.668776725696744	2.56075986691022e-05	0.308904682157869	0.372049057313225	0.185127632562916
IYD	0.0139461811295567	0.38624850206899	0.397787092730223	0.0209233806219879	0.0256208138188456
AC093523.2	0.0726918502068806	0.428604144253266	0.0596276595803658	0.0131975951029142	0.900399278927673
AC099684.2	0.07782587723548	0.339052020503547	0.121070176545226	0.0348674773529734	0.76680616833916
AC126564.1	0.29688390893704	0.767532849839056	0.658388502406195	0.361573688143167	0.728869125672331
FCER1G	1.76489068675806e-05	0.797242309330616	6.24341865403691e-07	3.1355423892747e-06	0.246952799651953
LAPTM5	3.28929987833575e-05	0.845191641373786	4.67618597782907e-05	1.6877079304128e-05	0.457189881177761
RNU1-106P	0.00125353926131599	0.485375236104245	0.246155187696406	0.00202707899936111	0.0128734554208376
AC099684.1	0.922417176799492	0.0883348780263085	0.380818824990089	0.574527545302957	0.35043603189152
CA8	0.471339336442821	0.264147456712697	0.626543281590964	0.516877578643111	0.00606598427003684
KLRD1	0.220480909293959	7.78230932841896e-08	0.914908269178539	0.418065189147601	0.75017220505537
MELK	1.17332537353303e-16	3.24068344882705e-13	1.3790605776147e-07	5.23098538494712e-15	5.61544418650874e-05
ADAMTS7	0.832452172465295	7.48252100861168e-05	0.972702438874057	0.968825956224303	0.0740522765946173
HAMP	0.241179623086307	2.14476087781456e-14	0.0023051678101514	0.0949110778421106	0.00845975166375499
KRT40	0.275416773591922	0.00139877705319305	0.961538353498616	0.335900744652868	0.0298515616033258
AC069154.1	0.0931392078626008	3.42956683094414e-05	0.39446534756637	0.258541933441973	0.50204928148585
RGS1	0.000776721799316961	0.0214152215672554	0.000237436962829729	0.000251560055839187	0.0107826010523564
MPP7	0.366291161828196	0.257978531680772	0.0013928328674326	0.0739117020382889	1.19078899440768e-07
RNASET2	1.9098150969061e-05	0.394823948899794	3.736363679786e-07	6.8318041394352e-09	0.0702788026173273
TMEM72	0.393665981444194	0.149091011297163	0.259099647145226	0.788255571362832	5.96594331293611e-10
AC128707.1	0.0258228865185349	0.423459407865278	0.0107132946601055	0.0578714768059538	0.131020781147949
PCK1	0.00999295443549945	0.00754090607544236	0.00131213206227793	0.0038742029678278	0.702748108750619
KLHL33	0.373260964252082	0.0160962154237786	0.0453678607131529	0.125967069386732	0.231403364164819
P2RX7	0.000304057603520552	3.24113634869965e-07	0.0127843685801146	0.000236713513651957	0.920542345792263
EPGN	0.083790330767616	0.791633855002992	0.726472116878561	0.184286307326435	0.425777974964537
ADGRE4P	0.0426436819082818	0.000393696067384837	0.00282159409205244	0.0567861010659321	0.00356060776080222
LY86	0.907847207238452	0.00125159296489002	0.167577624965484	0.909320145349221	0.7526175948997
BHLHE41	0.0659313442842943	0.00458333819785207	0.491888466268814	0.0648353503748696	0.464697238471758
GABRD	0.892101176189658	5.88532284316486e-08	0.148332961427247	0.943823882516855	0.0869030860092309
SIGLEC10	2.55588523775293e-05	0.0335629747694787	1.56658583639953e-07	6.32440971743951e-06	0.14809141172139
AC005041.2	0.676127428577233	0.515277430585079	0.858183999663337	0.767754849125649	0.268758454129529
VWA3B	0.345968295332249	6.68620291755729e-06	0.289763765263978	0.000116413617496249	0.735955547055425
FCGR3A	5.49494890645316e-07	0.847206694044043	4.21021429123826e-06	6.49513500670289e-08	0.427232611168959
TRPM6	0.235344662392035	0.0111288719354392	0.199363971626237	0.109512776290984	0.199793431844885
HSPB8	0.612179452277595	0.686448026301184	0.0931780705516298	0.114864471734917	0.0978985569880501
LINC02198	0.334378235453324	0.0386522108248285	0.128136670016004	0.186166259078902	0.362755044635948
CSF3R	0.0170017097338237	0.373369330257619	0.160571512376944	0.0549115015556505	0.00471144724319104
AC079760.2	0.0259055625662307	1.15495661446764e-06	0.206557667230329	0.00897587245632175	0.66617574175405
SH3GL1P1	0.0655531368129965	0.0609490075185502	0.0741150235066422	0.0153430022686681	0.000588162659240969
MIR210HG	0.566488741216772	0.00133781561870385	0.0668036277126375	0.152268817384418	0.011885074442301
AL162725.2	0.849250089447145	0.811107510487937	0.551215476152939	0.899199913652322	0.0399148243657125
ALX1	0.0283690530462733	3.46540041647346e-06	0.0123973292525	0.00139844040064488	0.0059876642176188
AC013460.1	0.150813823686306	0.00027313932745745	0.66564024443069	0.109384195792473	0.506246860761526
ERBB4	0.107396834398531	0.968661561214095	0.0284730385254262	0.0201938365684342	0.0118873319659066
HILPDA	0.0198105037540665	5.74751799620531e-09	0.972322564312965	0.0316356585854485	0.449276851458715
AC087311.1	0.846933372090945	0.960832649854566	0.403610032370545	0.625676471202381	0.0637978624526425
AC010655.2	0.0836658004100628	1.1888151014004e-08	0.976639455099477	0.191963067980701	0.0828554289778575
TROAP	8.70122800848477e-23	1.26942614288931e-17	1.39531599996598e-11	9.76977069473869e-22	3.86447095612374e-05
GPRIN1	2.06729527365107e-05	1.17015998226377e-39	0.000167328709944557	2.73721714396336e-07	3.25126498072458e-05
CHRNA4	0.761897770859405	0.539736598668936	0.356617143615995	0.969182113687669	0.402948436574647
LINC02611	0.00734201571163994	0.00204259668663777	0.0281302984290516	0.00710127612671969	0.132276446666164
AC069209.1	0.116550534014727	3.16243821741656e-07	0.000818954267670943	0.0112179705042562	0.783546595569742
KCNJ9	0.142880939319351	0.00236650442757258	0.584644571834408	0.256372771571	0.255980110790576
MECOM-AS1	0.720450359890903	0.598910018710663	0.180498924500115	0.423080277824913	0.787284562790002
MRLN	0.142094592824354	1.19313719404876e-08	0.159699917175136	0.107705183120737	0.13055067820233
PTCSC3	0.658145285082045	0.000170872291663938	0.279586822504966	0.76808732715177	0.691069001531624
CDC45	4.93038459786513e-16	9.42376922467417e-13	1.21997436902018e-08	3.01136828172097e-14	2.60848756855552e-05
INSRR	0.0012328715119162	0.172104301509467	0.144482647838087	0.0318477430009865	0.00264808633920357
CHRNA1	0.333483626604013	0.00943731588739669	0.221055943309563	0.166413017079495	0.139112948653229
FCGR1A	5.70065432511296e-11	0.169108299006402	1.06770197609642e-09	1.3592745466433e-11	0.417416853031227
AC135048.4	6.50318043871787e-07	0.063224646155971	2.22828207631671e-05	1.03628388492199e-07	0.0120138304599875
PPP1R36	0.050840261371235	0.000978656597602865	0.00160634135279738	0.00378578595527732	0.00153285824819485
AL391845.2	0.28356332961928	1.87730157267326e-10	0.723453095602227	0.365145756266646	0.493664421221283
AL353801.1	0.963759643098563	0.00246948425420453	0.622856243426651	0.937645039034572	0.00140052597965738
IGFBP2	0.729717896015304	0.0043655493873167	0.965322849458806	0.764220393477743	0.0331923895875264
LINC02292	1.12327986786766e-05	0.0239477153199529	0.231924580795291	6.05419829939769e-05	0.140432562308583
AC104237.3	0.293700071184815	0.350937528756092	0.0653391824522473	0.0895003090562659	0.192155502344824
AC105094.2	0.102944288682172	0.0117589973889505	0.0431748635190803	0.474336310439335	0.000468230085490022
AL645939.2	0.00177002365987027	0.0198473240760823	1.67093431614415e-07	7.50146726505493e-05	0.00445268766584609
PCLAF	1.84829306083732e-16	4.43589965524363e-25	2.21073176268023e-09	8.57604689905544e-18	0.000846671041031314
PRSS35	0.0197770773579307	0.960549459747354	0.701387904400802	0.0761010613109827	0.257153887099087
SCD	6.89795913198041e-09	0.0349534683578062	0.447444424771286	5.47123521843991e-08	0.0143395459042991
MUC3A	0.013028332510831	0.228142144042336	0.916250228222555	0.0186340184110614	0.00426576334998215
IL19	0.226464186005311	0.928829841456301	0.441170801765998	0.301107560047977	0.964933150690267
HSPA7	0.107575738065473	0.319822951087474	0.000220933356629522	0.0676731382497484	8.24035495085926e-05
HMGA2-AS1	0.00541006285972473	0.0744837189957106	0.498216415058969	0.0312559447412861	0.856224142328285
AC099552.1	0.000355555151119769	2.91488444305881e-08	4.99319194520665e-07	0.000404231520616334	0.0809683258658544
APOC1P1	0.719067615229316	0.103567051096271	0.738480391039123	0.702248789147241	0.389112800335592
AC108174.1	0.933292679335975	0.00134216967589357	0.264152792187843	0.595521176490444	0.428467933617887
PRR15	0.0162066131993905	1.35419168853043e-11	0.457409607643434	0.0125645559576164	0.841557152852162
OTOAP1	0.0388232324344545	0.00185707588627195	0.138210909413546	0.0276146033848594	0.906019812396292
ADH6	0.027139768829959	0.529876934783786	0.0108717363355551	0.0271182772514966	0.973525465041959
NRK	0.455258699324682	0.125631229704744	0.163641996083496	0.175293396301447	0.796283547002453
AC011676.5	0.0103780341867001	0.0394238706480413	0.0895208669036972	0.00909805553350496	0.0996269579436929
PRDM16-DT	0.5624258233528	0.25694988991436	0.0158450280392118	0.62573510984567	4.39365150530702e-13
PPP2R2B	0.330105157055889	0.23319732335901	0.138373476535265	0.370994760566563	0.319024276281788
AP003721.3	0.0567204706614322	0.267771847828015	0.789171423238107	0.0728080782922261	0.142236755393497
SNHG12	0.0301624351348637	0.0390736485869992	0.000557331608523605	0.0278638978346894	2.07262799544019e-06
LINC00955	0.320141961441251	0.00781451616807394	0.696063818552243	0.351588926063818	0.278167901689205
TTC21B-AS1	0.00121876448520965	0.000786848948626171	0.0849851711317808	9.69881925050738e-05	0.118296197704905
GAS2L1P2	0.738418858535802	0.0048456276744385	0.929950475221484	0.595888741760588	0.530298736252725
LPAR5	0.616663062872624	0.664883122123285	0.0800841503818725	0.276615666160859	0.820288740104533
PLXNA4	0.99813418461372	0.694242593883836	0.417693840544753	0.89499788506356	0.0804123327881604
CLDN11	1.02919477850981e-06	1.28765545432001e-12	0.014242832870751	3.61215202933223e-07	0.309604012111454
MT1F	0.956628884464243	0.457977433233416	6.3277431379412e-05	0.745397631868301	0.310415685147505
LPA	0.00248256146545523	0.377877525996959	0.0288952080302728	0.00152768916716136	0.864177542373835
ALOX15B	0.0238057155949557	0.0816102007483714	0.211890545569869	0.00745667593158481	0.0545385838354119
PRL	0.00427488786401609	0.027629606101547	0.48267609262566	0.0261999993874657	0.638397278430646
GAS2L3	0.0731822227576764	0.0120548355339725	0.820878491550815	0.0748929740670492	0.912778673604809
EME1	1.20252387927744e-17	1.87786940979154e-19	3.82789871012396e-13	1.19736860433905e-18	1.0304812051989e-09
SPC24	9.60046287790846e-14	1.36677393740071e-16	1.48874135844842e-08	1.17348752597983e-13	0.000130915061473687
AC243962.1	0.729661125248875	0.0359974553115426	0.0389125668185021	0.768636444986112	0.0752448698201227
PRDM16	0.830071049303214	0.327095918566567	0.0083449999506574	0.502073770855386	1.32791678131097e-11
CLEC2D	1.1478066839168e-07	0.00264327170558644	6.32257871158031e-07	3.01950787475746e-09	0.0167886272797149
PLG	0.0103718886693765	0.000551486966577034	0.0193616862665865	0.00338301504499281	0.715246869932319
SAP30	0.00216037044293718	9.96940522957655e-07	0.00111419154769075	0.000370111617930315	0.687741654656391
GPX3	0.0198073070564457	2.54928568251862e-05	0.519856575539535	0.00143269300304457	0.971166517504885
CCL18	0.0115905965026045	0.0899791225969655	0.261945630792772	0.0167873922706866	0.997864861815651
RAB7B	0.106111670739111	0.00166417104473157	0.285541135856747	0.0955874594363664	0.0226695206674574
EGLN3	0.38344304793227	6.69778257170747e-14	0.631174318062567	0.332731518152381	0.0375846304744474
UCN	0.222669880120541	2.66182503801183e-19	2.75630501297772e-05	0.0278590112643527	3.98500819623456e-05
PRODH2	0.424187979754842	0.0640076678923449	0.470658906833725	0.116863875719602	0.530263836093382
AC011899.3	0.0406914558010348	0.914029253313097	0.375991245836502	0.0486947475351345	0.01455192783096
AL158847.1	0.462861358338917	0.199268479689207	0.884089415110922	0.412108628765198	0.564811964412821
TRIM9	0.124469036731977	0.0256271125728402	0.292118433903879	0.0755966831959605	0.359765270425891
AC107021.2	1.86964639265015e-10	0.220198507309095	1.47264235256608e-06	1.17362224608098e-11	0.0666487078777337
RASAL3	9.99971740572925e-06	0.00331762624394163	1.17423806142858e-06	9.75371129125366e-07	0.237678938292237
MXD3	0.000794054126823929	1.50659071610591e-06	4.07857847924821e-11	1.11673507799078e-05	2.09988126325311e-06
C1QB	0.00014560175689555	0.535872051254754	7.92535969048981e-06	6.73032607729245e-05	0.36981665023159
LINC00887	0.00963015750579985	2.39543757126533e-08	0.485748454526915	0.0103706104418094	0.705957541180941
AL031123.1	0.369800761611957	0.102742573775706	0.101854476553628	0.239475452631873	0.000135422209753075
PRR7-AS1	0.0116025093998084	0.000228994477154607	0.125142769334807	0.00722958081571833	0.0181323757434448
WDR49	0.733159598009502	0.945437553339191	0.00431951374920422	0.407075941276039	0.250983068192539
AC120042.1	0.183121094124011	0.660867462911063	0.918166977797183	0.202075083390518	0.690116266395397
ENTPD3	0.722721062177785	0.79381721123316	0.274309589186677	0.457978178154946	0.481609899753235
AL110505.1	0.244395562091324	0.00104488608028224	0.304543225911022	0.242048444632551	0.256731577411935
AC007326.1	0.000514191139687561	0.0328814733993868	0.840818016777352	0.00195276596365533	0.252929168813308
IQGAP3	5.31520292332708e-22	9.87786210744688e-34	2.48505627972528e-11	4.96552564842788e-23	9.40047474598517e-07
DPEP2	0.0228324709222566	6.42892648454466e-06	0.444346301596311	0.0151220353893262	0.204494955473844
SIGLEC9	0.028220478939577	0.862049726682819	0.00152724366315036	0.0323629363139981	0.0151525148213631
KRBA1	0.0339889154499892	1.07629440188024e-10	0.162249885765443	0.0160514961124077	0.045371858506001
LINC00845	1.73869926266976e-07	0.351434420734232	0.00300315591109934	5.38848905587041e-07	0.165570874911494
CNGA1	0.307460399749293	0.719779796763277	0.000386276150721228	0.117971800659491	0.0423419526201267
TENT5B	0.293868351849252	0.938160560581454	0.654071012759086	0.14094403496822	0.848429623667689
PDGFRA	3.40152285286984e-07	0.874227446575331	0.0496497905984042	1.72147428019628e-05	0.157224545215571
FCGR2C	0.0171455121660614	0.0585289726016935	0.000289829452918744	0.0149843084020362	4.65059556102608e-05
AC011313.1	0.214590691232923	0.00331269156817622	0.427127705311559	0.91737907727588	0.685775587625755
BTK	0.0262915582572664	0.26658027342557	0.00133909379423013	0.0220285630181685	0.167361915571436
AL590666.2	0.0533783167758578	1.39863077503472e-10	0.197377466748986	0.00667465946176257	0.000348999000103955
DARS-AS1	0.000176569117011146	4.87490842187322e-05	0.772037219003367	0.000343449902642535	0.695123987398554
KCNJ12	0.0803625440954659	0.0302969887660836	0.126090632877065	0.0594021485410562	0.00475533035624789
SCTR	0.750371396867355	0.0253749073625884	0.0525714607349365	0.403995227125473	0.372845827814595
LINC00299	8.4648048004883e-05	0.0216683193656092	0.0840472788309542	0.000106021577002776	0.110290930367096
RNF175	0.0151625731033338	0.311368236796237	0.246053280071323	0.0548998195146779	0.848801421561607
MYEOV	0.00314756394907568	0.192589665242865	0.103537821734866	0.00053824574186542	0.309746962312496
PDYN-AS1	0.0260737764508754	0.167082302882924	0.861567799368866	0.0366121340122059	0.46616298101025
PCED1B-AS1	6.42148733052783e-07	0.628584754104755	1.43945062986013e-09	1.55212886054873e-08	0.213074083096184
PLPPR5	0.308245081783364	0.0105847745147847	0.314551534252659	0.522217704102097	0.425037011435222
AL118508.1	0.325056769072999	0.344573757871713	0.0755748609803043	0.226562922706723	0.033310638677734
PCDH15	0.670780338676084	0.874840855343994	0.502073771807453	0.493179937072974	0.727334867723604
ADAMTS19	0.510552971936304	0.106471068429762	0.688355782634045	0.926302182353517	0.000354093749349796
SLC25A47	0.00457678972836701	0.0734086852114581	0.357591711099343	0.00320229936506234	0.205615616582862
LACTB2-AS1	0.0282466858442112	0.00766651240515496	0.262370655703823	0.512362556628008	0.000290859602145905
DLX3	0.384568929728865	0.774799441525711	0.430883934633111	0.679259038441354	0.421527174217916
AC092296.1	0.02189749431366	0.0163736245547738	0.0429164449137299	0.0370522167919944	0.676255895672152
FCGR1B	1.13430089600216e-10	0.820695429764642	2.07585506689873e-11	3.14406635328537e-11	0.165235479249446
SLC13A2	0.0163470188237879	0.460686765019355	0.3450772266182	0.014149644861323	0.0821948889543174
AL109946.1	0.0494932040106183	0.0174131341404367	0.335346458984862	0.177678842702863	0.136932361067162
PDE1A	0.365040357381203	0.395998404367288	0.0901025597646376	0.939094551885858	0.0131581725420394
PAQR9-AS1	8.19897777091175e-05	0.0897022917019897	0.639433011751999	0.000170092350564168	0.139700154258104
EFNA3	2.89174107549809e-06	0.0922400220524296	0.000489877541326841	6.43427495506918e-09	0.0907092598212707
FABP6	2.2236795578682e-07	0.0789856323387614	0.000311674624801663	6.95057559836713e-10	0.227296821430721
GMNC	0.249639229118007	0.373961499972521	0.12764615432528	0.096856402833351	0.408520872100317
NEXMIF	0.360457346454868	0.100414259368182	0.391163999901972	0.679030930734214	0.210488142473996
AC106892.1	0.611511452262603	0.0299297429218475	0.0887583598787554	0.0551018707133889	0.787623365167925
AL139125.1	0.0624587837975964	0.0122827031854653	0.0111632866495558	0.043407903410244	0.663710484374554
VWA2	0.0333348589985766	0.00162639685056102	0.118292226567612	0.0232884534187333	0.00978919950887646
FAM111B	1.00675558093652e-07	5.14626569826347e-10	0.000153482280668243	9.88975816833191e-08	0.127669829863487
AURKB	1.50628971068799e-22	8.3932234874676e-26	8.67270123226962e-10	5.3443123979151e-21	2.54477312628051e-06
HSPB7	0.150766018654145	0.351824225517796	0.0254724938988516	0.463660767102049	2.05496301525243e-09
ZP2	0.427694182306363	0.641892430616254	0.421113339339146	0.840655123341995	0.195756631108235
AL365181.2	0.0168969801206596	2.36375188820414e-20	0.372473701163043	0.20405698922839	0.000686204779175132
APBB1IP	0.811193146899022	0.222933612739879	0.0461489612558517	0.513606635378851	0.00681346521622534
CDC6	5.03106136120277e-14	2.20255518260625e-19	5.01136121908313e-08	4.92924235941006e-13	2.11603728725585e-07
APOBEC3H	1.63914711221387e-10	0.997079265923741	1.53592916638491e-08	3.04065765431342e-12	0.414776437843314
C1QC	0.000139522207900843	0.733453167549059	0.000152772671756949	0.000135093682909862	0.4454855161805
AC006064.3	0.187801566780957	0.0723821513683095	0.0364941884776072	0.0604971345875326	0.0175207916215948
FP325317.1	0.478019549913005	0.880167120866832	0.803471411596633	0.537121406102145	0.681789527109817
PLPPR1	0.43642437034865	0.144472223236305	0.238395232527757	0.135448470398501	0.032795849683484
NNMT	0.0274478248659356	0.268235774877235	0.00168330240902637	0.000378083247955171	0.142845345892856
NME8	0.0353433292110818	0.0194046500804488	0.00158700065569234	0.0144587686053661	0.000833140940603667
GATA3	0.849525285030669	0.00462844753669325	0.644226987653492	0.817134255189577	0.284926235839729
TCIM	0.00280812786701583	0.0851850957714548	0.0108309910002603	0.00208186516511335	0.016353506840623
AC122134.1	0.0025861394428871	0.00149727872980893	5.68872906755835e-07	0.000180557014321525	0.0180044558592898
SYN2	0.71648145966879	0.24775511436493	0.0511973182390182	0.88740727547759	0.522363599357359
SLC12A5	0.0285168958459768	0.634890666080614	0.946204019062609	0.0173636403944093	0.136734034996514
DGCR10	0.0300277596184153	0.000426257416161396	3.03104599864915e-05	3.72758281293937e-05	0.195991612124905
ST8SIA4	0.539054667228293	6.94306492971401e-07	0.0126155265339997	0.293874537407834	0.372782473435761
TBL1Y	0.257875569356755	0.901936698348994	0.336905340377009	0.39682141223216	0.936584119690036
AL365181.3	0.534082761738768	2.79253180598802e-27	0.00997555177135461	0.0884414265171868	2.0457656083169e-05
FOXM1	1.47900050773452e-15	2.61317814965511e-07	4.2428687451405e-07	8.31976503279357e-14	0.00307788492384783
MUC12	0.0210939232949777	0.00353057252737045	0.173665164290417	0.0508490575030334	0.000368298949594575
TNFAIP8L2	0.000197276152391564	0.674387067779236	3.33188502562472e-06	1.27915308042009e-05	0.602946548452106
ETV7	0.000856579166061838	0.026045371086007	5.88736994575363e-08	1.08787747459162e-06	0.657227012559341
LILRB3	4.93643111776422e-05	0.887993737673753	0.00103045867264191	0.000158809895367794	0.089811245927979
AC009779.4	0.0193533693652838	0.627816377316406	0.352426380695074	0.13771061768943	0.00133508617044722
LINC00645	0.638507210905139	0.0861458176929673	0.499619135052245	0.519797360033499	0.36903774706433
DPT	0.295530860167256	0.0107038192473417	0.888099201630555	0.558028398497954	0.730647670233466
AC011239.1	0.118629528951531	1.61135841811115e-05	0.284551423949881	0.204517838523605	0.290131100677101
CACNA1S	0.111032313339886	0.70871495968712	0.0465772711390383	0.0619281617537966	0.163672017565157
LINC01928	0.318072830149599	0.973725752278819	0.953652831036575	0.474912118338743	0.393382866001609
AP001094.2	0.971026502106125	6.45990245895543e-05	0.392650680634447	0.909452951719674	0.0652496828371308
AC024022.1	2.44486011976772e-05	0.201285214962008	0.0543750961007878	3.49797582834469e-05	0.890553051777678
CXCR4	0.000247104818532646	1.47685926866764e-06	0.00630421472114493	6.37082538005495e-05	0.616607482299467
CENPM	6.52517005116073e-12	3.35957596203814e-09	0.000359561221603887	1.4332910102427e-10	0.412266067210545
BIRC7	0.0784931636261969	0.0142011178143082	0.140969185510879	0.256193164516691	0.288909558958311
CDC25C	3.06285250310878e-16	1.71423418512068e-12	5.50725620855809e-06	2.22063796588469e-15	0.00120762197819808
ASPHD1	0.883522127527089	1.10065234314164e-20	0.63770347539864	0.690582245678605	0.000260100847510489
RDH12	0.700051913981996	0.103630733564424	0.236251624687764	0.580296661394381	0.512442377910936
AC026469.1	0.0786524517962707	0.000127606498227878	0.0934975729742893	0.0809096178519402	0.386623297632576
CD72	1.21308630508118e-08	0.190496009574418	1.73840350849965e-13	2.54976174308617e-10	0.0942951762964139
SH2D5	0.398335213232484	1.74521909986547e-06	0.465202588248728	0.277712783667661	0.00202268944495634
KSR2	0.0678714220550299	1.51309050677749e-13	0.375331526558986	0.0650862317897761	0.319065202769128
CFAP74	0.1789582032268	0.00124626760726521	0.706932957564712	0.165291597694886	0.917283901190465
MOXD1	0.0374761503013441	0.0156598773054753	0.000596323266052624	0.0252066240201092	0.106154029414661
C5orf38	0.117683910092021	4.10830859854655e-05	0.000758431441756578	0.0172443024369515	0.99552606443903
CDCA2	0.000439294648154984	1.93858744036482e-08	0.465427737382174	0.00269299682389234	0.111636208229811
AC008105.3	1.59528254156113e-05	0.626721911753744	2.7981118947426e-06	3.42375511970928e-06	2.83945460024684e-06
AC137834.2	4.13416979176749e-07	2.90496647111663e-05	0.00164346820843513	1.24324375048462e-06	0.865775389087052
ATP8B3	0.023913087394322	0.773943827930444	0.00251621765455515	0.00328900819388226	0.013656596396663
GATM	0.0010585611465996	0.00389338600127	0.192932463137647	0.0021424615675052	0.19365407471872
MYH7	0.144630157715351	0.00150702145940611	0.84390439838114	0.140320537908125	0.192129241313556
JAK3	8.95107784048992e-09	0.0686618686447526	3.70366828526748e-10	8.21349406973029e-11	0.0205240840258486
AC145098.1	2.23751785518676e-06	0.155747137530526	0.00038491610812864	1.68550915442596e-05	0.046313423636071
CRYAA2	0.177747282032023	0.75377104644627	0.738216017414332	0.304700669844692	0.783486195828006
NHLRC4	0.609694941203261	0.191896002690456	0.0305661462231796	0.730661413762291	1.11227752178644e-07
KIF18B	4.15892899994168e-23	2.39300110560538e-19	3.39011971864169e-09	1.91410601969159e-21	3.20193684857362e-06
AC105020.1	0.00205122765817603	0.0399537128508606	0.0064554531841366	0.000769317472333086	0.0250639487184637
DTL	1.90334555313004e-15	1.19089411318096e-18	7.31847156951037e-06	1.70532338777729e-13	0.000869440827315617
PIMREG	7.02224736998147e-21	2.17012315066261e-24	2.14062354954942e-11	2.05490246420964e-20	5.79494876855104e-06
ARHGAP9	9.3270541092773e-06	0.466561176376388	6.26976069034698e-08	1.90158585700501e-06	0.0255964368632151
UBE2C	5.28200940962004e-20	8.95167246224194e-12	2.38814441174335e-06	1.09950796259523e-17	0.00377654727286517
PTTG1	8.54444781724999e-23	2.42129137233818e-21	3.24267619495105e-12	1.97915333028281e-22	0.000321045533594273
MCM10	4.3653383991633e-16	9.1677687650233e-14	7.89531341172852e-09	6.3476007951047e-14	0.000264369882613556
LAT	0.00337657046383986	0.479694824914789	0.00407113616663559	0.000441129152160984	0.000647438430981748
NTRK2	0.10038656207343	0.000631608505244213	0.0696746828866394	0.0283597416854062	0.705979968667326
KIRREL2	0.149781273185067	0.725576860728723	0.964563307306596	0.0888736488746299	0.523564674229845
Z82246.1	0.70651309482186	0.000419691264266872	0.13029373072946	0.970952858077472	0.000620726844312651
LGSN	0.883345154208675	0.416364904424287	0.345150266199142	0.395580987721945	0.868039368446518
POU5F1	0.833003009009552	1.7719595135252e-05	0.10509661900384	0.532061950450352	0.00960924772577607
NPSR1-AS1	0.824754998086608	0.882794689130425	0.321234990665941	0.633556559493674	0.0826583277863681
RBP3	0.0931770567521505	0.000153313672915596	0.000250542065247742	0.0140904538939773	0.0397775895931565
GTSE1	2.37583527355497e-22	6.64879628227777e-11	8.81402203360467e-11	2.55593866410263e-20	0.000781124793960686
POLQ	4.10599655765937e-19	7.54044425677962e-37	2.99183072093457e-09	8.57559014230807e-19	0.000222783264602027
TMEM174	0.00981816626683338	4.39225347528492e-05	0.0239277833507206	0.00750307259940575	0.00772836696772249
AC005831.1	0.0292528658569516	0.770724488716961	0.286563167626169	0.064610311305668	0.0226493833232498
AP003469.2	3.92271138447156e-08	0.202108263884576	0.00939512661447266	2.64405773672913e-08	0.00728680009009191
AC079015.1	0.231242472375128	2.15990700201718e-05	0.00283137601969532	0.0735656166385798	0.229501895067872
SLC1A3	0.701210312373848	0.0490566621501423	0.325318867627006	0.905354729529712	0.110820955019794
ITGB2	0.025280975643143	0.657626240125557	0.0251053585587188	0.0362318151395117	0.18826963375405
MMP2-AS1	0.539150409102646	0.75944146015114	0.146176442920903	0.366658875078915	0.465892785960784
ECRG4	0.000156876081245733	0.184007845350684	0.00384726978010351	5.88859009978702e-05	0.584323019342102
AC009084.2	3.37395005931051e-05	0.000921697685083156	0.0658817808493711	3.68141638599424e-05	0.318387206450353
LINC02121	0.245701457141277	0.664449021368049	0.162594800228964	0.231065742513807	0.839833577863761
AC004921.1	0.878080801525029	0.00577320098396436	0.0104319736110688	0.439191347803544	0.453626014989101
HK3	1.64995553210229e-05	0.0708014942380209	3.05294702259387e-05	5.76360176396109e-05	0.000953392390913634
AC243829.4	0.00348008057106054	0.0203443391339402	0.0462638163006673	0.00481364807167733	0.941165119244833
FREM1	0.0355077024312247	0.256571832249608	0.00220619885814522	0.00438650013218803	2.26793397754411e-05
CR2	0.130160820603449	0.000679103174306735	0.850566851598181	0.240033071723878	0.216569192335839
AC092535.5	0.000970811178408831	0.868016272618445	0.438603393619658	0.00311221547967769	0.0173309738881489
LINC01357	0.00847411150683437	0.227459047108272	8.31497960321944e-05	0.00657263303608323	0.995613711186808
PRSS53	5.33466821644055e-05	0.0249837606015765	0.000618769089062028	1.07448628929894e-05	0.000104519850021823
DDX12P	2.11623590536373e-07	0.408033446761808	0.0200716098301416	2.49378730682066e-06	9.59258669579313e-05
FFAR4	0.0616059482637841	0.0298691282463071	0.903784573788515	0.41257507968197	0.0234564518420724
AL355102.4	0.0181707673951794	0.00857914067937077	0.141642675756463	0.0499125390325344	0.228373515441194
AL117382.3	0.538820870690036	0.0924070632120121	0.804684395297548	0.493529281426624	0.803364324784337
BIRC5	6.38993115083437e-23	6.86776729546101e-26	7.44652378097244e-13	2.73298697789862e-22	1.26859135661065e-05
NIPAL1	0.892818753319575	0.852343007244896	0.00884722582299061	0.607205146588293	0.00540654532682844
SERPINA2	0.689770227831059	0.0529893142042447	0.172271393759587	0.64130895030797	0.0709343674163144
AL109933.4	0.176997159060453	0.000737016204940246	0.0870563633657173	0.0715566905448831	0.395878214390112
AC092809.5	0.02613222466919	0.693966298501024	7.91268713067173e-07	2.13194187299503e-05	0.00427380168933275
LUCAT1	1.15649434868265e-08	0.556475984457333	0.00177001211116064	7.14981767530922e-09	0.00930686610080909
UGT2A1	0.77151604930431	0.047831898152638	0.421242596668447	0.992120399189952	0.930964550854428
SLC22A13	0.00220279363937364	0.0860476690323009	0.190862822849391	0.00278252535725206	0.373065075619332
NEIL3	1.5791044682036e-12	5.18802374656056e-14	1.04515034910305e-07	8.03379249817432e-14	0.00114184881586868
TRIB3	1.92804386858024e-12	0.000416897684672527	2.13128952305131e-05	2.50431816034498e-10	0.955619969582574
GABRP	0.835038806623294	1.6049646375095e-08	0.275719524216211	0.722252700853267	0.0789422761918352
AC093840.1	0.00106709774207884	0.696849760705853	0.0364056362544227	0.000437614678107835	0.0610581987613193
TPX2	4.18783931563984e-25	9.91169933255989e-22	1.25141094568625e-09	2.747555025466e-22	3.50456563542761e-05
AC008385.1	0.289658811296485	0.151131012797011	0.184174845259428	0.676436107924081	0.0487551897432301
SMIM25	0.357053281073324	0.807400093743595	0.433455246875223	0.188013396375559	0.0682844304100688
SLC16A1-AS1	3.17511870614322e-17	0.226575956474113	7.58377283888419e-06	4.46444873131742e-17	0.0814180569257814
AC156455.1	2.23087431795518e-13	8.19968787316925e-07	1.92577541238522e-14	1.27187153605469e-18	0.000432681237900528
FOXE3	0.00540302543286958	0.263587344997572	0.0257473540221561	0.00171796464920251	0.0111257149915442
LINC02783	0.0405582139327538	0.00354684939019253	0.463245390210524	0.0812111853159117	0.068798417176078
AL133320.2	0.216264177162167	5.63051641971909e-07	0.927537863009391	0.308553832447372	0.003417968130797
AP005229.1	0.350359206525636	0.447688613423102	0.789386746615496	0.529395674608705	0.304770143417353
HJURP	2.12442109786493e-22	2.73195396636865e-19	2.54939059424227e-13	2.27602759618666e-22	1.68547517078911e-06
PRR7	0.512244663789289	3.20880816156449e-06	0.0211569813506591	0.138184954543474	0.000269978071795563
SLC12A5-AS1	0.000154566180286896	0.694644138192308	0.20966797175241	0.000203389195165143	0.487751826969638
TINCR	0.00994985397316792	0.111963330604928	0.923536867541898	0.0694960265843758	0.982804047012645
CA9	0.00823475820610728	4.04204395533108e-06	0.224318742602394	0.00085443471138323	0.467643009032091
RPS6KA6	0.000480774479325054	0.0683779899821132	0.000199777581532408	2.49311154689583e-05	0.047926735192217
HLA-G	0.133869403366483	0.0170351489613619	0.807082966091199	0.0625323424298352	0.078107062899355
LINC02099	0.546472683857847	0.130653295993634	0.128527709683852	0.481682644935554	0.0290245056575124
VSIG1	3.09551961200354e-05	0.183974365117118	0.396666687134576	2.94559731453186e-05	0.00818299543440061
SFTA1P	0.0107728678173747	0.00155858232830056	0.719861136747763	0.0189695213533952	0.53235311650997
SASH3	0.000235003688610136	0.215102464151973	3.51469009923307e-05	5.92332189444335e-05	0.906227950169146
KLHL6	0.171200489154547	0.000962874460484359	0.0238097033841112	0.310511113098465	0.0573439633083666
PTCRA	0.818320048715998	0.0794003263106793	0.724245537824777	0.712744892627584	0.904709784084183
AC093270.2	0.82525590797467	0.00253231329343761	0.281838967320002	0.593189058594158	0.553368150512528
ZNF37CP	0.0471804545502219	0.231039010041819	0.12561061505639	0.09772080342117	0.451514268185078
AC108704.2	0.643219473173398	3.86659622629984e-06	0.836599308018895	0.591509136626377	0.204002556676376
CD84	0.0506967786691753	0.0166824881567524	0.112641228309741	0.0856181648406187	0.284218776125759
RAD54L	1.01454753968739e-09	1.45503948728843e-05	0.00119935821587772	3.91639686545516e-09	0.00117338749333467
C20orf197	0.0975744971675282	4.30480211852225e-10	0.899268560823236	0.243450989408583	0.0180345989353192
AL161668.4	0.145809198564491	0.991621528698013	0.080146080515764	0.613473803206747	0.000516141539618654
CHIT1	0.000242106716097387	0.126291408293452	0.0654997578565467	0.000214279969843951	0.398637282459521
CENPA	4.43663598200082e-24	6.66419975509418e-26	4.55520113436165e-11	6.14472829138894e-22	3.81644264869611e-06
MYBL2	7.9031926920342e-24	1.6345911946558e-26	5.34102304922247e-13	1.30221370208954e-21	8.29983151080363e-07
AL162724.2	0.214238270553048	1.66614908659783e-05	0.818182133011244	0.326378638832583	0.00901332583392921
LSP1	0.0134631426332741	0.823193273947314	0.292964208170219	0.0206518922974526	0.0232569343720775
IGDCC3	0.219354163295677	0.433803337348933	0.713185912495972	0.34273172958096	0.0935406458804478
C1QA	0.000551201751692076	0.862553461593893	9.71158962729071e-06	0.000194883387740719	0.414926871813638
PPP1R3G	0.000143585696772139	0.00281694439604798	0.309139840041712	0.00117716398845496	0.748856982056069
ADAMTS14	0.000837066745717746	0.0314721698396945	0.0349713431291142	0.000513792129561329	0.000530167743530897
AC104237.2	0.273576968932238	0.0874138807934651	0.10354483582337	0.0899931960538909	0.27247798733496
PPM1K-DT	0.718234965080881	0.0765713113649928	0.131165600624928	0.580267051793938	0.00330062697112746
GNRH1	0.0618767330354417	0.0757149770675731	0.00839698947708011	0.00829717979939659	0.000208542721632729
RUFY4	7.5080402698866e-05	0.769598106337404	5.21060745634728e-11	4.86859234869172e-07	0.00817128854616897
LINC02188	0.676462257318446	6.80750775466014e-07	0.780688781466886	0.373018147323349	0.622379729246491
AC108463.3	0.0157977286993794	0.000364050479865419	0.304290449410085	0.0289700161738807	0.045836849492776
HAO2	0.00139307146068306	0.0165017093547056	0.0444907172795475	0.00150602684831821	0.926134045065733
GOLGA8VP	0.784867530861833	1.4950496328738e-05	0.792895151864477	0.483424132485377	0.393292231739136
DUSP5P1	2.29954323358292e-07	0.014987791425928	2.1609632855334e-07	9.02652201401660e-09	0.0433177621500704
GNLY	0.000161411873809989	0.00576102359307914	0.00803532024857158	0.000139286421613254	0.524539443580321
AC004870.1	0.671114112768973	0.0172511283416177	0.613384734374455	0.872831484144012	0.0497509238089658
LPCAT1	0.000515071230383703	0.00344957219392129	0.256014860263338	0.000289025582939263	0.334225737308091
MS4A4E	0.0848981218689636	4.59890119154392e-05	0.625641396070958	0.0531564259854104	0.00108011593441097
IL12RB1	8.25705560480621e-08	0.578501732418211	8.95731189150975e-08	2.70975247207272e-09	0.60751154574787
KLRG2	0.0236957925321675	2.98865748203195e-15	0.741807420273047	0.0163788709967611	0.0126776884874884
NCF1	0.00547044206419182	0.260179355859555	0.00301366253018349	0.00729617728712315	0.287799460018711
HPCA	0.0483761599770563	0.0302836905410493	0.0889409564516936	0.315575955151628	0.0321521548211418
ANO4	0.734978177857027	0.0563529217358358	0.00382768774922491	0.253218236304555	1.23666726877133e-09
BUB1	7.14985804151352e-24	4.57417180124853e-21	1.57111197830785e-13	1.12165927870172e-21	0.000110080071312838
PLK1	5.66065859237183e-23	1.32482091696045e-30	1.83062396785295e-09	1.54345308221598e-22	7.06518028919161e-06
AL109809.1	0.00691176085071254	0.24843235729266	0.465139379115428	0.0143444962026552	0.398865746829786
CD300C	0.00941461069936585	0.304621753190576	0.0245670408284467	0.00507840263826911	0.947046065889583
LINC02526	0.00243226217023118	0.655411609994646	0.00754065341593473	0.000137169122361747	0.17851139993668
AC009549.1	0.230714963549938	4.74130935087486e-05	0.00168932258045807	0.0780375649979734	0.138423016879575
SEMA5B	0.0353862446556718	9.19666475152919e-07	0.681519841143334	0.0545846601706529	0.18906008493588
FXYD4	0.23300938282315	0.0554206275007082	0.367369933035334	0.166382048329806	0.121313793741219
AP003717.1	0.312879584506755	0.57793925712257	0.331410601319938	0.516885428869075	0.00156165310093433
CEP55	2.22250696269637e-20	2.79100568143003e-23	6.30040249529903e-12	3.13821659743558e-19	2.90561636767859e-05
LINC00944	4.72385407699094e-16	0.164842354177167	5.69780753836481e-17	3.07792057892447e-22	0.0150605948230564
AC026369.3	0.0721054441061843	0.140335551744077	0.994903075541859	0.0808910242156313	0.606627685739643
AICDA	0.00804245145157965	0.969811007893769	0.00259856127413677	0.00178627459798669	0.677424975886824
NDUFA4L2	3.18293037205893e-05	8.00016333416159e-06	0.0173039435709507	1.87950846689821e-06	0.558313291331626
LAMA4	0.0146199242643213	9.35232205860333e-05	0.363853110084677	0.0541796016312075	0.288429654263323
MMP11	0.0403565085105667	0.324726864755203	0.893560329004812	0.0481375604151558	0.0159312794573866
SELE	0.254885888630943	0.0122472380357259	0.275272754198315	0.326888092668743	0.0046196952290406
PLEKHN1	0.000537536148473893	0.00679267560877301	0.572843826614621	0.000937747662550255	0.000765388221322979
WT1-AS	0.0597801445490742	0.645049624591843	0.0688876707580948	3.83986388404754e-05	0.590257047376858
ARRDC5	0.00279400172827317	0.430066709564895	0.0039566262846378	0.00215340305855137	0.365667916580036
LINC01271	7.71673644044543e-07	1.29000209229265e-06	4.27120036111679e-06	4.7306303756266e-08	3.43040391600056e-07
DPP6	0.911548089725373	0.806075546922961	0.997196555873875	0.998058197237035	0.250079589153121
LINC02236	0.0481273826365239	0.0707187406765822	0.0182708804860209	0.00750905965742655	0.0920311896465247
KCNN1	0.19407673301082	0.738455159532418	0.389454265797928	0.282425008726192	0.478344645388942
TRAV8-2	3.75029715355786e-06	0.301103217872369	2.429840379543e-07	7.87176026964169e-08	0.447642009045467
INHBB	0.0685673042559343	1.11520924387444e-09	0.806064968815436	0.0476393228007901	0.186412567256964
RPL7P50	1.42157037606061e-09	0.262814746031504	1.80379481428173e-06	2.53073092714277e-11	0.00233693155369109
AC008750.1	0.000434110635112454	0.5145571580778	6.49053915140702e-07	0.000399951695860401	0.000636402256874597
ATP4B	0.317624758570941	0.442869794160652	0.329546081650149	0.234349146974545	0.923383532236521
FCGR1CP	1.15162712178221e-06	0.477604542170097	3.95607257253503e-08	1.92942769326952e-06	0.0354872153464399
TNFSF14	0.0311611820379399	0.35801518683214	0.000597769452905946	0.000405468569120653	0.00990020257611463
ADAMDEC1	0.000681009719264399	0.252595160909694	0.0502030065018935	0.00354637413321598	0.129900343664454
SLC17A9	1.30322001397692e-07	0.201018131529533	1.92407492950387e-07	5.75031443268244e-09	0.00721641659751205
AC008760.2	0.0353200496041115	0.816378289095503	2.57949617850257e-05	0.0014758047640314	0.393510840328601
TBX15	0.469155205371547	0.911161357464232	0.440429168327362	0.988232936480969	0.00492827804084165
IL2RB	2.33260028393062e-10	0.15381017570945	4.87764502107374e-07	1.84957683752246e-11	0.191993170168422
TP73	0.574832968109605	0.927542560480012	0.644444225995497	0.555999243486165	0.108151678846591
SLITRK3	0.000556209551656926	0.41722628443203	0.235814712531107	0.000891194247650307	0.132746490673235
RERGL	0.0993763104535901	6.51884054621388e-07	0.0375683581688024	0.0653017995980585	0.112857155877148
KIF4A	7.33794054528914e-21	2.84980692420863e-11	4.87672201671803e-09	1.24067385882355e-18	0.00172502757888327
AC004687.1	0.333366441797174	0.0474278057984875	0.0710395612975127	0.604913612826697	0.000346365066731294
LILRA6	0.206697638630851	0.0424087378000546	0.105192577822974	0.268166354325096	0.198294259137473
GLIS3-AS1	0.0532517588596644	0.576806582085156	3.65414517873995e-06	2.78395375699486e-06	0.432084042077484
ZNF395	0.287491895596096	7.24104974104802e-14	0.580421608067791	0.359478053412175	0.0392451768666257
AL109615.1	0.322330365082682	5.06928329179021e-06	0.860117395873668	0.411173110741283	0.550220322255019
NKG7	1.80240226441552e-06	0.768390904094343	4.89051109334046e-06	1.80614835508728e-07	0.398183971176445
MYMK	0.227910807260808	0.742226898473489	0.112780767828527	0.697706214834178	0.217846573892829
AC025171.4	0.479473309667168	0.765644077844825	0.162837696947819	0.118930546494447	0.00339916202507194
LINC02678	0.325112183510395	0.000387560892284635	0.218318632455589	0.164831541185743	0.12565468411326
AC026495.1	0.939899979143709	0.190877813080184	0.802295302328605	0.962901041138154	0.198150112648337
BTBD16	0.000469051378816256	0.196735830129643	0.0035690980720129	3.80025320146222e-05	0.676938837697689
C1QTNF7	0.698870964413058	0.00156723109983365	0.0236655883016237	0.792417846916725	0.640892907296802
COX7A2P1	0.00696918200454263	0.0174104161383507	0.631815549970083	0.0272226169972131	0.0779166202692184
AP005233.2	6.44183515646478e-06	0.294610772443084	0.146284525684745	3.90219473877893e-05	0.00550307219941342
AL133415.1	0.330170630113671	0.0765264537949728	0.0996191282901026	0.381703546555185	0.799352530038771
AL731567.1	0.282158623356095	0.173599610880735	0.000506726804666788	0.0759987980000272	3.33978507067363e-06
E2F8	5.48212843932578e-05	0.219762381609997	0.925964492709518	0.00137705331056059	0.018744368654775
AC025265.1	5.55807576208331e-06	0.553100761863521	0.382586729160582	3.46904424554388e-05	0.0064865427486092
FCHO1	4.22940889802293e-07	1.16551506178024e-06	2.02464579301612e-05	1.18510872054207e-08	0.0320147802818352
CR1	0.0159108990651072	0.0521264821321553	0.00648361805472007	0.0426730112576036	0.0518892143982684
RIMBP2	0.421360265241236	0.368591907462687	0.859304995588368	0.353042421059155	0.563839277022637
AC093867.1	0.000470114079172115	1.89322899626052e-07	0.112937025094235	0.0012296862889353	0.103206334588379
LINC01943	7.58366043443227e-18	0.761169554257081	4.23645677833482e-08	1.35743163869942e-17	0.061846582690963
AL512785.2	0.148165378650539	5.70230584345391e-06	0.0184470607396411	0.422736425474792	0.000346861419830377
CSTA	0.000181747703830839	0.00972353334830392	0.079592209376429	0.000519236984273319	0.134646571408182
BX842568.4	0.959692013101556	0.0205691801869103	0.152690751166167	0.843617710258641	0.869364598772156
AC104072.1	0.0110977511597318	0.495294023085975	0.200794636643879	0.00552590311553135	0.538147259873362
PSORS1C2	0.926616525205938	0.663878642607644	0.733156989297497	0.831556207416805	0.522007859637502
DPY19L2P1	0.413377002494696	0.000914712201218931	1.24446877016734e-05	0.120699557060348	0.00116116258263918
MT1HL1	0.406824463385362	0.742082677503307	0.0258014157025117	0.197743514201609	0.306532229478656
VGLL1	0.440527239901013	0.455375814052694	0.292423441036618	0.298748756232471	0.262850140635778
DCXR-DT	0.286651552494906	0.348426407636535	0.529372579999542	0.29215883937734	0.906028139486371
LINC02669	0.817674469940806	6.81176026534071e-05	0.190141056741753	0.907086970612352	0.845802731418986
LINC02778	0.0916079299414448	1.53872606824624e-10	0.531485645964942	0.101016778838509	0.20152094922407
GDF3	0.0098629839320417	0.33483457150193	0.572432156823179	0.0167799970991698	0.219402102375098
U62317.1	0.000855546573709805	1.3359886439341e-07	5.77901845445702e-05	0.000281206810945165	0.0218746281367232
LINC00881	0.756201473222408	0.0103351460888604	0.975026680492886	0.786790751219889	0.956415200377303
SEZ6L2	0.0592372690998211	7.68558916800444e-16	0.385726316823733	0.110639657735084	0.00273471900779566
BATF	1.73947670556801e-07	0.0745282248355309	1.05784169216463e-07	6.30183163742416e-08	0.189169860829452
CCR5AS	0.0827201243686183	0.774133675291175	0.251089500441737	0.153821765180949	0.00842862263796732
AC011297.1	0.403563871812942	0.169215526844319	0.841239836091035	0.741058767244373	0.386396036818319
AC022432.1	0.000184042212266875	0.096849223056516	1.5830826836431e-05	3.59619523299187e-06	0.0177058350326682
UNC5A	0.561720725247849	2.03581855873676e-14	0.418528221861964	0.14278480667453	0.714090579074236
RNU6-796P	0.687412141697253	2.94612797065497e-08	0.606010151340121	0.584243518997266	0.749852729049079
ANKRD18DP	0.0752623932905253	0.0557591902296823	0.0212494691040496	0.0241288721760001	0.611900496116855
AL021328.1	0.0282730220468602	1.44348092607124e-05	0.537215315901779	0.238991019726798	0.517765779126893
HMX3	0.00296040385281984	0.285206353803336	0.0166039510610307	0.0267485620430744	0.0789210346948469
AC124944.1	0.0291852735600748	0.00164439936002938	0.224412982500013	0.00948419345674121	0.143079675306655
LINC00943	6.97167218882848e-10	0.707918442409354	1.61351524557072e-07	6.70227195200549e-11	0.00650820591006535
PSTPIP1	1.07741736011279e-05	0.573165529835058	2.65762120173923e-07	8.44302183383679e-07	0.0726162901017088
SLA2	1.01952246241842e-08	0.619759781322893	1.18586380019841e-09	2.06061176693694e-10	0.654087730791273
TMEM91	0.000418597955025601	6.39065944924999e-05	0.0679894134551418	0.000102500007783891	0.782638588154315
AC004988.1	0.0276552892402586	0.387924308971508	0.756863632511482	0.121872151045305	0.54435377136176
AC093583.1	0.0204362873542789	3.71412923937765e-05	0.889470739973958	0.0650675316757788	0.0248418607766496
AP004247.2	0.251452875463318	0.87606174499172	0.440663473430772	0.0708286854479386	0.524409842179857
AL031595.1	0.469378390919401	0.0484651433437101	0.246964254799502	0.590315101466356	0.0130953775351943
PKD2L1	0.0160570060229443	0.0129849631636902	0.585360895047802	0.0162528495687266	0.543844175768865
SLAMF8	9.17295553221853e-09	0.303869524553004	1.10137907218946e-08	5.85586576787457e-09	0.128957271441381
TMEM52B	0.478346037001977	0.0173665416519311	0.235493157151156	0.0416643508315524	0.191743581982323
MTNR1A	0.073362494211952	0.112224394818658	0.33282029785578	0.0904758579398756	0.0892495934949259
NCF1C	0.539168890265093	0.488263114652516	0.198390156603625	0.5083377524486	0.0740085331245356
AC078906.1	0.0544817901729665	0.226762126946143	0.263545277156218	0.00495366022554079	0.00179402410079126
RPRM	0.641415652870989	0.534575788986042	0.404017579022414	0.385648276103571	0.150642695202194
AL713899.1	0.000713335589343263	0.808866276423731	1.04722536640864e-05	0.000101526454259336	0.169381076154277
SPTBN2	0.914849452300605	0.387892758626378	0.120778958580587	0.496171668052002	4.86528900357304e-08
MYO1G	1.20080328302218e-06	0.0668719248111769	2.91200768839538e-08	4.54148510475036e-08	0.387159217164908
AL512383.1	0.154731954610066	0.746783584560788	0.141254066995831	0.435446496551136	3.46220605288153e-07
YPEL4	0.240084879103796	0.149879238063734	0.632671899077706	0.117315180984909	0.999021458923495
ANGPTL4	0.0116915598836734	1.14500121399971e-09	0.0918061730737771	0.00252364829918529	0.509706389833301
AC046195.1	0.82013565898882	0.000193818290537671	0.994630171797809	0.415433436247778	0.402287217486406
PAQR9	0.0518312896000873	0.239825523989308	0.919008256201781	0.0557940421128743	0.0506685956132594
ARG2	0.029526599403498	0.0365652016724522	0.476351260689941	0.075570672758514	0.218609713151181
MS4A7	0.0665812388802397	0.00110305105484954	0.605710058730169	0.128937135282517	0.142745001939106
DNAJB13	0.803712395754559	0.0251236617493294	0.0046835956944277	0.177537079295107	0.00790211662524773
AC018553.1	0.555587796955607	0.00185181351185098	0.756759322800632	0.716710117161017	0.715287452877145
AC135050.3	0.0133829419177867	0.27749164361803	0.000498601007399673	0.000637369265316443	0.00100234925492305
SYT1	0.00298467083213787	0.609752489303722	0.0864207406276287	0.0139387213341494	0.226334300131536
AC100791.3	0.0199226671745429	0.731768547431694	0.552838041876588	0.0186700568939951	0.282684808932813
PHKA2-AS1	0.017471666906609	1.45145650196968e-13	0.175816852392348	0.0108380100569165	0.961840068756789
TMPRSS9	0.403435490258537	0.930606715579852	0.43289370135005	0.797545991791072	0.0327323225730945
AC026316.3	0.127963534230032	0.0306690622317887	0.161606440119387	0.162761693672145	0.511848729442423
LINC02762	0.0489174239212677	4.54915051826036e-06	0.0449882177705155	0.221295091711704	5.69988233055949e-10
AL355376.2	0.745176723185927	0.185348997814867	0.230812540347147	0.929212095334815	0.282212881028346
MYCN	0.01732198303227	0.0197284884015616	0.0397402555156417	0.00900162666103579	0.158334794169124
TCEAL2	0.00727872751425979	0.500637032176003	0.104301116697664	0.000921631050663156	0.0643844653964544
SNORD99	0.0176522795720762	0.0105477791466703	0.0219934233037998	0.0146446295667611	0.000129897586502648
CTXN3	0.790980537216836	0.0566999912338884	0.841198936856922	0.787222529052546	0.71015196137384
GPR22	0.401721330600077	0.38379541174131	0.272334735148172	0.307010342794667	0.551190657694595
EIPR1-IT1	0.842314428535015	0.767270691742505	0.713496666401707	0.815828904132784	0.24829415138531
DLX4	2.59782079081746e-11	0.000235039495669589	3.70090252841029e-06	3.61536371469673e-12	0.000179798195662563
AC009159.2	0.0560963682419068	1.35515955951761e-07	0.9957539935929	0.0966698546542002	0.475990076195773
RN7SL124P	0.265628312847258	0.000159832420476082	0.493527001050759	0.545700764095686	0.475713109794733
RUNX3	6.54694456021847e-05	0.346817135618871	0.000436248840898532	9.38445693526653e-06	0.72874385875042
NCKAP1L	0.00455865658757827	0.123246866452219	0.00196961489547336	0.0026113051473441	0.593845504830091
LBX2	0.0118767599971329	3.53111251329985e-05	0.624663462737925	0.0233565658661079	2.38098175879144e-05
CELF3	0.0942938033312507	0.0112474613711033	0.636854562115195	0.134887792797644	0.452878250944804
LINC02432	0.490463383237623	0.652995972310427	0.0193914455363997	0.972605024063732	8.87921200568586e-05
AL078604.2	8.7956888001974e-07	0.332489988290136	2.58786658828384e-07	3.07058088578241e-09	0.030399899361858
RIMKLA	0.000746397625898199	0.00368435602083734	0.0771771904553387	0.00127713891430028	0.497923399722169
AL390066.1	0.466489175004366	0.117948270021868	0.25252866826891	0.274617843146789	0.00202802799400416
ITPKA	1.76411115516565e-08	0.00192552270433215	4.70246453725322e-05	2.4594265124085e-08	0.377780971892476
MS4A6A	0.00720759632164174	0.0104707571992941	0.00160996649013202	0.00682246306189887	0.685942938342855
RSPO1	0.589491987956081	0.973837446186006	0.419769680934401	0.432216929270016	0.859670830522685
GABRA4	0.517387195289498	0.215493727246341	0.110374446832406	0.204654228806371	0.453765883802727
LINC01480	0.943312641044177	0.623919642574343	0.00307726404553996	0.876417791841896	0.000448954888291807
CALHM6	2.04641635562746e-08	0.546117035961931	5.39217714426794e-12	1.35545685086614e-11	0.851986728680863
HIF1A-AS3	0.636969126037539	7.6342918387624e-10	0.0668676963715664	0.391317940276699	0.941869772314251
CATSPER1	0.26189105946034	7.576747154072e-12	0.00931558600122347	0.157532825394423	3.31890326967163e-06
AL035665.1	0.00175338442717274	0.0105869862012502	0.0432606395435779	0.00124464569816674	0.605609594379652
MAP3K15	0.742746101931525	2.07991827710044e-11	0.515932968714218	0.931762106842246	0.270347982690747
AL606519.1	0.000150553325677347	9.82956519977628e-06	0.611528966654132	0.000134633500492387	0.0764305566198974
SLC2A12	0.612076131426973	0.964678689253121	0.0585121670325909	0.795370460150479	4.27141871727961e-06
CCL5	1.02860239505673e-08	0.0945648200503997	8.35279625701807e-09	3.04998084345244e-10	0.996852104917739
NCAPG	1.30782089953472e-23	6.8162974690085e-14	1.61708324701331e-11	2.36395881424753e-22	0.0001586910252677
AC084880.1	0.95922534416435	0.0544240325340954	0.00578717703651001	0.071249326096391	0.309933862286321
LINC00602	0.245311963906375	0.026982665025696	0.180412776388894	0.276141837831815	0.704039342212287
PTH1R	2.9986984088213e-11	0.756182713173083	0.0112530322510832	1.98697757372589e-10	0.00548333236987918
MYO3A	0.598828701787241	0.276439032412856	0.282413930413904	0.977943074330731	0.168936188276163
LINC02076	1.01093924622652e-05	0.225211299742747	0.00036778465749523	4.17993554778974e-06	0.00154493294265869
MAGEE2	0.761622144830476	0.0634273416110636	0.344910475451515	0.598710571332517	0.816832588374795
OR2A4	0.00240572206764789	0.00699043044935865	0.337650285779428	0.00333231926203741	0.317912249502229
CAPN12	0.0678499303445063	0.000909460391601839	0.126847166987135	0.0167698353955881	0.010565168842316
DPP9-AS1	1.87765607381485e-05	0.00342223227652951	0.0328260557888887	2.91872944547178e-06	0.113392770740594
LINC01874	0.967513124394442	0.248651492096336	0.119958183829372	0.619548868477086	0.658808975078576
AL022322.1	0.987844610208648	0.621113553920212	0.954473793795392	0.666251409409261	0.0139334740484293
AL023653.1	3.16779027910886e-05	0.148281097094386	3.97456573819592e-08	1.15921803680504e-06	0.00617619453438831
AL683807.1	0.00180119360187234	0.67020898878353	0.00032177934573089	0.000893311196202061	0.00131640908414206
MGAT4C	0.106081781429743	0.0138705514364297	0.158623379868366	0.13112330343954	0.792942418385847
CLCA3P	0.312824628706904	0.386675552738223	0.22523897675879	0.26502302064782	0.000982622190320385
CCR5	1.18280671526229e-06	0.494169736155033	7.97731770942802e-06	1.43844873608801e-07	0.808746708512508
MME	0.00055264446747076	0.747388650383627	0.942947125010758	0.00360321846911858	0.491529457148194
KIF20A	1.92456583959667e-26	9.02048292365643e-17	1.81874059484687e-12	4.24752755659013e-26	1.52590686937129e-05
RDM1	8.05605512710687e-05	1.06496819156581e-20	1.16477259281731e-05	1.07627815819274e-05	0.000401379916358422
ENPP3	0.123277080044393	8.73189786915913e-10	0.428955566988007	0.0888271613842291	0.12594366389983
AC254629.1	0.0196575479087573	0.13735976442024	0.295038601848656	0.0476193653519513	0.000662688444867975
AC026369.2	0.410612014319536	5.75603999291044e-05	0.216604105184063	0.687912907334073	0.015522187378457
FASLG	1.50544238831185e-07	0.184655595118402	1.33807749258755e-07	4.64822826748677e-09	0.345662334207387
NXPH4	0.00134438503114001	0.000172701336300152	0.131937911752103	0.00196109113366761	0.244332040170773
RNU6-339P	0.526541148267456	7.8673923655827e-11	0.0916992768866763	0.360646928338162	0.770759094788757
MROCKI	0.00804920495502853	0.000849412298029842	0.970199084219213	0.0459054755254901	0.0136006756367834
ITGA6-AS1	0.000157865490554639	0.00181973031028861	0.413912236897272	0.000150774865545875	0.152038924763612
TRG-AS1	1.86701859488201e-07	0.0109809770034308	2.55743620902785e-08	9.43685961511614e-09	0.575686619276729
AC104407.1	0.703109444099758	0.12702792226653	0.679421756726978	0.59803637967854	0.544070156690531
SKA1	7.33445534367403e-21	7.13363156165811e-18	4.21028017731054e-11	8.39952160408085e-20	0.000672240348192973
TNFRSF9	5.75266527936748e-09	0.17771260133213	8.66695378037272e-07	1.866940996276e-09	0.834443248953555
NIPA2P1	0.383067788331388	0.00224368525245044	0.148603490082347	0.233909505879476	0.977952999185273
ADGRE1	1.32988889580869e-06	0.111163508132555	1.49855406225098e-10	2.92140770475645e-08	0.426613294010095
KRT81	0.563956734774506	0.00139245116420919	0.818269876168224	0.720193221800509	0.768682775668939
STMN3	0.893721105109933	0.00122834915341247	0.0876820355644025	0.51402166646661	0.0674985061528099
ANKRD63	0.936460800686737	0.333276622019448	0.140257475141985	0.578993270762432	0.745171990581827
AC087468.1	0.759793231557242	2.68382134659356e-10	0.184463712101078	0.568767764375093	0.715824901586034
GATA5	0.496327559715518	4.94782745813415e-07	0.480758944118002	0.322443456535348	0.341118715832939
NETO2	0.00120771511679247	3.05536988372557e-05	0.261293939039187	0.00160929529519895	0.0131161850439732
AL353705.3	0.154261012312841	0.00355059756987179	0.7166221264191	0.25243407751444	0.152236113789085
AC003070.1	6.35113047273075e-05	0.308171072425327	0.711470137216017	0.000156429239036225	7.98489197445351e-05
WT1	0.00958065623487267	0.657760712008306	0.0144709961508568	4.99440335695460e-11	0.580404224912241
IGSF11	0.0548488734240241	0.00362711716624964	0.284823330248339	0.0414909089785579	0.000263892311011374
MIAT	0.00161033837092818	0.20611273843266	0.220161120054342	0.00753234607905068	0.144903392713762
ZAP70	6.26167475480324e-06	0.122385247898361	5.19682446425998e-07	7.86940298834465e-07	0.00417351646017325
GPC2	0.435289350082254	0.927997256421814	0.0873425540155141	0.61829196738173	0.000284540629191299
TREH	6.56128931719012e-08	0.0295294759405003	0.0984594409057529	1.3014586835574e-06	0.732729376110086
ATP2A1	0.378283653595713	5.5651557000494e-05	0.0287980442476511	0.208927593243068	0.302669055982479
AC006033.2	7.22115966620022e-07	0.383197435609397	1.05708961245546e-05	2.76561591637563e-08	0.724668586311084
CXCR2P1	5.70424701967287e-05	0.118923073464174	0.000122251721438108	4.36442725830736e-05	0.758446956415895
LINC01751	0.580487964789966	1.71526850039282e-07	0.769185266345987	0.853226287846099	0.888013366762752
C9orf135	0.000139821359510537	0.501681305315842	0.0268224361149713	0.000215396631860584	0.247371481903401
AC087379.2	0.805693750632919	0.16554402401804	0.9615593526964	0.62291254731431	0.0535044859995494
TENT5D	0.843861138573821	0.000162413420245815	0.602972324608697	0.648820579152378	0.569947646307639
AC015911.7	3.5690436481414e-05	0.102934488343306	2.68803253933572e-08	1.2295021470944e-06	0.0563609205964858
GZMA	2.46736237916563e-07	0.228180461752021	2.13992674840678e-06	6.75419629971019e-09	0.196373600770887
BCL2A1	0.00595192610578262	0.249552110342867	0.0237739239516641	0.0109122452142567	0.422032002262314
ALOX5	0.324168722732116	0.0979142189477288	0.490877820745445	0.515550062282333	0.00395870549084951
GAL3ST3	1.56113072663764e-06	0.288970623486772	0.0640316213724486	3.21113413983041e-05	7.32127387240773e-05
AC025154.2	0.214440715021558	0.140386992616654	0.0838818210465672	0.140148911522722	0.0467367964686389
ADAMTS7P3	0.05878628520829	4.53616498376086e-05	0.43120249832584	0.0263167272241029	0.0804763566244545
MKI67	3.12366232860425e-23	1.66635116065475e-17	1.12421847477101e-11	1.29026836623603e-22	0.000237546848500292
GRIK3	0.0394437338637575	2.65989698695608e-10	0.0315506217940062	0.032744243562133	0.609059361006829
AC010200.1	0.781958789922105	0.0628410973972533	0.762295768154657	0.74946945504228	0.410298674341579
TNNI2	0.715309636778807	0.467923688994536	0.709434281630226	0.524229140820396	0.295945052028109
AC098679.2	0.0232164798102721	0.0873558077755533	0.85252902954611	0.0117907573051952	0.271138720389155
CLEC12A	0.000944613586170692	0.252475913164086	1.53375270011067e-06	0.000165428881904449	0.389688423310311
AP001207.3	0.242020367738881	0.0105554631337243	0.856446264370227	0.2887673136803	0.622387772030511
CHRNA6	0.69594168757786	0.251564740144437	0.0210614964396233	0.341411037959857	0.161515320106222
OLFM4	0.167615359224509	0.20798105516161	0.00863823514698785	0.0723769414427752	0.999555049091761
CDHR1	0.192587060375398	0.288163604278936	0.459544243039098	0.333518246460456	0.0390644085077779
ITGAL	2.09657265324269e-06	0.165167351368435	1.40527960938066e-05	3.21155668948742e-07	0.817632588635265
AP002954.1	0.114991953413275	0.285618867869063	0.127492601787538	0.104588954903155	0.0221196540791573
AL161793.2	0.570787532015674	0.123534988061863	0.543397933350793	0.35382127055561	0.00706509781974924
SNX20	6.65883333014079e-06	0.845564552049536	1.0331956426838e-08	1.67321410886098e-07	0.759923532034156
ABHD11-AS1	0.202305271767108	0.0328226461529092	0.15370644430067	0.704950246083099	0.253988885856762
MSC	3.96553016454219e-06	0.000932039159594918	0.00485434947451957	6.76654004686368e-08	0.021011098496793
KCNMA1-AS1	0.48237200897455	0.0228464441836842	0.289682975773268	0.361902441858952	0.778748897049119
AC116914.2	0.475601030488178	0.448159181412669	0.137631220071019	0.307329241948817	1.41785651002694e-05
LINC01275	3.48904007379549e-09	0.228124219396097	0.037276287369188	5.10466310556799e-09	0.997056848883941
NKAIN1	3.27114502246404e-05	0.53584747036213	0.00566363336946267	9.94644856403098e-06	0.18929727624427
GZMH	1.33749160089264e-06	0.504067603322667	2.27856788317653e-05	5.88198311629381e-08	0.914186648809988
SIRPB1	0.0155339098149401	0.475440567166234	0.596054854597487	0.0175764263938091	0.0950532066301203
TLCD3B	0.091775361582152	0.0632398161173632	0.450933085363164	0.209478536353435	0.595573985142667
AC026471.3	0.0264306583022499	3.68803401896307e-24	0.0862211000380742	0.0107794414674408	7.23228864688178e-06
DNASE2B	0.00272469425414063	0.000770063282199664	0.02362605417695	0.00184844849616622	0.39712258532162
IGFBP3	0.0021891241719316	0.180228279401211	0.0202181118184475	0.000337354483487726	0.648704336070822
DEFB131E	0.0693779029696388	0.00124955403022727	0.702856206978415	0.176678106603546	0.240826659662238
KLRK1	2.94706391624547e-05	0.0108223682153061	1.21723216632836e-07	1.22447621511561e-06	0.0207417546419823
TMSB10P1	0.774944007515413	0.200036914449237	0.0900548009627936	0.816298643045628	0.0439015389120115
AC073115.2	0.875478295373778	0.000450730621523836	0.752056148786169	0.82326211023848	0.943608882708668
CTSLP1	0.240178729997047	1.21475223167575e-12	0.603527849398075	0.235063478444464	0.665630826485801
SOX11	0.195893342277757	0.0309207335752961	0.477066558324717	0.237119904299778	0.225220833534633
ELOVL2	8.84491008330542e-05	0.0953106375988283	0.284007867562563	0.000216757810168895	0.595251919371128
MIR155HG	6.4270045713602e-06	0.951175809712359	3.45822531842754e-10	1.36587786083399e-08	0.015567330947668
TMEM155	0.00242415213475044	0.0128829589290925	0.0038642249008954	0.00337067679822492	0.424842300769736
AC093520.2	0.120053914273342	0.902464734628615	0.0789014256030398	0.0738309018087832	0.000286129836111557
OSTM1-AS1	0.799468199822537	8.78136773662774e-06	0.32710009484283	0.898573518844128	0.474890488109751
LINC02280	0.336195139354701	2.16840250866381e-05	0.100825009731213	0.154821848177419	0.204267420621762
TNFRSF4	0.000677940242091526	1.14616266023501e-06	0.00431750761842742	2.28860633420138e-05	0.838556292612829
AC025271.1	0.794310916297863	0.110054309130692	0.0669375952507414	0.66923244823351	0.199430330044767
CDH4	9.82769585437686e-05	3.12325982400041e-06	2.21164682025042e-05	2.44857180447371e-06	0.831740337676172
OACYLP	0.132987004206218	0.221575990539732	0.556912434969319	0.271586561880538	0.222482953500713
CXCR6	3.22848878150947e-06	0.775519902894418	3.83643117013802e-07	7.97406190385011e-08	0.33050898523834
GBP5	5.18040721715688e-08	0.863107565040139	1.56858251070565e-08	4.74825772643625e-09	0.470283385732781
AC022733.2	0.245732495863105	0.935979152159761	0.588909212998455	0.443387733982695	0.794121496992974
SIGLEC1	0.0565017494931645	0.128000326628959	0.128283353502515	0.123222067457789	0.0322671239748655
ATP2B2	0.587328528002963	0.585223164391086	0.00839617047275808	0.85824360606217	4.68457393151695e-06
NOD2	2.90637394968105e-10	0.698486632084788	2.33421685999581e-13	1.78946575226052e-12	0.0264253515315744
SCG2	0.000743145015479882	0.972052316269954	0.0758106001112465	0.00320221688848746	0.814047152387947
AC073218.1	0.0005995394872871	0.0094472362713031	0.00120731033429401	3.54598275364389e-05	0.3833929049984
PI16	0.0333495271698011	0.0363346069253974	0.596303914141816	0.0896660094979864	0.801001211370101
CASC11	9.88271219839168e-07	0.108607057898054	0.00226713613819867	1.69617426289735e-07	0.297494345493954
TFR2	0.723129559118564	0.373972188984798	0.716753281584632	0.727769433163862	0.437409880170976
AC016026.1	0.710166151939605	0.000219918146073703	0.940558729214197	0.491875877719979	0.000445683461403221
C3	0.235548497001005	0.409030747894664	0.0173289776316567	0.0433414377699439	0.209283367017708
EOMES	1.81071625466796e-05	0.102218833803905	0.000263782242757519	3.69542259140826e-06	0.452789380013762
LINC01546	0.0020052911774478	0.0587444205394149	0.0445665321749877	0.0033499607428947	0.111806639127034
CD180	0.319651958374218	0.58594550481476	0.209795540183592	0.434375011072548	0.467158808264304
LINC02038	1.48600905302469e-05	0.000164283003225187	0.11383306967259	5.19327196208596e-05	0.147591207283754
FAM183DP	0.0709870058465179	0.48964054550842	0.283260308804281	0.0566725035146058	0.0476354548770357
CES4A	1.48877508983978e-07	0.00738478417258261	0.00281422102375615	3.90025230233203e-08	0.766861067032267
ABCC3	0.152650478914827	6.16122693303214e-11	0.188690898820799	0.0145398031538751	0.000517538475304278
AGXT	0.396738565167035	0.0224070076748033	0.631238273275285	0.402315795000341	0.9397869789337
CD247	1.90925431171876e-06	0.00662640079094014	3.20566772716578e-05	2.53714717186424e-07	0.39775412654012
AP001029.2	0.00043216898069493	0.979675020970392	0.019327858898403	0.000228833900659355	0.0815735835833972
CST7	8.99475832866787e-05	0.374593251664897	9.77792221936882e-05	7.41684140817701e-06	0.265050125838802
SRGAP3-AS4	9.56331491526925e-05	0.102136378324289	0.0650491511812798	7.90805502650326e-05	0.269677593211967
MCHR1	0.0809508380935277	0.00244393606144374	0.451956535414776	0.195836445141677	0.308819279576296
SCGN	0.432069540616579	0.0987139758760667	0.634126803516226	0.612595922064459	0.412984968158983
PNCK	2.95658123199683e-05	3.93324531278093e-06	0.400700325452201	0.000116407780317412	0.725216554883881
RNASE2	6.02454065877235e-10	1.32807705084613e-05	2.01874503261947e-10	5.50815723632419e-10	0.0373383126808694
AC137723.1	0.768581065053832	0.000358980737727357	0.891860242736971	0.813466539820695	0.239866571942708
LINC00173	0.0982938552054051	0.15506891351686	0.626769224760425	0.144835496293602	0.00167092598527625
AF067845.1	0.996689369736414	0.226097032448359	0.62576049638762	0.618961538055442	0.479458898048346
FATE1	0.0644065022413795	2.96164496460994e-09	0.828589975697004	0.0190660941432041	0.0405277797260738
STC2	9.96913503923656e-05	4.92457973908853e-09	0.022419087477476	0.000100526512342526	0.283182566181529
AC008875.1	0.914898540184142	0.285577581877074	0.110609700931607	0.357047947612646	3.64425492725183e-05
AC012645.3	0.00254199197682108	0.177057618215018	4.22777697245471e-05	0.00049532694419721	0.00103770567767348
LINC01857	0.506140643221934	0.265104862732691	0.609713798990971	0.437153069823052	0.810940684591704
FAM238A	0.0612164366496658	6.58365315039939e-05	0.893188189655151	0.135403998046126	0.00253308909592634
TMEM246-AS1	0.00288871910324961	0.0246867776298716	0.0232436360000166	0.00312956055505325	0.782305126983681
TDGF1	0.498057060036608	0.269084307301759	0.157975020542692	0.261844602062786	0.88783350596972
AC084880.3	3.88841840869146e-05	0.000125974607264462	0.00119067801660097	2.81509910983778e-06	0.58863973467587
AL117335.1	6.79164388632078e-05	0.00309252061441374	0.00516321887813949	2.66926690365115e-05	0.0980405599516651
ABCA12	0.0282007897398413	4.68053825427003e-20	0.0299797233860388	0.0110744744765347	0.00274208675735948
AC022509.1	0.661197838100383	0.000189978275905828	0.294936952758205	0.407341885079829	0.551700919697937
PLEKHG4B	0.0605757348187342	0.000185478813927297	0.396591574754007	0.0399412530360017	0.329602454319366
CYP2J2	0.273652056794437	5.59037242920051e-08	0.254895429475248	0.414376507082713	0.0909077500322629
CD70	1.03277415376637e-07	0.00372611490487264	6.46982170088134e-08	1.01187884403914e-11	0.779132214627739
RRM2	2.43445846404682e-23	1.37314456078199e-23	5.55624602523468e-09	3.32677332747081e-21	4.76823077488454e-06
KREMEN2	1.14350413031656e-06	8.65612249171437e-12	0.0992400127690446	3.34705849061801e-06	0.427647621179413
SIRPD	0.00373754993179372	0.223878708509977	0.00382382263896994	0.00214299918552805	0.0984705655078207
PARP15	2.37525963396908e-06	0.0920527185776474	6.3806287438209e-05	4.12244539102109e-07	0.0544387504332946
AC022905.1	0.533437099193134	0.0521065021243842	0.962298714700857	0.288715497949151	0.0176353111830047
PTHLH	0.000268590142058733	0.911404970552833	0.0845177373327215	0.00208557190331959	0.327656861526345
MIR210	0.548398085409536	0.000187395734796469	0.322598640528608	0.44036856381026	0.00384414990631788
AJ003147.3	0.00128717036573941	0.180441701230713	0.0159005050342142	0.00025840420541678	0.0146497216513966
FBLN7	0.480673134339194	0.816413117154235	0.857476711937174	0.82225810976997	0.00335843732740977
AMZ1	0.0602213655480385	0.698822244859714	0.0300775039124144	0.136685695942893	0.730354007745211
MFSD6L	0.213305521280903	0.0585370372270183	0.0174079081291348	0.0845275501030627	7.53725402327834e-11
DCSTAMP	0.136011007336566	0.0818341048385037	0.286996779753592	0.0986826863684027	0.28325304407974
BX255923.1	0.49569196030585	0.416553993052048	0.36785012005585	0.820687828475198	0.917973336456194
CTSW	3.09041756674499e-05	0.369634600136534	1.78713184544924e-05	8.72205259300697e-06	0.602490970220358
TNIP3	0.010059160621577	0.320141965757004	0.148178154231154	0.026528673482103	0.0916436690402308
AC112777.1	3.00894090790404e-15	5.31036592509595e-13	0.000642876174706561	3.16871248196684e-13	0.0123727737188636
LINC02073	0.0497580343527986	1.2351615612569e-06	0.0955964246654773	0.0474043155172358	0.0312754434363494
CLEC12B	0.264048795381852	0.00332517815370076	0.00125906710133814	0.174964775912515	0.0338889463641599
IL1RL1	0.891728052174006	0.0644554222601822	0.728426223263662	0.95818537542217	0.783206112775104
MUC12-AS1	0.00066302632713009	0.00577019705295958	0.511094827534958	0.00257785142489567	0.000648621138606241
AL031846.1	1.4285709747232e-08	0.456302386132982	2.99674343062958e-09	1.08953924331868e-11	0.727266046696204
ZNF683	3.07074221684474e-10	0.536290780711543	1.68104963436725e-06	4.21199624096715e-12	0.709471345941267
LINC00462	0.00893689094342853	0.00713533613327461	0.000376841593893023	0.000625935027424367	0.157770919130191
KRT85	0.484736051385393	0.520465829384077	0.0714284181335619	0.199783678374308	0.0669585966106792
HCG27	0.0735613596853346	8.53072764847482e-07	0.0797904085094381	0.0299727388006304	0.0178081602568169
LINC02685	0.00533325616644365	1.11495312192673e-07	0.0170465088626988	0.00174170990648662	0.132337903796568
LINC01968	0.128420720986022	0.0564489693336191	0.385652732474696	0.0746766680174081	0.589108962368015
LINC00871	0.120793458164063	0.0279486277426622	0.711834171686094	0.0521899330767736	0.185879618031459
IDO1	5.14858590828978e-08	0.00409941398808269	0.00120676676969458	4.79972074356753e-09	0.00528655338887489
SOWAHA	0.0425497693109517	0.00863022621081631	0.412964564266271	0.0402554714256419	0.00096294624668776
CD8A	2.96170771083561e-07	0.648654680308067	1.17762425328087e-06	1.83021047633614e-08	0.36989028480149
NOS1	0.408403782437816	0.829543307686233	0.601655722315897	0.816217100772069	0.373435232990256
FKBP10	3.55234205125371e-16	0.000201016343081487	0.000547807295543105	3.57609819297734e-16	0.00162292526166637
Z97056.1	0.00219648206555495	0.0682120680027577	0.135122267547578	0.00139827657355134	0.00386652771492173
DNM1P47	0.581522456275777	4.84336976987999e-08	0.127434102516352	0.668774994865789	0.603424293862385
AL158151.4	0.0832398437013097	0.0562962976034982	0.00100591350102037	0.0133640220021046	0.00679543678611017
TOP2A	2.51949015701453e-21	5.2246619686885e-26	4.45301497676292e-12	1.81246105802924e-20	1.17297413507264e-06
LINC01615	1.71116612312604e-12	0.987942713065156	3.44042652559447e-09	2.58285187247453e-10	0.00579379937009039
LINC01447	0.0242216726694171	0.709846603327551	0.800399237620485	0.0459970920084525	0.797641594690763
LIPH	0.58262224161248	0.00534986725751043	0.0610906427660192	0.309345000254297	0.000846249604475525
TM4SF19	0.00158863744100947	0.0206066258567936	0.0737887799756224	0.0105436018826701	0.0339466505408197
AC100860.1	0.0858919537210712	0.000911177039393013	0.26455454973473	0.154090567457615	0.335045139736969
AC009102.2	0.00711615239165555	0.000997971047271702	0.66805109695099	0.00942405045386576	0.116214432320713
AL121999.1	0.088182705871699	0.00353832674292248	0.309251284056412	0.0745462774054542	0.83622765546216
CD2	1.39401234328286e-07	0.843232071950415	1.40485474636278e-07	2.18929135843126e-09	0.796781647476115
DLX5	0.000666851632840369	7.86680733628813e-06	0.796047260765088	0.00186510261883139	0.315850832086274
GAPLINC	0.0921531339850597	0.913141803029824	0.972272095262993	0.200152932573257	0.0158097730208026
TDRD5	0.602463709016176	0.535592932852894	0.623584940864663	0.748571110550669	0.197054770897869
SIGLEC7	0.890400179670095	0.0735832525111809	0.231119763625562	0.821806552355271	0.107518306547213
PAQR6	0.332740562593126	4.46768370727933e-08	0.0988539079098656	0.249617959659175	6.37988106063661e-05
AC025580.3	0.333149209512853	5.51554070137077e-08	0.230051086206393	0.318683609755203	0.374027559690347
FAM3B	0.235354874884503	0.766345401864604	0.152649759132925	0.198006367905823	8.46046290731409e-06
HCG4P8	0.368118419849668	4.31057957934933e-05	0.134477510379132	0.103264811386172	0.239931212804711
C5orf58	0.000840615067326023	0.0232182781871821	0.00109501948121082	0.00101929411331741	0.93810073301993
LINC02652	0.77073260925826	0.832417017424751	0.318273626831419	0.604114220443572	0.205245570994182
MYCNOS	0.672796312159506	0.437150523776479	0.445228628082314	0.680625294450397	0.0570500217024702
GREM1	4.67512213232855e-06	0.314613233841904	0.0110655963014283	6.48731104684753e-05	0.329566405396725
JAKMIP1	2.49544583557007e-08	0.331819538770452	1.20853338997409e-07	3.41566346247821e-09	0.990351422598753
AC009542.2	0.795060116524707	2.31911486748519e-05	0.607672856426469	0.63450053637616	0.612753261561062
AC020907.4	0.00031568539168841	0.0130704791029741	0.0499250375937252	0.000306347086468803	0.000491997308191419
LINC01783	4.12873396295463e-07	0.000174073473511999	0.00816868595742935	1.66049007580293e-08	0.124541413293948
PRF1	0.00044846876157232	0.00100340462775567	0.00224258987720389	0.000184854772612222	0.16099821800625
TNFSF13B	1.96316470765922e-11	0.943095555964403	2.89960702301774e-08	3.16175730773848e-12	0.535352884975374
AL138930.1	0.338289825855773	0.00532394284103497	0.107371970664616	0.336583566181717	0.635331464624858
PROM2	0.0592743090152295	0.684372327510344	0.125746723172264	0.0282345770398325	0.272733027708314
AC114803.1	0.000291226146230459	0.0162563095185163	0.0553248385856206	0.000174865360591407	0.873099859092094
TNFRSF18	0.00355733956708708	4.87739954650312e-06	0.00821128840895441	0.001478271147271	0.00435287566015614
KHDRBS2	0.827302439936777	0.00107374696216016	0.887515060699117	0.935244486219688	0.576938565738796
LINC02747	0.051797415910293	1.46309122511248e-07	0.00331174386957955	0.0204007267785925	0.000479095174626979
CRTAM	3.00420277646032e-09	0.108055956869943	2.73287241496369e-07	7.78393413415671e-10	0.587110015998507
AC079209.1	5.96969391391181e-06	0.909856172083891	0.0348065055912768	8.31436221376575e-05	0.00622431423881737
EDDM3A	0.0360583484933242	1.10622099091389e-06	0.318013732120281	0.0457999426876027	0.449336243225753
AC004847.1	2.01174081097557e-06	0.453121745874856	2.12736590051183e-09	2.64965216292176e-08	0.586221823126015
AC025062.2	0.235547624603129	0.193925195353429	0.247195581716527	0.136287626693265	0.768518239014562
LINC00607	3.32508847206832e-12	1.18914836880876e-08	0.00415153621223309	3.00494846453523e-10	0.0132370238423483
PADI1	0.25637123299488	0.138382295256933	0.70451373701308	0.268815410219798	0.182182473633364
QRFPR	0.000160658789918608	7.75615053133482e-07	0.0471989253861435	0.000134121890154264	0.221167219920615
AC007406.3	0.751272910706113	0.000198380927069264	0.0569323594783934	0.748711895869291	0.0256138701992129
BX322650.1	0.0324630939480512	0.924015588335209	0.171950554150104	0.246976688554895	0.0020701731901554
AC007336.2	0.960782444590477	0.215832630610325	0.0335995123154404	0.937957855394193	0.0118412158484154
ANGPTL1	0.423027981282326	0.448838546589513	0.0331415228914115	0.961793454488586	0.00016541134265811
KCTD19	0.489472205247856	0.124299791949059	0.230337039612314	0.424809391693222	0.0452007331704242
Z98257.1	0.726409024031219	0.0206628163809318	0.555372709032095	0.753752642265151	0.204527167252105
KIAA1210	0.652659692717043	0.138081723765751	0.124157150603933	0.877837245427045	0.167918721430333
ESM1	0.350700830456083	1.88310693949979e-09	0.287754794969961	0.241966890888644	0.022487949591591
MYO1A	0.0365877067721716	0.0114423749882557	0.869955253309648	0.0775363052566356	0.437377796690511
GAL3ST1	0.000794966536627672	0.0334719725299472	0.00818755250442266	1.45489851143734e-05	0.463028752572334
NPIPB5	0.0121967171152724	0.244407377079295	0.0989974754482776	0.00287608205940917	0.00444824803150604
SAP30-DT	0.024524656400319	1.29905557270468e-10	0.162446482586828	0.00830916618155052	0.381779621274072
DLX1	0.000124966801798153	0.97092730876422	0.931341915500709	0.00130386287698925	0.189823392289881
AC005264.1	0.00566426128583368	8.59959296508752e-09	0.826209274373902	0.0262246506994651	0.0252405215951191
CCL4	0.00143205580091703	0.0597479532240231	4.97552481659423e-05	0.000200802882867675	0.718287057600137
CCL11	6.06556788755351e-06	0.618951463604379	0.316823424923051	0.000131951099605162	0.758090554388344
BX640514.2	0.059962525654336	0.183628973046357	0.123945317970499	0.0381116159886181	0.925360388525706
AP000864.2	0.0829000508418014	0.0524921723544281	0.414219064719042	0.0459758670173763	0.732664558740737
SMIM31	0.964664777504309	0.724090597711765	0.541830382127752	0.804147675657677	0.204298324455484
AC091390.1	0.539871318531753	2.67826596418161e-12	0.960455308553582	0.203231902527876	0.983646496963422
C16orf74	0.00205724694122873	0.464697052599132	0.36284313429896	0.000899585773911921	0.579667805695607
AL161935.1	0.0110288965254534	2.09176281832854e-08	0.00757364536039222	0.00619533848298079	0.797756741441165
CDH3	0.734162246213141	0.00106275052947057	0.408909938647167	0.411384087732592	0.623938110667534
GGT6	0.599276827328881	0.713823330159158	0.0221606274375352	0.165750001435806	2.12163648656461e-06
PYHIN1	1.15626561102068e-07	0.104478304517942	7.27733904510013e-07	8.24252354261593e-09	0.799917529931581
AC099552.3	0.78550821987124	0.0433828438489118	0.180819105355397	0.436671112298016	0.000303963554387855
MUC13	0.826633755674087	0.0927033724298844	0.63656813657377	0.748819488740191	0.227560303929621
ST13P20	0.552145614634946	0.0680644568149401	0.400523320552523	0.708830123170659	0.299086331029737
AP000523.1	1.09007072352275e-07	0.361652217743991	0.00705012705858267	2.5698162008252e-07	0.157750104341735
P2RX2	0.0275441859150304	0.000202814606935003	0.0394657110688513	0.0641924285756802	0.696740337004535
ITGB2-AS1	0.00139372807204483	0.239162284567892	3.46875620856406e-05	0.000252023583748538	0.000492149343661624
DLGAP5	1.6375648951487e-18	3.28488800295808e-06	8.98111414380909e-09	6.39323580791152e-16	0.00156162523630563
SH2D2A	9.1228398452182e-12	0.0214106463845431	1.62060406147861e-10	1.38216246833097e-12	0.328283285588372
VEGFA	0.00429807629850181	2.44694650930005e-14	0.603072646425129	0.0158971153703825	0.43284279645302
LINC01871	5.99724693113841e-07	0.669202148086538	1.55498182596393e-12	1.67529990954521e-09	0.0915542106403437
FRMD1	0.0320749740216971	0.0353376347954741	0.230177626239048	0.0233204970754266	0.0387084676959756
CNTN5	0.855146363920371	0.357887206963789	0.883230789920543	0.588567593655872	0.920055126812745
AC012593.2	0.0523312828221014	0.000127854220602811	0.286654515613238	0.0603119987411472	0.0101365949251147
AL096799.1	0.882270524172552	1.22015336317388e-06	0.575900569603071	0.478350772126944	0.424212450272881
CTAGE9	0.258680886147503	0.0017001307929802	0.480423569909418	0.509019822296393	0.302313143181956
LINC02097	3.42364910285999e-07	0.0799644853356583	0.00571642169477399	3.89281906534921e-07	0.0200765495949872
DUXAP8	7.29929629569776e-18	0.444125573131065	3.19954283491379e-05	1.14670638628415e-16	0.00116818782846169
OPN4	0.0889863697069162	0.957835410794738	0.233107205586522	0.0827565814116548	0.0333411467235986
AL031595.2	0.00646034432348012	0.00408151695682492	0.359628806003207	0.0111688784814605	0.749701254770093
HMOX1	0.807828767848337	0.000543527548651393	0.159569278391786	0.586027572748313	0.545325635347169
KIAA0319	0.000479428174371108	2.47300579459294e-07	3.74703592597337e-05	5.31423218211549e-05	0.0162562780674855
SIRPG	1.53187436894858e-08	0.379075303913247	2.28942938973935e-10	2.14460435033512e-10	0.933618425601662
FAM167A-AS1	0.451635638098187	0.740749542321478	0.138718301290557	0.923374070059568	2.30978349066493e-07
TRIM40	0.129445624536327	0.155895932336996	0.615260995753357	0.306502223764565	0.259327201990628
FAM153CP	0.580884876362002	0.000324985669914349	0.476919496271877	0.46015540756877	0.879291256135305
FOXA3	1.17605957703802e-05	0.103977481000033	0.0680850613558842	5.80034473401511e-06	0.27721611899618
LINC01779	0.627559388269954	0.524528667653236	0.978606738808249	0.922833362295211	0.588440889423269
LINC00487	0.000507090645448891	1.80173300733526e-07	0.0336504710713536	0.000199942829969478	0.253398011941812
AC010378.1	0.269127582717041	0.0193050294216976	0.937430410103446	0.318638305540737	0.705045639139617
ERFL	2.97715882510829e-14	1.37779752964468e-12	1.30001891070828e-13	1.56880701424493e-14	9.42774082563159e-05
TESPA1	0.702713853435314	0.0739834901234848	0.688704183443793	0.813599360986894	5.9881873063119e-07
RN7SL541P	0.0801410003018849	0.000287432796367989	0.10659039295388	0.0506757437206293	0.30965920542344
TEX15	0.000486812843362437	0.0426384403172765	0.499659965129563	0.00205391902002224	0.444328671093777
LINC01736	0.187853939656818	0.500965335199244	0.708726454249337	0.0993442157382755	0.118500293934245
CASP5	2.21487980698094e-11	0.108323006239024	1.10865931273751e-11	6.9816018158413e-12	0.0898718832781579
AL160286.1	1.06092876714756e-05	0.965441937103487	0.0186290526113123	5.39313967484383e-06	0.968320605661604
LINC00861	0.000135854193475431	0.00028941672875572	0.00025899932032013	1.53828347447017e-05	0.118904742136397
PSAT1	6.34671896235659e-09	5.96552940864475e-21	0.000232271468942216	9.40137229618494e-08	0.00510747241325814
PGGHG	0.00166261510984876	0.0732457044420875	0.434057644796551	0.00508902526225166	0.0111212592346062
LINC02516	0.00670898599894556	0.00319746770112172	0.405106947677719	0.148251482606569	0.0409299647756546
AL122125.1	0.0197513569559303	0.112885695289972	0.531893286001871	0.0298983649886807	0.00430209206417649
RASD2	0.000678308471620639	0.00120578995104424	0.870879980567154	0.00405851099570638	0.0306993581728698
NRG3	0.240085066658743	0.606529428603094	0.088321842378849	0.484744959483283	7.26939119333751e-05
AC073115.1	0.55767163799313	0.000174405992886707	0.591138962904364	0.46222290584252	0.874204064743177
OMG	0.0597599276027768	0.338960685418291	0.32364813933635	0.0516218679075087	0.10460827313931
AFP	0.369415839533499	0.00604719590075137	0.588253523280297	0.310079424393592	0.417225315125761
VTCN1	0.000338405046126071	0.0867297526294629	0.119477149642102	0.000260506848301626	0.351926144874102
DNAH11	0.146050882318279	1.22569075441024e-06	0.81169423258072	0.40136457020417	0.592202175182121
PKD1L2	0.905691217157514	0.856705906940132	0.745388979079515	0.782583438620868	0.0933803453446318
AC093496.1	0.00126847184700967	0.1702933153707	0.252294891220365	0.00129766480753323	0.284102944149395
AL162274.1	0.0216409157367919	4.11583446318119e-08	0.0492611806936234	0.0145424369230784	0.324303551939674
TRPA1	0.0473568457978214	0.240809848343709	0.987969886450656	0.0986731717260999	0.989474250860778
AL590004.3	0.55121441283314	0.481369574394168	0.152443111717072	0.411517266725808	0.17471644992665
TUBAL3	0.84349115070395	0.291847904497785	0.745612928372566	0.935628508246255	0.289548618936121
SNAP25	0.352803180945468	0.24974572789741	0.523492809068816	0.778289825854393	0.193641229006785
NDNF	0.286674407348129	0.165680850824239	0.686449169891382	0.209736930297561	0.915945250228788
CLEC5A	0.713233261283481	0.739945415927309	0.0753355778980277	0.56441010777871	0.0135317608343715
PLXDC1	1.23623685521148e-08	2.78388315452549e-07	0.118421696136431	1.46380229054465e-07	0.378237750816285
STRA8	0.82428376849429	2.21965133232642e-06	0.442087395014265	0.482490470217005	0.37119089343442
CYP8B1	0.231440444847003	0.282863655215286	0.0753222286958515	0.113070906082943	0.73736788275299
CDCA7	1.15305075927302e-13	4.66474203002229e-20	2.9103479495869e-10	2.93650596461698e-13	4.36076813296669e-07
SCHLAP1	0.12801499755959	8.15576635240818e-20	0.690934151168103	0.174361064248903	0.957856590167733
OR52K3P	0.00145353446635561	0.348255035352146	0.517019211651682	0.00348331814861903	0.228990701276322
PAH	0.765013018690079	0.118572715847152	0.88156755695215	0.727482029181096	0.0869186781640667
FSTL4	0.320305991313746	0.0268569101556612	0.0450240572735472	0.129781404417926	0.380983843234696
LINC01678	0.543336103127811	0.0149501543220817	0.000234545931784389	0.181974833436347	0.0485393014302264
ANLN	9.35159713825214e-20	7.02478870966601e-14	3.86242112656948e-11	4.4155817810263e-18	1.55004521795547e-05
ASPM	1.09032710704803e-21	8.11029249641877e-16	1.28589969857728e-14	1.61607274778423e-20	6.5127165002864e-05
RTP2	0.281476048289347	0.000452614958241676	0.0206600719623217	0.816158772593966	2.03847192063137e-08
AVPR1B	0.0109454324819861	9.31412000045122e-07	0.00994963388313498	0.00676948183109165	0.076455491012161
ELDR	4.21456339394715e-06	0.0056832355423182	0.00327309837724434	1.0455197710634e-06	0.691799839945783
WNT7B	0.233568775477162	0.0198757071644189	0.525971433521954	0.408796412892566	0.135421760149992
INHBE	6.96636996883046e-07	1.1169216088349e-08	1.22503845928332e-05	5.45027252027461e-06	0.0203629529970699
CGREF1	0.0278409125031461	0.0024074286252997	0.0561294705135818	0.0142110537217851	0.43340479688731
CD7	0.0118548008357073	0.818955280956389	2.20341003902432e-05	0.00118414844813508	0.214291740221677
AC092683.1	0.0159555414698571	0.043519410052607	0.00288298554408759	0.00273301769401609	4.18148607908428e-05
PGF	2.99970903748589e-05	0.001904643212351	0.00376675796592692	8.51504503268965e-06	0.685711135078699
NPAP1	0.65108081300918	0.209321552524584	0.442314819011566	0.439289189676001	0.00554270859213321
AC004817.3	0.00127324303509239	0.462394146201189	0.000270709553352679	0.00474137628202357	0.15304265218474
FTH1P22	2.10963392135812e-06	0.0207053104705982	1.67670335466679e-05	3.52030911689804e-07	0.6040985398399
ZFPM2-AS1	0.910730349104682	1.04315902936392e-08	0.584471449516296	0.491300213237106	8.35668663408912e-06
SLC30A8	0.0909462425002943	0.154181445866976	0.0790288946668216	0.0476567930858443	0.449722255860173
PNMA2	0.446157419403914	5.50478858857319e-05	0.584215859618562	0.777788627939261	0.309188919529159
OTOF	2.24404040909813e-09	9.45469681435147e-10	1.03301547937492e-06	1.47667086318781e-08	0.0693507218503307
CD8B	0.000157119237993128	0.615842724127065	4.16517036067439e-05	2.79149633720712e-05	0.41818722976224
CDSN	0.000178001220012699	0.00459516719223875	0.201484214714371	0.00171775186444618	0.000110956681504736
LINC02310	0.466040975559205	0.0632655751423189	0.279361054258164	0.642266921394702	0.777279504686346
AC087379.1	0.235888323662803	0.0246923497911306	0.841538242698715	0.172047265016745	0.0723663172486211
HLA-DPA3	0.213777137485308	0.957299451034888	0.0916835512099491	0.196349255896498	0.544241848805115
AL445070.1	0.263497082466129	0.115387498492267	0.746939093877921	0.626690171620169	0.416939079782541
AL358334.3	0.0805785532453238	0.00125336395700464	0.229293850326354	0.0939017874130914	0.00185574674332242
AC244035.1	0.00205666722054449	0.055386644344017	0.613874411431538	0.0091988464873602	0.175168842657168
LINC01152	0.19318901791275	0.536623486612075	0.184049367662126	0.454311425586072	0.710223595367192
AL450311.1	0.123203337456223	0.995043819707971	0.12308142377184	0.0316765402094847	0.0309900510015343
AL138847.2	0.511211467087975	0.682504278278417	0.222787247082336	0.94589179091452	0.0914395748615179
SIM1	0.111762985356127	0.0564636770265183	0.00372353560743371	0.0411976602121045	9.02238041940118e-05
CCDC78	0.488249065879775	0.169734608347564	0.736383286911978	0.503764753066578	0.0853117321867069
FAM169A	0.122237687218836	0.0835826641688251	0.162953573554727	0.279783994364013	0.000184636644466822
AC036108.2	0.155003213561532	0.94982070843449	0.00220216680506694	0.0164377588672898	0.110997376422681
PMCH	9.38317923852014e-08	0.979703407716672	0.000301420575214086	1.31359992068072e-08	0.407653874260316
LINC01831	0.696290776612749	0.600702465885207	0.795987483037889	0.586368119138723	0.150295177268411
AC008892.1	0.500247231907429	0.00014433549696633	0.954254385003584	0.518583634647191	0.155937040982133
GACAT2	0.00456104396200336	0.981549123627852	0.470277249987378	0.0121473718210796	0.307256123240128
AL445471.1	0.00918235133260552	0.131948412817637	0.00220305909651719	0.00207688747696516	0.00946866117940623
AP000525.1	3.35568026422542e-07	0.278822236391112	4.02233752670767e-07	3.21702727346088e-08	0.00232182197369581
LINC01555	0.710864091732083	5.43835935148972e-20	0.120898106669142	0.570950600159066	0.0298463960393029
CD3D	1.75726504422812e-06	0.813394239298855	1.13610536968576e-06	7.06476992380889e-08	0.554327641855346
TMEM75	0.744764154439836	0.290640330846755	0.375697388945308	0.589227934530582	0.29374320960212
AC068299.2	0.139817999881684	0.00050714486856055	0.0342833381389725	0.62555119530902	4.35633996472993e-05
AC083967.1	1.28487092731899e-05	0.391874750142887	0.000543617518535446	0.000768586026146927	0.035976268986506
OLFML2B	4.96954505558802e-15	0.604259468241624	0.00295346403670391	1.03738339344266e-12	0.0797500883522625
KISS1R	0.574208072857812	0.000210099554032832	0.508164882488918	0.493205988498264	0.834995373760856
LINC00664	0.0320310381776526	0.466387717417188	0.848155710007909	0.024758961409314	0.104393742480718
SLC6A19	3.99241757187584e-05	2.15169915124751e-05	0.00402241171659411	1.29724249805943e-05	0.0166858119947877
LINC01351	0.36581355008877	0.00119337243356844	0.507357180613775	0.925369497346012	0.422669434911376
CD5L	0.562939654462689	0.00434068697282092	0.0588790564076969	0.278656634847044	0.31171915666581
CA4	4.33276841643621e-05	3.71636614376582e-06	6.39897405185153e-05	5.35452079430294e-06	0.0455554400861021
OR7E91P	0.949471680485964	0.506676262700013	0.500751351941803	0.851740288003927	0.794777551967778
ZBP1	6.4226904296688e-06	0.649585029368391	3.85005797607493e-06	1.77248219934147e-06	0.0150368129891701
HLA-P	0.794671464518386	0.00348960561071634	0.627097461186515	0.825226806019062	0.218348346697259
AC018695.6	0.0166308084899282	0.28014196700722	0.551717144573207	0.0129833912214433	0.347717807611975
AC093520.1	1.37017716188796e-06	5.28278992461599e-05	1.29713336646745e-08	8.23434874468245e-07	0.00278419531439006
AL662844.3	0.629582563221909	1.79948690000465e-07	0.612770324189238	0.663721856816627	0.0559946668929818
TPRG1	0.0367468848535271	0.000659753421583984	0.694058644320204	0.0572156667992451	0.00155208377953642
SAPCD1	0.260060290804474	0.950601635951373	0.00506593993627549	0.0320678786395908	0.000127775350650616
SLC7A11	1.36517539522791e-05	3.55517068463386e-28	0.0441428198344277	4.38205452339573e-06	0.206712505485067
SIRPB3P	0.000193918835077755	0.506250387372369	1.07437300878089e-06	1.50519705319875e-08	0.0845627293229247
MAPK4	0.0285466593502584	0.143277960000465	0.0662597599406071	0.01184596339461	0.0792025548365584
HSPA6	0.666241101999522	0.763892939253866	0.936898418402176	0.528989156315236	0.87014685369041
NPTX2	0.00437493855393072	0.000322601251730361	0.128286995874391	0.00285321910809019	0.264030485874976
AC241644.2	0.00256072780292811	1.8363218735687e-15	0.218925877542378	0.00353786130282497	0.994781173286101
ARMC4P1	0.381155308518395	0.729676942182079	0.161953411145529	0.229311437694866	0.0391296323686238
AC061975.6	0.579473908696666	0.760524125539906	0.63202127068931	0.605362439222637	0.835222996879495
IFNG	1.78261194900374e-09	0.0250114508422521	2.34438047014574e-10	2.45703510971386e-11	0.546814186442604
AC084759.3	0.00506891024752881	0.0633051135559287	0.0777372615407885	0.00510916578728477	0.333334796463875
AL450322.2	0.0792313115072605	2.06151898269173e-05	0.0314556596243245	0.0684766466858595	0.0178939327912278
C3orf22	0.0623327440004761	0.0246810604128973	0.525628507387039	0.0304774248353401	0.312308159050468
LAD1	0.200883536500088	2.13823410013369e-10	0.319439312427266	0.148725281413792	0.116666964231254
MIR3142HG	0.780986736315201	0.846267397994529	0.999242948059987	0.927211648194888	2.22468144615615e-05
MMP9	0.0270080943111194	0.475413325379959	0.866929984342587	0.0586716919692439	0.219577436143852
FCGR2B	0.981692358303829	0.812748677661629	0.400980461864702	0.794190894501538	0.00320965312576283
LINC00158	1.81058627964375e-08	0.912196190640929	1.925578631758e-11	1.88962421797859e-10	0.447402595842196
CD96	2.25665351869728e-09	0.105380138551173	2.64501139411592e-07	1.03997077373961e-10	0.96254674147188
AC068492.1	6.62044543707025e-07	0.0099086452982809	0.00141032665091861	4.46691225030206e-08	0.394494827456978
NKPD1	0.885467725224462	0.919203477916476	0.385955539172181	0.873232757421223	0.765541316779654
AL096711.2	1.09378143006045e-05	0.204218234212359	0.264955120197641	3.61300936328743e-05	0.000281646489139119
TRBV28	9.42663591784197e-06	0.80048789641352	1.14930516534499e-08	1.23955912224402e-07	0.477819633504223
NPIPB11	0.358556699682335	0.0851110531393772	0.553487226015845	0.40898108098047	0.16891217315983
SIGLEC18P	0.985723892505341	0.0859639097790193	0.484658441344708	0.533287613427676	0.148763952402647
FAM225A	3.25593413396379e-05	0.00022992126028686	0.0707928901569762	8.99593094159256e-05	0.00598005884732927
LINC02641	0.0808034839571824	0.682945733339133	0.00741593654018883	0.0452611373931786	0.446197641911909
NAT8L	0.427094701592122	0.404330881717375	0.0493149034232256	0.906331419386692	5.18213827133111e-11
IBSP	0.000212394263584267	9.26198008744256e-05	0.39657164828545	0.00128565650912965	0.120358725227405
LINC01827	0.0182532190694733	0.028692912709983	0.576115027898254	0.0231966218670281	0.545381912824947
AC015743.1	0.0425004383400356	0.00180958909258964	0.0107115965028638	0.00242824769800527	0.176327374203302
SEZ6L	0.0536135056537143	0.865366935276379	0.0753013498202444	0.279816446157131	0.00429133004546824
SNORA73B	0.174703105307282	0.524523932525665	0.414030189978843	0.164729083906281	0.554680815036664
LAMA5-AS1	0.0788403770505459	0.720598396037786	0.0196672193625325	0.000577670307506643	0.900222369217082
TMEM92-AS1	1.38643271025272e-09	0.0273681367268703	0.000619330751298036	6.30159864591494e-09	0.000459435259696065
LHFPL5	0.629999853917913	1.56125391079747e-10	0.719476733726382	0.852925917297039	0.0641418876739124
SIX1	0.00332798616036771	0.377888947335822	0.163540133411123	0.037658980325925	4.7366931927294e-05
AZGP1P1	0.281131686006294	0.477816241889119	0.0455592461542774	0.289135684187598	0.967259998003902
NCR1	0.00157428711256555	6.61254552814212e-05	0.0414667242777287	0.00137914156752051	0.1857695318945
HMGN1P17	0.256384317919663	6.90471336549173e-18	0.939970194245376	0.446969776151066	0.252925043549548
LAG3	4.04251151860683e-06	0.0682126695782962	3.11641258019508e-09	6.18816645394086e-07	0.780809396214375
TMEM145	0.0841405454637213	0.0984669673298451	0.842113771609397	0.160064063886342	0.837456282137464
EGFR-AS1	4.51237680734309e-07	0.222964122818901	0.478951889728843	2.64354331137933e-05	0.720961338175599
SCAT1	1.50710039326318e-05	9.40743500853935e-05	0.0944580028128094	9.8804584890493e-05	0.107197818424723
KPNA7	0.000778689603485824	0.000862461302943542	0.0575044111466191	0.000209080107334713	0.782998538671884
Z98751.2	0.253146815605722	3.64046181490682e-08	0.247544817457201	0.384791064888708	0.294665126044678
SPON2	0.148215719193539	0.351580530603207	0.555975068512321	0.104757880112318	0.0245869171799439
SIRPG-AS1	0.000784288006721722	0.61317659065846	1.38787377358083e-05	1.05514667246615e-05	0.018627145359834
AP001636.2	0.205512387220256	0.734476465231612	0.548760950762285	0.4380330118397	0.776112200011894
C19orf33	0.0195685964902438	0.00732223315161987	0.100804013798798	0.232725645778366	0.0636066987199182
AC008957.3	0.187245942410869	0.0322844593492977	0.596163254542399	0.101708137252294	0.0772233433539981
LAIR2	0.429341070039706	0.502083443011337	0.15611251033949	0.289527347851362	0.292470829931586
LYPD6	0.0330045063208608	0.0130292158827638	0.3166355934274	0.257064349976493	0.261908396655831
AC022509.2	0.0590585015044733	0.000366469202246999	0.0325913366471553	0.00845254523475989	0.419803159709781
LOXL2	0.000565108175088716	0.791335537756577	0.143698469274905	0.00241005324616647	0.699618030952013
ISX	0.0391895679846625	0.58064143839942	0.000121126961185353	0.00488970017457312	0.0811501805023808
CXCL10	8.51166107415224e-05	0.0726760566099858	2.30049462879065e-05	7.93358978514074e-06	0.749317477499684
MIOX	4.15308084433071e-05	0.0577757156079675	0.0200441178102262	2.7274645184555e-05	0.083103934037249
E2F7	4.83081495335809e-18	6.99589933542719e-08	1.31641475603441e-07	4.43592348537921e-15	0.000116622251988176
SLC30A2	0.0487476831285606	0.633388361873193	0.962427499269695	0.0433619816914927	0.0276567866679572
RNU7-159P	0.753943510434124	0.638158314789707	0.342415087301375	0.572108330778868	0.896606817016745
RGS20	4.5348792525737e-10	2.57787426603676e-10	3.39501688412639e-06	1.19105543701536e-10	0.000142197474127855
LILRA4	0.00531672420869844	0.000762492960258797	0.0948381445013338	0.00250123640999403	0.900406485920014
SMIM5	0.75497447531243	0.238564766868374	0.00520035831898729	0.481350538882005	1.2568625486778e-13
LINC01589	0.264171647759753	6.68230979590618e-11	0.0285834249697545	0.143735812403746	0.00415690216740885
NPIPB13	0.416315662852291	0.000650022295695275	0.642964278363112	0.320665519897996	0.196500962249207
HPX	0.463544900188995	0.395446332813687	0.652912302840325	0.452352753396436	0.878590171873747
AC004585.1	2.29178685946841e-09	0.465623227490492	1.70194823392349e-10	1.15847689533201e-11	0.341348402578896
CLEC1B	0.290213154032408	0.0501170285013805	0.1700744959299	0.233843957655725	0.541607604858416
MIR1270	0.0292900101767813	5.71413283940375e-05	0.0499893954733166	0.0334827671657281	0.0573336977410311
AL354751.1	0.00675245664569393	0.0901176243248812	0.469988364250699	0.0480304916771336	9.65777986576595e-07
TRBC1	1.45413543287346e-05	0.0150589482669259	1.5930604760328e-05	2.58220224686683e-06	0.970580212205045
AC008659.1	0.482163092209227	0.00628352017668001	0.369443794539632	0.443825115186104	0.487874623634994
COL5A3	4.6696012499977e-06	1.99485089384809e-05	0.188265870779749	6.61435351177278e-05	0.611567145772741
TENM1	0.658431377269612	2.00630934107349e-08	0.994893945044858	0.587463725718362	0.0802818297444494
ICOS	4.4711180895659e-06	0.183622178733131	4.57120183696504e-06	6.14460097948317e-07	0.683229754090821
CPHL1P	0.0168248554462221	0.359598342829856	0.0302374017002228	0.00434952359952964	0.812615490004522
GPR150	0.41878449421772	0.0247222485437501	0.902225016938786	0.888015736517804	0.160670155126493
KRT36	0.871853557531382	0.019019565940364	0.717679379185706	0.490526130499042	0.15282034000626
LINC01744	0.346685523751098	0.120725601227619	0.708343512707992	0.0923741852635806	0.141662470666495
SPINK13	0.000670690206340847	0.693571115754399	2.677022612768e-05	2.11349062883019e-06	0.623644602350972
CXCR3	8.4019440144052e-09	0.305461938157287	2.58327221570575e-07	3.83173085389561e-11	0.447450978321413
HLA-DQB2	0.00924286319200422	3.5449628716376e-05	0.647041121497162	0.028602673213069	0.0309921624010563
RNA5SP18	0.00091733156135611	0.937233500750549	5.56191199929947e-05	0.000103659401349924	0.0140703311735234
AC093849.1	0.1316356659882	0.00121321928863925	0.531497583543647	0.152574567596631	0.287344998228162
AC015911.3	2.33950305326392e-05	0.000766340769444877	6.9810540523705e-06	7.22396886654667e-06	0.198356395200007
SLC16A6	0.296649087054559	0.470206819459908	0.729018690921281	0.424194051477562	0.327197354392858
C10orf82	0.596416720420911	0.664454746578902	0.44690655391028	0.474661261587908	0.986122471055745
AC009951.4	0.275168657282502	0.266944871697272	0.410754373170243	0.234299256437758	0.284567711584526
ERVE-1	0.430630736456036	0.0191411610100746	0.0344850566262203	0.225731191001198	0.0116009564759949
IL9RP3	0.206802654148767	0.973239093945289	0.491122262408369	0.260512093092437	0.153254675894996
AC023825.2	3.30148097129414e-05	0.0155897171984794	0.0127177977698465	9.29375722577211e-05	0.932636334294395
AP003555.1	0.00428550402048689	0.00033569497350339	0.790740044339553	0.013331775026822	0.163368466961609
ADH1C	0.398522723655019	0.100634532895215	0.473300454636563	0.299785367549404	0.366413613957926
TIMD4	0.384746578338831	0.266364812334372	0.131824488097369	0.723977020684593	0.00030316959331768
ADD2	0.000583650614097685	0.0264958005610155	0.189236433228834	0.00107975599847239	0.441318144867082
AC006272.1	2.82038693602982e-07	0.0126287549380973	1.06568571943274e-05	3.58523677149563e-08	0.0676788618811418
AC015849.5	5.76310164520697e-07	5.97924800668748e-15	0.000141451917685893	3.65708762581078e-08	0.000858312145602865
RNU6-1161P	0.0218495726542497	0.000264138070958978	0.229590714736284	0.297774800177776	0.0802352007236496
PCDHGC5	0.000231925001461403	0.343194883803228	0.000485599270313207	2.90403022670705e-05	0.00485958665892095
AL162724.1	0.347734017142794	0.00470762068793894	0.254879270132141	0.297601145359584	0.185798924698504
TRBC2	2.07868175842094e-07	0.482062566694071	8.78170642067069e-08	8.556664410349e-09	0.766395905547973
AC004522.3	0.676581919172867	0.50805957408311	0.635883690601076	0.784115763175249	0.134824638110753
AC034238.2	0.000588115942229766	0.00871689899610638	8.75796578670728e-05	0.000223408931607458	0.522200510670591
SNORD123	0.356415121779655	0.941971520516119	0.0732026933431283	0.288798385391352	0.000642500148384308
CRYAA	0.472259933763973	0.474690055101849	0.844334680330372	0.600954857913045	0.0551783447078829
GZMK	3.43281346042172e-06	0.259013600598143	1.70155170872874e-05	6.45570277292994e-07	0.293615095230821
AL049634.1	0.0781084361688356	0.0996074900912456	0.0365400680446142	0.0916698479394933	0.105452589587376
AC073257.2	0.0434276287974005	0.000582100835918148	0.02963223861286	0.0329885538248417	0.635007458036441
SNORD17	0.202526988981952	0.559523939291511	0.407584698313885	0.186318867736777	0.543388350620617
SLC17A2	0.718843853919662	0.025039121808391	0.415133640880314	0.853399354290175	0.175604135122088
DHRS9	0.649899595551639	0.0292163600494594	0.372799337492603	0.48778166798216	0.049287726758765
VWF	0.32523783257645	6.81922987447769e-09	0.0294859277822333	0.267852897712647	0.00498265958517866
KIF14	4.61387649721667e-24	1.2811836984159e-21	6.79726187828305e-13	4.73783725359133e-22	1.82544781658658e-05
AC239801.1	0.00833690660323912	2.83415106029931e-15	0.259064574384958	0.00510978593895032	0.971841968403682
FAM163A	0.0462154894921105	1.49708597920543e-05	0.597267774049481	0.0555019399239495	0.0151401008564399
ARAP1-AS2	0.713372940291978	0.0145197127593126	0.330316215652286	0.854217539194268	0.725137307065497
AC010729.2	1.15007183214035e-05	0.209508993608798	0.0122456896379374	6.83808827304635e-06	0.118803699675947
KCNK9	0.0269238037216909	0.184164049119618	0.0412135401776045	0.00713754791018477	0.0456578193145579
CDKN2A-DT	0.000159566653328452	0.120563946492557	0.992927380725258	0.0006891811511579	0.583773373649138
CPNE7	0.0379968079608407	6.42817637881418e-09	0.535391462203416	0.103735004104531	0.00110614141779714
CXCL11	1.99286356873362e-05	0.0167425759697284	8.38843325193271e-07	2.20973649252217e-06	0.419213076968257
CXCL9	8.83660788941958e-08	0.886350501288118	8.09540988423436e-07	1.10888318828912e-08	0.223330729898393
BCAN	0.425837433824583	0.256903504334557	0.296046296889825	0.71151703622122	0.78568970431267
SLFN12L	0.000335905545406245	0.00179210475084636	5.16005643099291e-05	0.00016340196044315	0.106885687458289
LINC01587	0.00150554003481631	0.00121802057858954	0.162029924543382	0.000845474001868472	0.223258597570261
SCARNA6	0.191258139405313	0.533953247182757	0.421623759935529	0.179532482903717	0.520638601675436
LINC01517	0.145257202076437	0.18093334487371	0.239105277704799	0.11040453802205	0.923311442667297
DIRAS2	0.695174299954642	1.0839225483767e-07	0.0981032272808134	0.470882108782613	0.0108243905625686
CTHRC1	1.92454254873748e-12	0.491191957151931	0.0210203675326042	1.00035311649547e-09	0.0349443624247321
GATA3-AS1	0.40081913129993	0.129059721303389	0.711437168833573	0.172820995225928	0.71241708062674
AC104316.2	0.858540703678419	0.0441107465054945	0.95847962953422	0.738850559313027	0.782190147873226
AC111000.5	0.0449236666697661	0.758287740044344	0.330567714483405	0.212075685073891	0.0327512084594576
MLIP	0.0817249782309071	0.298962168971133	0.99842685085392	0.0175939880820252	7.68319824612842e-05
AL606752.1	0.41968659650307	0.00256975172184126	0.974074107525952	0.0909624160219256	0.207555976237007
LINC02555	5.05218212049732e-07	0.795802463513139	0.0186703284361651	4.92969831577148e-06	0.00354956812091598
FGF10	0.0211740507522727	0.191675612239665	0.443749691506031	0.0259782717587118	0.257430472392698
AC093732.2	0.443512688073272	0.298658594407859	0.644312207961115	0.281457207290357	0.0542730045180013
PSORS1C3	0.199816983037285	0.000202318935013168	0.341176393481627	0.295699692041319	0.167551907957432
CSF3	0.00189180219239566	0.027520610341427	0.527804515806658	0.0189948317418057	0.311499848366524
CARD14	0.155853309190417	0.28059963594048	0.00306035862271312	0.023623449563884	0.00315154025640372
AC012066.1	0.0189992598100411	0.230632779118045	0.128048175805781	0.0299219567932261	0.441201856742241
AC007991.4	7.91325971533498e-05	0.0128673754775851	0.000167145378435927	1.99820929936434e-06	0.180890926989247
SCG3	0.0426190073268249	0.484079528780753	0.0947867681780287	0.202140822354019	0.00129436373237926
AC108676.1	0.00174564694422194	0.126202226772012	5.28908428103832e-05	0.000415142317929473	0.246628552928163
LINC02041	0.307019119358729	0.000715675906275999	0.00968045833451343	0.969288905488395	1.35376512408781e-07
ADM	5.96406984785952e-07	1.2916414315049e-05	0.687048206098063	5.09827697322034e-06	0.00087403971271495
CD3E	2.66425669588626e-07	0.727422792806428	2.27111920446752e-07	8.76062818563923e-09	0.685236632529765
AC067945.3	0.000289522429332151	0.0269255384519142	0.000890074114154234	0.000142738513025962	4.33562781207259e-06
PPP1R1A	0.132806346987464	0.0244802510914139	0.104892299519346	0.107202877186169	0.00583243497084188
OR10Q1	0.939931006526856	0.35939100198536	0.847619934909082	0.998180122392545	0.575696497326616
APOL5	0.144925982310205	1.91876578458597e-05	0.765913018544537	0.327672311872249	0.0565547884964263
PRELID2P1	0.116409459538812	0.00161538111780551	0.0549710137641128	0.0952916048036332	0.0102797218053918
RPL7AP7	0.35942059234807	1.64553127725591e-06	0.333525075074776	0.304970872653105	0.828062794756164
ZNF804B	0.617530417013121	0.134842324059016	0.209898288197469	0.840969383839859	0.681321259167202
RNF223	0.0943079231926072	0.897143292814435	0.0960785077084465	0.0345317755816016	0.995932133190698
KIAA0408	0.000610490192179383	0.658945528182109	0.108289899012762	0.000709923396211361	0.00524204795095048
AC093915.1	0.453072323001992	0.88835197118483	0.0941805464256858	0.116922154087386	0.021130990660832
FAM72C	2.10092028418756e-17	5.53278679245759e-10	5.47139404203353e-08	4.20020725010372e-16	0.000189158164257889
AMH	1.22759501745263e-06	2.24210085195277e-08	2.31273607149124e-09	6.8810166619636e-08	0.0513664526798863
GFRA3	0.0981656557857481	0.00156557619075441	0.277669012002565	0.119165570824693	0.738443800646368
DNM1	2.51461743619915e-05	0.0183909950368234	0.0956954987246873	2.34864566023565e-05	0.000280182321211173
GUCA2B	0.023740094939326	0.081896654237718	0.0768917253374392	0.00685610641387816	0.330283881401875
YES1P1	1.52549419508389e-08	0.0764615359620954	0.000507165895173219	1.91362239962036e-09	0.123038833798014
SCN10A	0.00711398528972849	0.00959013595682987	0.0946586903351121	0.00463210427748682	0.61207712879244
RPL22P19	0.0572716202694807	0.0484996472560563	0.260196946052433	0.0247367849965995	0.974123999519915
MRGPRF-AS1	0.000715655735297116	0.0598345266795985	0.976744857650509	0.0079105189572882	0.106056112580557
SNORA53	0.290590534919817	0.523429003976616	0.303380407273948	0.231734979251949	0.457653277505464
C10orf99	0.00044055146642325	0.0186988891077205	0.000364248239259049	2.17693473749604e-06	0.158825799030379
AL139351.1	0.822862910317075	0.00027592412079399	0.121993699084062	0.354884499002087	0.00102801260211777
HMGCS2	0.814021420465785	0.000603922826872626	0.573770491047789	0.689528494275252	0.03683725194233
ATP1A3	0.0506009733136984	0.00124551207681777	0.23711275621879	0.13294476739689	0.242354030503699
ADGRF1	0.0804301049753379	0.589528063610447	0.0227077343313962	0.0261629209962202	1.99352946421133e-05
GDAP1L1	0.92768352655191	0.336432215448718	0.0164717464080871	0.714010671006038	0.737648501659389
UBASH3A	6.28156910484839e-08	0.452109094047865	1.39499562338742e-06	1.46192179025816e-09	0.63949017845039
AC007879.3	0.0356399851640723	0.38854146447182	0.381622628790013	0.169204036147511	3.93411898084792e-10
AC124861.1	0.00365239737824285	1.59734996239861e-15	0.905134353476279	0.0940795109618747	0.0047542628291319
LINC01706	0.161973729887263	3.04558146254628e-06	0.652076686921255	0.310578215436518	0.801967864418472
AC008013.2	0.110600533033066	0.000994147461059107	0.547037726853389	0.0405802656270247	0.108071566646546
IGFL2	0.00933230915137352	0.614685477866409	1.27874239365194e-08	0.000280121442824346	0.00960204745436138
CTSL3P	4.77461708408551e-05	0.956122789899119	0.789768238995891	0.00353876847016661	0.00124284137864553
PDCD1	2.79027531138809e-05	0.0141104545238529	5.56191832264916e-06	5.30374568528937e-06	0.693273534555556
LINC01077	0.00053303230363808	0.0576441341631265	7.9626580210465e-06	2.22738186813879e-05	0.422458972903377
AC023024.1	0.0194047720623164	0.000252935389387331	0.450527616941141	0.0122010673363127	0.888282936644746
LINC02577	4.92590608982762e-05	0.00730166988285261	1.75120589555759e-07	1.42770235958625e-05	0.0102789221181198
IGFN1	0.167656545249816	8.17331031108012e-05	0.324361652570518	0.183716273226708	0.0267009205956781
CD27	2.86284671045134e-06	0.461427241735515	1.98766005532826e-06	2.24825606014476e-07	0.899673553962626
MCCD1	0.802890944379853	0.912974477012505	0.248230766824335	0.920991899591684	0.0766991249436232
AL109615.2	0.0827855130889112	0.00174269142876463	0.419024636871891	0.117330624345106	0.183562823153896
LINC01146	0.109115358566866	0.71147240515094	0.0247386395076065	0.069629869999062	0.25985442398326
EIF5AP3	0.1263269270483	0.0104642979092717	0.388344407387245	0.341553189461277	0.147108309354948
HES5	0.875772081901504	3.48225408560506e-05	0.323867187162197	0.668433002129771	0.198170378021784
LGI4	0.00611727152776673	0.000764591681488704	0.00324212034647947	0.0010497563173392	0.718524183496392
AC093802.1	0.220556304925754	0.532253861773181	0.657944748468294	0.214023245122341	0.106311706392836
MIR924HG	5.14828352304782e-05	0.23250092346491	0.334156713697949	0.000170171217522199	0.0110115723369778
AL139246.2	0.0843388668785927	0.0461706433978319	0.531162755151122	0.0649880066966356	0.506928621343982
U47924.3	0.102736520372806	0.00125024868330614	0.0316352185592807	0.601035461463836	7.15942131748878e-05
RFX8	0.00115794500514938	1.51861074815317e-07	0.995811177765576	0.0125000165284211	0.0696298468155334
FABP6-AS1	0.0222307948958892	0.00455211069834627	0.577962999801872	0.0371344072208645	0.00809066757892616
IFITM4P	0.000246005885843349	0.828812309868777	5.13194443828203e-07	2.91710505876554e-06	0.116863077921081
BRINP3	0.938766604325422	0.0420788420645291	0.322955135082825	0.474403226086597	0.421173548053578
AC243829.1	0.0602985750511269	0.624188832365977	0.17928877225646	0.160489845616144	0.0597362531795783
AC015911.8	0.000206964075728226	0.00649425617273511	6.38019348449607e-05	0.000115404863225154	0.0701245248079471
SLC6A3	0.21510042608612	6.40171641087049e-11	0.262625473000903	0.453107581284372	0.603388496380575
Z99289.1	0.179052601940866	0.000597692868169757	0.606392835369541	0.336494258129321	0.129112004604835
TACSTD2	1.81629491959201e-10	0.874767251587844	0.00297236218386492	2.92764785738151e-11	0.0920488789798682
GJC1	0.209671060010066	2.16651590465944e-06	0.496376202395511	0.444848158070446	0.828275206305611
CTLA4	3.44450195385794e-09	0.739549167933633	7.10284747032061e-14	3.38659240175375e-11	0.00591448491191373
AL162581.1	0.353877293067651	0.497194061402644	0.311030526492655	0.279180269842667	0.462328151101439
AC009084.1	0.703926670603257	5.78147326369068e-10	0.239187891761539	0.982296897307857	0.309032450738034
RHEX	3.66318034504553e-07	0.00144585999107059	0.941355532666171	4.63876271364355e-05	1.44270084675685e-05
AL139352.1	4.46513204011094e-12	0.000597505619789149	1.18974102028081e-09	3.49819279176433e-12	0.0299468284501913
CYP3A5	2.97841325680815e-05	0.580804550234758	0.70379584528115	9.51574928114629e-05	0.000294369256033487
SLC22A7	0.00568399943315882	0.524890487978423	0.586022190637675	0.0108963577369952	0.309347280452886
GPNMB	0.896963121089442	0.111925814400071	0.0351955766530682	0.248449420011265	0.833042593355368
TIGIT	2.85369986458015e-13	0.529824831066131	1.63140518394563e-10	6.14170268175045e-15	0.899697327303755
MEP1A	0.221583392440909	0.243915903611133	0.0240446746828141	0.0745282057684134	0.348388487048012
PYCR1	4.9988674249991e-16	1.12314070977043e-47	6.70221038233895e-08	1.96605439856912e-15	4.75546693637055e-05
LYZ	0.235023628392659	4.2263655771421e-05	0.688109552247612	0.4838267375064	0.725204204311025
LINC01526	0.352557582905679	0.476434399543468	0.772969661272439	0.639652541642649	0.845552962241491
AC015977.1	0.417451980730952	2.06497728050294e-05	0.0719631577517797	0.222375796076754	0.644566036257267
CORO6	0.00145424457911481	0.000115834457227485	0.428635331370057	0.0125824777605177	0.000124060757160718
SLC7A14	0.111437814228477	0.697768581215281	0.735340361428773	0.141480049519094	0.00656278464043255
AC073370.1	0.206152555694469	1.62244398059664e-07	0.858969037493874	0.27179079359393	0.013548913444607
PPEF1	2.21131089012847e-06	0.351994300786681	0.470886150735256	2.6430490338568e-05	0.093481549971586
DEPDC1	5.88154075957917e-18	5.35724151901255e-07	1.83813684129588e-06	3.81891454877616e-15	0.00157764062137423
LY6H	0.000168519879214417	0.0260175703513343	0.201427913852648	0.000231943326847554	0.3355167220357
ITIH1	0.473630818974387	0.397666379023141	0.70643422808551	0.490751450406802	0.901921404415684
AC012613.2	0.323459478846821	0.168683201272531	0.371968898252183	0.278537439433689	0.619156930167217
AL354751.2	0.77995701096526	0.344892581833589	0.00522675967666199	0.118034909154898	0.00597026472629582
HTR6	0.00445708561513961	0.0123208646557908	0.684318978096426	0.0453227787973358	0.482425510006514
AC005515.1	0.0252265650172453	0.453638678036236	0.120832736783044	0.0117552922131419	0.777453938224655
LINC02446	4.85243124151677e-08	0.000492714196202741	0.00321072508950723	7.75199935516599e-08	0.204780537287535
STRIT1	0.234205501414366	0.468190371937497	0.0369851774036301	0.0365061605161972	0.161977481402526
VCAN-AS1	0.0190770172072973	0.0198989017677204	0.911775110621392	0.0828537789025971	0.00445837053556332
AC011411.1	0.121870085394164	0.000244146036593171	0.419091056608297	0.137923819847217	0.413095334050802
SCARNA5	0.140891297758443	0.523657476425857	0.365014693879289	0.130336299795708	0.469950876580038
FIBCD1	0.000531203655515559	4.09139151962512e-07	0.345371781597721	0.000493095338802602	0.0346411410977705
APOOP1	0.282240835350261	0.203332054201271	0.345857689981101	0.282457187458003	0.764423799709357
SLAMF7	4.99556739418463e-07	0.998907016808625	2.33169486154397e-05	1.94173068991051e-07	0.880543660720968
TMEM45A	1.28948371825085e-07	0.509098933951849	0.000608382134595718	3.47090951556222e-08	0.139734679719597
LNCSRLR	2.40245462920935e-07	0.435615760225933	0.0264273215265935	8.5009474296422e-07	0.322608678250784
DCLK1	0.0200167357715739	0.926447820134149	0.216407947014028	0.0226626834493587	0.492864482602838
AL360182.2	0.0437760909361441	0.000290937984702674	0.499771315501283	0.054702904372368	0.223557391497045
AC244035.3	0.0401200013004822	0.759463381105346	0.410215733951023	0.054356317094988	0.118470503027406
PAEP	0.565518451517801	0.783537414837268	0.7982884019579	0.720844447679967	0.0333426067242153
CKS1BP1	0.603191996924693	0.117917623865685	0.459087247545707	0.404243552838252	0.532935840819764
AIM2	1.26417194179585e-14	0.124593266511692	4.78849386096225e-12	1.26116811238135e-14	0.0174467840849757
AC105105.3	0.280160592857435	0.975161164270965	0.370719120035908	0.22213572123807	0.00140328597800441
AC009779.5	0.54581002127334	3.28918958981358e-05	0.034365703054998	0.795232669597411	0.0189452007278607
LINC01879	0.115825151573485	0.100325080912675	0.994720503645522	0.183791811269331	0.188675430272931
CXCL5	0.000354104288878931	0.0120980490326568	0.0169417534201739	0.000653480587691941	0.0148118056388684
P2RY1	0.0965076866311194	1.07586319547436e-09	0.737901563156077	0.127405119321688	0.166943973258147
SNORD60	0.702773082243401	0.21804984613053	0.0385700859115914	0.636772542679431	0.00698794000933333
AP002518.1	0.290312962245908	0.000530953263755463	0.429819977556138	0.250207992397251	0.633048929309229
LINC01732	0.393383829793833	0.351824987026992	0.730762102146978	0.448981484043345	0.318316032529561
FHL1	4.40401349309149e-07	0.000631344005739331	0.245991670691497	1.75171470546071e-06	0.000761074396848247
SLITRK5	0.155568875743449	0.705283642237956	0.444815785571192	0.603437775454439	0.0856301948849533
CBLN2	0.89713775005779	3.91823683397188e-05	0.208750567391892	0.922486621957299	0.0185059988442878
ADCY2	6.91130029702674e-05	0.0870546463791468	0.00705765839052681	0.000187611813957669	0.00685601783425914
DUXAP9	3.506144980676e-16	0.741799722247539	4.61608533333336e-06	7.88788378292354e-15	0.00867244416878579
VCAN	0.353474762860626	2.4477738473946e-06	0.314172804208958	0.891210277572653	0.000252161632403836
B4GALNT1	0.212297714948579	0.388313667748071	0.278678679498415	0.15311287560084	0.376197383642131
LINC01428	0.44945207162607	5.31351103654766e-06	0.572492305426569	0.22414158798992	0.364763289409735
LINC00460	1.26297808511396e-06	0.577257377219851	0.00109882335265685	1.64033200421231e-06	0.0474174841589554
AL359853.1	0.0038301792264771	0.0536446490003518	0.782373784716889	0.00717695060267257	0.31601546664912
SMTNL1	0.010056879432466	0.825648324116777	0.206488501601585	0.0298775857888926	0.000749998374070938
TRIM73	0.000482819168944867	0.593150493108237	0.839243759231436	0.00451777882706495	0.0238267266230719
DCLK3	0.279251829521908	2.17901749981511e-06	0.0430369931138472	0.803111837334785	0.00719860410715132
PWRN1	0.0848784501697934	0.0140120399176842	0.0563176486846736	0.0180570576897975	0.00349860649957079
AC009159.4	0.0116877670387612	0.00853345325016126	0.597851770067521	0.0126564431301603	0.942424973899133
ATG9B	0.000590768667976276	0.819942605500286	0.330792183802666	0.000961477938336317	0.414308509380972
TMEM163	0.000992672231495812	2.47802890463574e-09	0.166758621708062	0.00115902210896293	0.0522528729795654
PERM1	0.410328504731592	0.00696728752843196	0.643454301624617	0.573635118638505	0.794182884493712
LINC02154	0.01336587419805	0.984797390146227	0.50000025252053	0.0432258001669524	0.189303578954955
DAND5	0.181562118226506	0.0358653923333028	0.6262744979131	0.318598261180061	0.788273650043842
IL20RB	1.07629984733827e-06	0.896000880468628	1.74843799148062e-09	4.41980994610386e-10	0.345599436668765
H2BP2	0.316967567897756	0.83695520334104	0.375271080090962	0.589707883133367	0.279815479554902
HP	0.942265417537333	0.6307189052637	0.450034398831152	0.895650093121928	0.910139108777395
C19orf67	0.0081724934435322	0.0482405386734372	0.996695224581071	0.0125501006904358	0.966441708297554
RPA4	3.72445744028016e-05	0.908761922509936	0.0115610867498628	2.92308296864601e-05	0.0872248439683553
AC063977.6	0.211525473534282	0.118657390497706	0.207007602224565	0.222015883008628	0.194968136711693
CEROX1	0.0261876740768375	0.330813439624119	0.0612646677559658	0.0143505297399395	0.337364317079301
PLIN2	0.162233725998214	8.33991728769133e-12	0.266463094887731	0.242468776175325	0.0164548184603457
TRPC2	0.0285084893764141	0.0699725254933794	0.0961141062562013	0.0184521199910289	0.989619145487214
AC093627.2	0.991168840148987	0.286374047962749	0.359535755446877	0.878237952533524	0.0502740760954576
AC079341.1	0.000774888518673788	0.0830722092529533	0.000381864564278548	0.000531137874782164	0.931616159191153
AC021146.1	0.43645488141673	0.0584294124416607	0.0391873588349411	0.0591520158271285	0.670023523812584
TRIM74	0.0128049492537738	0.707599420407959	0.812752222091268	0.0452469254384179	0.569168255970557
PFN3	0.0883280405580114	0.469603473415013	0.825308518222553	0.254572853122707	0.174081227931298
AC106799.1	0.385797788838979	0.0143871336789982	0.170828998413834	0.396741296746949	0.545718780057196
SPEM2	0.0804490580661073	0.893570986490142	0.621603897161751	0.106444919328458	0.764899306337854
SMC1B	0.000433620772324786	0.198671902889118	0.00978208070241433	0.000683169307145234	0.859446539134153
MTTP	0.00335332243499387	0.0264007020399012	0.00052143843620816	0.00289180089549686	0.507775941909292
MNX1	4.18534330054651e-05	1.03330500510598e-57	2.01968103289147e-06	1.41501181903779e-06	0.00622275251202739
AC015660.4	0.160334055287129	5.50116361731153e-07	0.649157698085956	0.101264507121404	0.874663299194114
ZNF33BP1	0.454173317047031	0.408013251100954	0.64647864701192	0.428152067497418	0.307314505693527
SNORD94	0.142889953355527	0.431534169197147	0.276154203853705	0.115150997909979	0.331977657850884
LRAT	0.0333915251485989	0.610217810517975	0.33150414902567	0.0982986690646083	0.282817792183878
LINC02642	0.0263284064057577	0.0408334740873525	0.0672251866378127	0.0313338553919701	0.218143353934442
DTHD1	6.10767179026297e-06	0.0425372258276886	5.05659350659497e-05	4.83452441789359e-06	0.689213407594012
KIR2DL3	0.162152988639716	0.101315898445598	0.570656957890119	0.0283200502615298	0.822691036120898
CERS3-AS1	0.0877051497694393	2.25826791065895e-06	0.210269749855206	0.485118092839009	0.00317893255029192
LMNTD2-AS1	0.134542684088973	0.00222582575562477	0.191809193750862	0.520562328947001	0.000383408450076715
RBM46	0.00532387037996	0.088164220784104	0.740115469110475	0.00494887926404018	0.348038379548931
BEST4	0.266963357403204	0.00438565088973329	0.625645258758524	0.326859081285255	0.0716037857366662
AL035446.1	0.000174644545507377	5.30584562998241e-07	0.00049779006855037	0.00027530122639833	0.0262399614185075
AC110015.1	0.102632931785157	0.0201881916874166	0.956473833235467	0.125941440567975	0.0049456127075571
LGALS12	0.0199090309110171	0.456766572211573	0.0647311944428322	0.0145178110544271	0.444066416620352
APCDD1L-DT	0.000122532781952831	0.986146353840922	0.110044635425312	0.000950640395729821	0.0189891488223122
SLC9A3-AS1	0.0401274650550822	0.00396696328054923	0.111999750636065	0.0746874247122272	0.0712935390781812
AC051619.2	0.0413355279693366	6.07915322833625e-07	0.385565399349022	0.0384457850939488	0.766323219437722
IL21R	1.03135933551795e-08	0.0988224284713465	1.06500174870624e-07	8.68086537451438e-10	0.213577141852308
KRT32	0.459153029767992	0.100749257086653	0.644455526384223	0.582205578724088	0.256465132879145
XCL2	4.24585414615205e-09	0.0246401443305693	1.79549841117647e-09	3.82973517000206e-12	0.52889125676139
CNTN6	1.85848912328158e-05	0.366876013872309	0.0113033683862131	4.85757559589896e-06	0.0573913221749491
H2AW	0.125515258793327	3.6109475051713e-05	0.795418562989296	0.257884719010549	0.0773953750797507
CDH8	0.309834319191703	9.86962115329207e-05	0.00362110767960309	0.11392445586553	0.140949590296978
CHGB	0.879683179292477	0.234051770074837	0.171807039328294	0.688677638562309	0.512469023506363
LHX2	0.434398618695556	0.255753709390706	0.144431477750205	0.309167340059056	0.645714386098921
AC136601.2	0.989068897359783	0.00474597286309578	0.528726206316143	0.899345858244857	0.417559162398881
AL772337.2	0.736844043766445	0.000217112684562834	0.386886278918842	0.626989818178001	0.4450677537781
BX640515.1	0.18932037676283	0.00686655403833854	0.143511905127517	0.108434371829501	0.0632632452249642
AC122710.2	0.0236815473518357	0.00153281022878527	1.21325058958766e-05	0.000480480386181268	0.000603777423910227
AC019117.3	0.950897596928339	0.133656913958597	0.00742480795420608	0.14520138101203	0.258235999090521
AL163636.2	0.382694478783848	0.0172419662308162	0.375841882575634	0.511291139583323	0.0326276345769834
AC063976.2	0.461409047698178	4.26521365144061e-07	0.669928710717236	0.486646348299137	0.560357597539875
RNU2-11P	0.00013905213847835	0.00327072017073106	0.0564581842733739	2.47609080280964e-05	0.349209342231822
RDH8	0.0538898003476883	0.460127056718078	0.444766112997413	0.0711977581302688	0.198748259836258
ANGPT2	0.000287327050294468	9.46238971314833e-10	0.979771719267607	0.000327328993884472	0.0408393303619671
GSG1L2	0.077729148864496	0.14912256296976	0.338549626613438	0.228688786683296	0.675278866518016
SLC7A3	0.695309710301359	0.836901486186667	0.899677411341778	0.603412858226471	0.449101570465291
AGTR2	0.288030744780393	0.474660962758011	0.0209095298981696	0.155686256840285	0.0310756885119782
AC019257.1	0.544157357600934	0.0326122503015158	0.411386441575925	0.178826441396449	0.000373473019591503
ZNF33CP	0.547546623862136	0.0231962163446575	0.877475862226262	0.884235788740906	0.676968754149227
CDH10	0.590101566868138	0.984087498446979	0.220136621718817	0.370073866195057	0.430397227194949
GZMB	1.56511499406609e-06	0.00735712249513693	0.000464134986916113	1.28942320160804e-06	0.532353051680121
AP000781.2	0.000182130739018819	0.00592798168230906	0.169900351792754	0.000210095386957162	0.589411948164679
AC019117.2	0.000628176383956784	0.000234222261820002	0.44698522140186	0.000405342754052255	0.00221593812673823
P4HA3	6.76387598013249e-09	0.261669408785599	0.00858313787977692	1.27064629670159e-08	0.0449506710245835
AC084117.1	0.000919835277209156	0.0427314959381637	0.0106939997043798	0.000298954260805538	0.0244759132123205
HNRNPA1P21	5.36046148633537e-18	6.85183851070109e-08	1.02520596807109e-11	6.68419568722434e-22	0.302667138487619
HEATR9	2.89565446145189e-06	0.0037516241515691	1.3371129267449e-07	4.95026868190415e-07	0.0104519756526617
C2-AS1	1.26921522125226e-05	0.0259569087220909	0.00922240675600651	7.06572838876289e-05	0.0139232265794717
SCARNA12	0.209803328777828	0.510624905351809	0.330306625028707	0.177720111779726	0.437852539813643
OR5BA1P	0.0824353386883821	0.00174756991224331	0.0944817018783263	0.0223120875161654	0.45082583867359
AADACL4	0.369947917533083	0.860296980857337	0.385258783877106	0.501596885988669	0.252771638444536
IL36B	5.6170653428713e-05	6.07360831879356e-06	0.50603271938414	0.0010523251828631	0.021988738489238
H2AC17	0.0500735418527112	0.0444402776434977	0.204325809784863	0.0459974598720514	0.870021248817973
TEX11	0.163913970453865	0.000161497678904044	0.0642082988065096	0.0389986443086854	0.443654015601785
SLAMF6	1.86810131030226e-08	0.48909296573843	1.96027483702616e-08	1.23640100633224e-09	0.982595462903017
AC005532.2	0.257674416199134	0.00209833834055906	0.0666117036048933	0.847419027822135	0.0571412778308137
LCN1	0.826019447265357	0.54481674697168	0.585077627554996	0.892431484670083	0.0471607245892548
TMPRSS4	0.551860993788923	0.00145514055674363	0.33068456403486	0.338251973740594	0.874690865528456
CXorf65	6.20871511778303e-05	0.11039200064791	0.000175469757617764	8.64120582413914e-06	0.0370814476465276
B4GALNT2	0.871205559491679	0.00250713133884784	0.533833962523079	0.941287137708512	0.00397993070648923
LRIT2	0.023578859362141	0.497113632302291	0.431380620591208	0.085836025567907	0.00115792661023596
AC092143.3	0.000183462802978667	4.54281915738225e-06	0.0122749678229774	7.57807963980535e-05	0.119580277146249
ANK1	0.00219630418897825	0.976228871036552	0.0430456270691899	0.00314126927698674	0.0596049034530204
TTC24	4.5788098471077e-08	0.834210108990678	7.82033637291096e-09	2.44886358182391e-09	0.154545019014807
AC009159.1	5.48773957798654e-05	0.020101193839826	0.0707775979833539	2.51112034940033e-05	0.189519287960905
LINC02473	0.229682565051712	0.627935052264505	0.00214192866579226	0.0101501820213042	0.890074150245846
LINC01788	0.108569289956985	5.47247548662906e-06	0.229938558068273	0.0460662014454195	0.0391229847770319
LYZL1	0.189054326872559	0.339429994219246	0.89618834190598	0.333305339271895	0.139101317154126
LINC01748	0.000125275624568495	0.12303730722608	0.200864295092771	0.000192533740227258	0.0921831532895111
AC013724.1	0.031620023935403	0.565401802669539	0.127205448120692	0.00941747721778913	0.588246629719603
SH2D1A	3.05295104254208e-09	0.633322734758424	3.8615451202973e-07	8.29053923108228e-11	0.523757195240543
AC012593.1	0.108748814192674	0.111198107556895	0.442157558522935	0.174032023348484	0.244715967449886
LINC02703	0.0213458392030823	0.109252163098126	0.0016648662805998	0.0044052553529669	0.315640881932554
AC069120.1	0.253834567292145	8.69569317484423e-07	0.298177071795055	0.322623474868161	0.95721750461802
SYT12	0.060595903677523	0.145349530995789	0.696404300363964	0.183115352397259	0.178602563470848
LINC02100	1.41692765109577e-14	0.725719834918974	4.41595447437836e-10	1.80595738770477e-17	0.0160141376916919
AL031665.1	0.671331181140824	6.25069957213494e-08	0.732868811241473	0.834508504811385	0.988795174396434
HHLA2	0.284811498763615	0.000622447725401966	0.831076385437668	0.791677487471043	0.0472267859945127
LOX	3.0700776279134e-07	0.0813557942417055	0.0015713193456615	1.18205979072296e-07	0.782903049354342
ADAMTS20	0.280819142607082	0.345934388366966	0.105951801627393	0.616276943427429	0.113852674758888
EN1	3.06476905832791e-05	0.000624235749088217	0.860155166660596	0.000151840324588258	0.317175020537479
CER1	0.017736367127113	0.679128551596956	0.0364654574635668	0.00730749176823859	0.277097452031904
LINC02765	0.000408471072546135	0.000696761915618926	0.144816720988318	3.03908127825274e-05	0.0027971862137615
IL12RB2	0.0238128717898698	0.309033950467598	0.766532644264884	0.00954466980863884	0.0887959035642282
AKR7A2P1	1.0921952139325e-06	0.000158766106457192	0.000123032976070451	8.00066161479208e-07	0.0201737437394175
HS3ST6	0.0274890986714615	0.0285098396835933	0.876714604845176	0.0308680040447709	0.355811870082098
AC136601.1	0.739019736113973	0.000294286743362565	0.226963399280998	0.546298146518587	0.592080798998443
AC098828.2	0.0271945695643655	0.189521652531834	0.0922729904535522	0.0630940640823781	0.87738757313401
AL589743.6	5.76184294602996e-15	0.898259789819651	2.71853234200806e-06	2.54068271602663e-14	0.0407278773855404
FAM230I	0.0139241726411057	0.853652355345747	0.0704448083934539	0.0143091525907278	0.37629775511556
TUBB3	0.709413158006881	8.2930801069808e-07	0.9696586534857	0.397465350014471	0.215972244360084
AC016027.2	0.878301857962885	0.197447973150264	0.783919010930594	0.971952536591427	0.873463230074471
AC243829.2	0.00146795217876775	0.00824525370539225	0.00618629522873588	0.000758572718489625	0.828591471759382
MUC5B	0.325718161568858	0.379185586336447	0.624425500354051	0.320451255484539	0.142214172213246
RNASE3	9.32675401631345e-05	0.00500037718174518	0.00125634502440931	0.000172400115302268	0.478391092176969
HSD17B3	7.24461517717942e-06	0.0459880287807112	0.00742893535041062	2.97459292612129e-07	0.0282503650442239
AC103719.1	0.0191036118349829	3.23510877900193e-05	0.196719173665596	0.0176827225965372	0.067227790388086
AC074124.1	0.000148888766134622	0.536368165643746	0.148732316142864	5.49090283935151e-06	0.00639401591255123
AC015977.2	0.546227553660701	3.58318410307264e-06	0.0276798651328568	0.241683539725126	0.94604690707427
AL662789.1	0.345468351810785	0.327948248220296	0.488191306165567	0.324408230410454	0.643829089407762
AP005229.2	0.464845618191446	0.4902583604281	0.778406354510679	0.566901506865804	0.217148167481454
TRABD2A	0.375756315276266	0.000926636721244284	0.541099506546301	0.316829563544593	0.000177911270648093
HK2P1	0.275855665594062	0.472960353098448	0.784134725729859	0.256977600040802	0.0294266323472488
HLA-DPB2	0.490276187092666	0.445860234211833	0.0518601758073397	0.234492198978189	0.48631137866219
PLA2G4D	1.36622888088948e-06	0.0900741921492631	0.125252272590911	4.99519111114292e-06	0.593785333944214
SLC2A14	0.0721031333544473	0.316910956233938	0.0843345351351766	0.0146725289871662	0.790442641190107
AC114291.1	0.0985993959631911	0.0161401482363998	0.606458546820472	0.175875804761399	0.87027043409304
LINC00942	0.795792865408961	2.69334365607271e-06	0.316387614764196	0.563925378628748	0.278103358747779
KRT223P	0.000695531245461582	0.0301047865356538	0.046727220162457	0.00115805444003686	0.535036285761615
TBX5	0.00369921727136621	0.099422149869175	0.407627007046681	0.0268218532088802	0.544944669913291
TRGC2	0.0331807376772635	0.181684591714719	0.202371606676317	0.0173166932730926	0.0016309659858574
OR2I1P	0.000309627538730028	0.0490099835961203	2.06146308073873e-05	3.32139179832493e-07	0.980072892427268
C3orf85	0.00869426564320987	0.518283777189286	0.293341425644478	0.0115189837267885	0.96853064615992
AC105105.1	0.159303854262206	0.0221127254137193	0.381535117984904	0.185018042056415	0.000671999483138856
U62317.4	0.0062931067063829	0.00128793359182596	0.00685382163500281	0.00621080654256565	0.0328815843168972
TRAV19	0.00702259938256321	0.880343229719582	0.119233157863914	0.00109437761917763	0.0176030114049734
HMGB2P1	0.12848763628061	7.51022934963058e-08	0.000361111875412299	0.0406895812347438	0.0402317105611495
MANCR	4.7917541316953e-05	0.105114537514715	0.205453138415204	0.000155905842045959	0.0463367403138305
SYCE1L	0.000485313475792578	0.000610019696012705	0.77551982271596	0.00336578827824841	0.0134164340357191
AC093281.2	0.000214914871373397	0.0993239129822061	0.0255175420747705	0.000124617546717771	0.273440787274921
AC119751.6	1.82035649599985e-07	2.97584530550804e-07	0.222971042092825	4.9433483236041e-07	0.0993749821302392
AC068299.1	0.203470327253576	0.000832022813794008	0.0169748371050618	0.724273170607777	1.16408790695809e-06
ARSH	0.75734756389654	0.0172814283030187	0.936426039798642	0.771348861819487	0.543016921593641
LINC01606	0.427151662649811	0.0402822508840865	0.00484040104457423	0.216710591544769	0.453041158443254
TRGV10	3.30483919730375e-05	2.05557798053539e-05	0.00348211138033881	9.96683929113923e-06	0.275781963799699
CYP21A2	0.689224980413532	0.07039019714338	0.0382317199948412	0.127924663045147	0.00755794110047942
CKAP2LP1	0.122072521840855	0.89053849508959	0.57208665892637	0.131869383100325	0.515370083358573
LINC01704	0.361311086218919	2.8285745189016e-09	0.160966694471167	0.237992241561213	0.15015369554391
SERPINE2	0.0408613493800582	0.00175852121725737	0.277400528298564	0.067927954127616	0.00837823666940306
CYP4A22	0.020593551626742	2.82217838665315e-05	0.00381928744342841	0.00603963884246325	0.0061366092994128
MIR509-1	0.00679503427299477	0.0704381824881746	0.638421995586013	0.0179291930302758	0.0269273406714307
SLC47A1P2	0.984859790250894	3.58755844588236e-05	0.663089383196066	0.47422131444557	0.936220897639478
SCARNA13	0.228065604036188	0.492171358889735	0.267961916759893	0.176516711190002	0.404637742625027
CYP4F3	0.09038944668022	0.0127521669287657	0.685967057437736	0.0472453937230442	0.553761638287383
AC090337.1	0.197491830746106	0.0398279745114906	0.653016515113912	0.222969211813459	0.187518465295418
AL357514.1	0.0298723147206474	2.91750875382443e-06	0.114689322160074	0.0243074359286255	0.313997391921976
AL157931.1	4.01482407999265e-06	0.2883706212492	0.205241651557355	4.43041330612271e-05	0.0671608909819348
LINC01738	0.0222895305683479	2.99634017670759e-09	0.0692839501683823	0.0249499841047368	0.0639123630633735
VWCE	0.000596514295138354	0.582791965591847	0.0321268885372301	0.000397575663214255	0.461161252866175
LILRP2	8.91272779980282e-08	0.255797216528435	0.000242656202374219	6.08096631037127e-08	0.503893013737223
AC012236.1	0.0482897776087691	0.000920636004738454	0.00147917432844163	0.0200022388625321	0.00974347501464914
MIR378B	0.791262645179176	0.0018862682077559	0.451549515492065	0.668264232812249	0.241674091427186
LINC02343	0.748783496407155	0.382234182884531	0.0434282597894025	0.601613516283471	0.00694622293229799
CHI3L2	0.340694038294298	0.00123733335475458	0.318296810957404	0.252376399583122	0.178156709596069
AC068196.1	4.57849033756406e-06	0.360390631981398	2.18976634385408e-05	2.05073076949243e-07	0.495032780743528
TCEAL6	0.297074732790686	0.491866903529687	0.556598113229027	0.419348083891185	0.472622648552493
LINC02521	0.042838950279157	6.23007741037957e-07	0.94349762454821	0.0666993625058853	0.771277311012389
PLA2G2D	0.311748510878268	0.643259836143148	0.752353206390931	0.510889541026925	0.303042017261177
AC023024.2	0.000770868940894802	0.000795979395560293	0.188822728880504	0.000431603195199194	0.791716515324118
BAAT	0.217818481005094	0.81755875471061	0.00406891770149874	0.0680652209444914	0.479548134549537
CD3G	1.64304135798117e-06	0.0886200894777822	5.50094592865954e-05	2.34099463365121e-07	0.3927893336987
AC007278.1	0.00367145431901303	7.92471655118102e-06	0.038086322576762	0.00673572126491975	0.0412885580936186
ALK	0.0861377667013807	0.00267547668023753	0.0278557829559698	0.0521811911671086	0.127077393107645
BNIP3P19	0.629185766714256	0.00259373435757567	0.00285288714803767	0.0651062385633599	0.00216602796696675
SCARNA10	0.184004396947695	0.53323993815483	0.312552539348296	0.155374882646292	0.45000708346538
MARCO	0.0651711072905106	0.0049056497691065	0.0468655581108342	0.217668027733403	0.0494021442427685
SPATA12	9.31967675091586e-05	8.34362310776709e-07	0.417562469346454	0.000264532810832961	0.0103107431438779
LINC00707	0.00081934644944892	0.789791568662824	0.0881785948088271	0.00049083781287829	0.0393206721392549
AL355578.1	0.392772527655787	0.117136354985958	0.215367969532394	0.225818589443104	0.497930035406012
AC000067.1	0.000415045707550728	0.000153262037810735	0.997749037089797	0.0038002042534927	0.626873272609077
AC007639.1	0.430419333131946	0.784344249440105	0.0972021341995884	0.271953964677143	0.289538846903329
AC125603.4	0.0531516159730665	0.0875083078475831	0.907085810981058	0.0384628164296858	0.435128947669612
MMP16	2.36956169972413e-05	0.679561585562852	0.47888001142886	0.000173012996651525	0.081123329497971
AC092667.1	0.0307393474414079	0.105944330375048	0.0618047731425553	0.0150826828955298	0.577304580491954
AC133637.1	0.13311280664296	0.201639006484403	0.109064276408294	0.16250291924361	0.568383143117464
RPL18P10	0.543969184612628	0.0934625638112683	0.663809021046407	0.595782729482064	0.174708652844874
AC104063.1	0.696803346731615	2.33561294584012e-05	0.0169199890699317	0.0995554487715363	0.289215251070394
RNY3P16	0.00648819520243052	0.498828308832633	0.000639377400034281	8.4120291549632e-05	0.232641544825145
CNR1	0.00363648900190848	0.148527357927368	0.0175784555620205	0.00361433071603743	0.957823697440243
ANGPTL3	0.639698322907041	0.430425260994753	0.169761408594651	0.913323237328238	0.0195096642379466
AC107021.1	5.25307491070183e-05	0.218658812099913	0.0852598178324747	0.000199706235173041	0.330817322410377
LINC02561	0.0417350251762965	4.32365339839019e-17	3.7686381033327e-05	0.0042608316331044	0.0138410772701497
CRP	0.155665640714998	0.418910980716685	0.0014331787478136	0.0889673992862285	0.0432816371004397
AL583722.1	0.033959394175242	0.00371645233037244	0.000212733553597527	0.00245888651927003	0.000573066825865635
AC004862.1	0.389029872297779	0.287595517157517	0.722826884758552	0.391315806656199	0.745314067968915
PPFIA4	0.0301677517589939	3.1183238892967e-05	0.0151725387840449	0.00789197737917428	0.0351453137683487
ASAP1-IT2	0.00417295533544972	0.0534112116707253	0.640866928021223	0.00652795279903813	0.889495578439985
TNNI3	0.00671473944591422	0.129179894251467	0.847222961833256	0.0957517499056313	0.0379706894499719
ADAMTS19-AS1	0.579221391995513	0.300068549056241	0.511216193318843	0.900267604157219	0.00120943878320104
HAGHL	0.859921134377708	0.994934350462109	0.0684181341392597	0.678535853818191	9.09241742394666e-09
SNAP25-AS1	0.442767413678812	0.419903503171354	0.235324168409301	0.117575418717561	0.249468997476894
PRG2	0.00385805747390005	0.0256344912251679	0.442222192296051	0.00926293607075463	0.0228087772316847
AL390294.1	0.698895759365349	0.0846528905734836	0.928523471210765	0.412555535214407	0.71880162430832
TRPM8	0.0722374318406358	5.4516609045118e-09	0.627121453290881	0.153364366279524	0.989305764785302
DDX43P3	0.000413159764671259	0.0133295642007672	0.000508304783802581	2.16119529087414e-05	0.0306020575913126
AC105105.2	0.253684804504487	0.362715732924014	0.683856844064824	0.310926857091231	0.979814977788279
LINC00160	0.000674171337607682	0.384604518711133	0.0823049723375474	0.000431372761415336	0.319751947249342
AC006148.2	0.00155478380339372	0.107259852307507	0.0937265742428896	0.0011460748519044	0.347255976066568
CA6	0.0742527189371209	0.00186388651691483	0.114123882651309	0.0389893042634422	0.0633338693073548
SIT1	1.34188125613056e-07	0.866828081392133	2.56779995294085e-06	4.130629941801e-09	0.42898543670777
AC136475.3	0.00017833783033586	0.0147278537631539	0.204119777914742	0.000253795181938317	0.0264804234768594
BX293995.1	0.216394493805698	0.317311284630009	0.448146554193324	0.205937915668522	0.414769842971894
ROS1	0.00161218231678942	0.411737538739363	0.00858152062177786	0.000689338617023752	0.227506425648088
AL356652.1	0.00783757726710652	0.0342347056671717	0.0155399139821191	0.00284147138053065	0.192582159306451
AFAP1-AS1	0.00216288128288263	3.48351237759486e-18	0.0618973556943484	0.00255750206222658	0.428148884337399
AC012613.1	0.657994557541426	0.121138465694312	0.611824243427481	0.700048374955769	0.395943650049815
SPIC	0.84191190302334	2.19049939254115e-05	0.0198266460952991	0.491288080815812	0.286476591930523
PAK6	0.726201794211632	0.144432556075114	0.0363666009184067	0.846362593806405	2.2973423115997e-08
AL137026.1	0.0742674274648822	0.157589475926691	0.645794640328929	0.0939219364505196	0.402273558010941
KIR2DS4	0.261385166203495	0.763337101818427	0.284018518563945	0.0181930940867716	0.677954964473112
TTC4P1	0.941870078262184	0.0446241941298937	0.820386859097077	0.965704010036212	0.710189027153485
RNU4-2	0.149283577427259	0.437637945426085	0.276140427154215	0.123277743825396	0.420262107745372
CLEC3A	0.359538634341393	0.320985140483913	0.962747123655045	0.4115242633508	0.971902299675834
AP007216.2	0.0437979056733811	0.0679530947221471	0.879479729816757	0.0357756680289729	0.3179230572752
HORMAD1	0.274722205394832	0.0177409545680971	0.639193922987087	0.394200514289161	0.278556877150757
TRBJ2-3	0.000521716879567238	0.00291057555846839	0.00023026396743489	0.00190866231550726	0.498911891174752
CSPG4	0.332654921252634	2.34230955390612e-11	0.254591027401839	0.524626188446328	0.225764757171216
AC007991.2	0.0305223884500963	0.00379584253266269	0.0212248860509314	0.00802467496151185	0.260533441708017
MUC17	0.11446017667221	0.443513264668835	0.873175019237975	0.237853961244031	0.381748917149144
OLFML2A	0.834207592981132	4.11147460882741e-11	0.0920300340376411	0.56088101075221	0.0982682300133899
TRGV2	0.00661178894276188	0.00225533425597151	0.0066538483363992	0.00232417907895199	0.435847846975838
CCL4L2	0.958508813999655	0.00309007666231172	0.34715735032603	0.801525626351791	0.268421461303995
LINC02404	0.30201994256037	0.00327513207550321	0.424500633932481	0.380518781240105	0.933466438443581
AC117383.1	1.98790536351529e-05	0.794378477324193	0.0122797161297814	1.97063351790119e-05	0.0541406392273095
AC007750.1	1.01405633627621e-12	0.17763180061122	0.000100780387194825	1.0763984808391e-09	0.00198904146801113
AC055748.1	0.000888277746997772	0.000975213593012815	0.000998386932592079	0.000710968491959699	0.0947831834390346
AC105105.4	0.50989941476558	0.608107316878051	0.0939879837331995	0.801084011444719	0.389228011037471
DHFRP2	0.302881612403678	1.53315758053701e-05	0.747656163122676	0.344228617891608	0.523025391145198
LINC01033	0.000689949527382869	0.0523310000014787	0.00130457777095371	8.11624985739452e-06	0.426067002468467
VSX1	0.000242131955843031	0.232306115193973	0.0494913324273005	0.000125914430722397	0.260847114101347
EGLN3-AS1	0.742483089844051	4.25089363538994e-05	0.197084874942283	0.993213735557376	0.285392782258232
LINC00589	0.00596853864797626	0.113784866220048	0.977469215501971	0.0174672594972445	0.018817382844289
AC004925.1	0.100103296332958	0.00411649694744738	0.584391644597157	0.154122178174619	0.00434954302373291
CYP2A6	0.403113612161775	0.0814502294820061	0.636270593359165	0.396830577876234	0.946452616478651
SLC45A2	0.302601316606862	0.00459111421698591	0.029054196813407	0.162462316186228	0.073546552767106
H2AC13	0.461276419934046	0.0484659063368126	0.755668435601672	0.589765681560013	0.889766951929459
AC107464.1	0.740759306960591	2.85003587311704e-11	0.0420734594743784	0.206573100186022	0.00259481048968659
RN7SL659P	0.061616282792475	0.845345831596805	0.0082162805578209	0.00302658749481074	0.00572386059618943
SLC22A12	0.00193709874270429	0.0539657136857396	0.025788752889799	0.00339931554904018	0.514352229273098
LINC00896	0.000921437289017677	0.108279677628935	8.97100043519867e-07	2.85875965793719e-05	3.1797073029042e-06
AC015522.1	0.0723417739277922	0.700314911070342	0.606197286235495	0.183206621147727	0.0593682732746208
GBX2	2.72673154712584e-12	2.85282557545478e-06	0.0412113470636113	1.39904083134538e-09	0.0356964791740683
GUCA1C	0.00192290799397182	1.28002648928357e-16	0.00018924686606955	0.000132062181674182	0.10559801733549
LINC01235	0.61113409740293	1.55738600559151e-06	0.466647439768496	0.381411000053614	0.913797289347259
HRH2	0.849703075596552	0.000761039586162038	0.0875757734539846	0.810718680295842	3.70475644131625e-05
ZNF728	0.201104103832741	0.111615442600393	0.0563530281697584	0.095824464226213	0.139520555112792
HHATL	0.314687251739762	0.104368873241864	0.0980149470634203	0.185162441368883	0.890309059871271
C1orf61	0.418906631587591	0.846995609734337	0.49013832641099	0.584256652942272	0.581560703982231
IGF2BP3	2.35752855318809e-16	2.1563542341517e-15	3.54428265079848e-11	5.07271899477957e-16	0.000480945919275308
LINC02313	6.58777816442345e-08	0.827221708068381	0.812043237976021	1.56604585126349e-06	0.135344490747932
TRARG1	0.258550055989127	0.483825591049344	0.0215947157421181	0.0735972955779565	0.865507781675973
PIP	0.38995149690607	0.0410332859743851	0.0629597705908608	0.962620024135899	0.000330412459462336
MARCHF4	0.00949036206737497	0.035743094691481	0.361007413050334	0.0787810727665172	0.642310970372281
INHBA-AS1	0.0191112603771678	0.0183231855704995	5.24139422651988e-05	0.00021644426963307	0.332619928820416
AL117382.2	0.533359647956239	0.503839352110503	0.911992726495569	0.324391072135629	0.162189466075909
ABCB5	0.610571084812987	0.261617604349552	0.242035425811059	0.381633948052948	0.13576226844587
SRRM3	0.00987009876195565	0.0331100125213736	0.51910477561087	0.0419869101378176	0.00859906070814305
KLK4	0.415622026774789	0.112493195394066	0.151874859859829	0.20004245463442	0.0262232029443238
NPY2R	0.266851989936628	0.596091789589914	0.576584386655958	0.0865385195117681	0.510382441883874
AC104070.1	0.518052174938243	1.95773849280599e-05	0.725601034964702	0.608455730138714	0.720028805778838
TNXA	0.0447991124508198	0.236268592991958	0.159108826595381	0.0240813699561691	0.137299808442282
ZP1	3.72948518932254e-10	0.0253046996876543	0.0327020455650052	3.22255551333485e-08	0.0507351911592615
STRC	0.016634168964692	0.00307899599830611	0.32910112217635	0.014973979570755	0.0891409624254682
H3C10	0.00197016603599347	0.252573164769464	0.0608896850492587	0.00197686468265207	0.814903726616135
AC092436.3	0.349902887653133	0.0141557889154719	0.596902538315233	0.292566768154444	0.181967912065676
AL160287.1	0.00114314252345885	0.0522945063614698	0.642622412945711	0.00472952878834897	0.007450008476119
UBD	0.000182628495124211	0.0148584389430798	0.000816041282142032	2.21985242150162e-06	0.747722807784232
EPB41L4B	0.203952973528307	0.12267640041869	0.031977155698357	0.62237144743271	1.27770110925794e-08
AC008750.2	4.71648117667802e-06	0.991604298120944	0.000649355329763467	3.95043360507883e-05	1.95321265549887e-05
TREML3P	5.59402344495265e-10	2.50337292448698e-23	1.31750329257205e-09	5.01997002704884e-10	0.0101242244749114
RETN	0.00222709450713236	3.15455961397119e-08	8.44448416060307e-06	0.000157325217413895	0.0124871069983272
SCARNA7	0.337534117332773	0.386929280886972	0.28522949158288	0.2638867398071	0.434208821372382
FABP7	4.63378626968793e-05	0.00130837227670415	1.65785387842934e-07	1.01255357117207e-08	0.0533576720457355
TRBV9	0.00962696215831806	0.715459613257894	0.0744284395091276	0.00546795995125722	0.587213049601629
SLC4A9	0.687610567005945	0.0149284971920831	0.0303709781720697	0.777532750603306	1.11380530559271e-06
AC018737.2	5.2273521200888e-05	0.00214438923868459	0.000261329924219248	5.82641512151053e-06	0.00349273380842158
VSTM2L	7.0721223612985e-05	0.00200612157321101	0.268359477408505	0.000159869204495475	0.00232244947963367
AC137770.1	0.00230203818574704	0.00663478506845412	0.15435728718817	0.00354556408717796	0.157233810970074
MTHFD2P1	0.000138926431900518	0.523641568863069	0.844789662166537	0.0027791941387003	0.00205075679398442
AC011510.1	0.725317697600927	0.000121838205924177	0.660505933476024	0.653973969155413	0.00108368402162769
SCARA5	0.375086663969893	0.00570255515467987	0.639451296513853	0.695986337879577	0.417754345441245
AC130469.1	0.00117608061847387	0.0336758648851414	0.0449253374764359	0.000584189202049815	0.513950011933322
LINC01561	0.184820674696764	0.406776703406066	0.447522121793284	0.689706171614868	7.20813206714017e-07
GLDN	0.524622555908741	0.0831898837077239	0.06923329216003	0.970929057035458	2.0298577139533e-06
AL033543.1	0.736625610311186	0.139948945370228	0.423222277517981	0.961081921561172	0.698260231994296
LINC01638	4.11827702887766e-05	0.0236216840197329	0.0786959717463018	0.000273468636754127	0.395968009313293
AP000919.3	0.709895650977653	0.405792370536572	0.801250333612562	0.859542313536609	0.370669111345264
AL645939.5	0.00371773267118204	0.0617988828588361	0.0506383983475449	0.00403473586268845	0.00177645089382985
LYPD6B	0.615177293387109	0.373947313953044	0.654655043477425	0.751768349729087	0.68510486622904
AC006262.1	0.0845786568193349	0.358401752017599	0.00833791232136247	0.0163106206433695	0.0322377496307755
PIK3C2G	0.962114385697566	0.734186378843839	0.0831865827265992	0.654950425164563	0.00932515270199338
NLGN1-AS1	0.151303388526627	0.378793384747582	0.330182426859359	0.13580427967316	0.400102679981494
AC015722.2	0.319904825259467	0.938076923674112	0.556950635603099	0.551183857257012	0.02728902692925
BPIFB9P	0.0558032666473378	0.356694032667346	0.207488327455666	0.259031074162426	4.76271235911451e-06
AC021087.4	0.0764400273622505	0.693726816071066	0.0427500791176826	0.348157402998096	1.60545300632497e-08
SLC26A4	0.341653569565115	0.44964369186612	0.0924396891123925	0.768471314758467	0.000904103016682307
AC073130.1	6.02031940264046e-07	0.0740689724556585	0.655384281730482	0.000152334514170456	0.0122660846649803
SLC18A3	0.00907005396893699	0.416424028762337	0.0395919567338986	0.00856136975594448	0.607652160053098
AC114757.1	0.330545963787402	5.95634331780053e-09	0.249369176282619	0.456488944391709	0.0134885013948748
TERT	0.0202374761934067	1.38071397679462e-15	0.763988224103829	0.00864937447212369	0.954647393591906
LINC02195	1.77607779060448e-13	0.000118348842203999	0.000219763115697536	7.7688168463643e-13	0.0915754476507302
KIR2DL1	0.19897468597747	0.140154061212961	0.953414901556197	0.060599371540616	0.334756621940707
[truncated: 1,808 more rows]
