# Supplementary material for: Identification of hsa_circ_0002024 as a prognostic competing endogenous RNA (ceRNA) through the hsa_miR_129-5p/Anti-Silencing Function 1B Histone Chaperone (ASF1B) axis in renal cell carcinoma
Source: Bioengineered. 2021 Sep 13;12(1):6579–93. doi: 10.1080/21655979.2021.1974650 (PMC8806722; doi:10.1080/21655979.2021.1974650)
Supplement: Supplemental Material [file KBIE_A_1974650_SM9141.zip › WGCNA results/gene_module_corelation.txt]

datSummary	colorNEW	kMEblack	kMEblue	kMEbrown	kMEgreen	kMEgreenyellow	kMEgrey	kMEmagenta	kMEpink	kMEpurple	kMEred	kMEturquoise	kMEyellow
AC112243.1	grey	0.0253826950868634	0.0072133088398996	-0.043874066078923	0.0291015940377577	-0.0556951767082555	-0.114339895667959	0.0481356675014716	-0.0751742863918936	0.0157127987036976	-0.0286003033824808	-0.0138267882930246	0.0102601714207168
AC079310.1	grey	0.00525382566714779	0.0317980634416028	-0.0382353487883733	0.0811761378303643	-0.0603416927134189	-0.162453311284017	0.00245273824435971	-0.0973127962812863	-0.00634237292089202	-0.0264399851702808	-0.00965184731144796	0.00429530390495159
SLC12A1	grey	0.00785557573109378	-0.0154777790983705	-0.0593862847157153	0.00466187789444171	-0.0511579693349191	-0.122535898527865	0.0113219178681707	-0.056361863484955	-0.0117700321302008	-0.052643559869961	-0.0168711995446273	-0.0124761068682263
CALB1	grey	0.00442259723115755	-0.00632408657703672	-0.0196907575610512	0.0054166622873882	-0.0485522280199235	-0.063299277287882	0.00356480609117668	-0.04493516365636	0.00297030498296892	0.00232494801082332	0.018364544042038	-0.00215645642973828
GP2	grey	0.0184975247289438	0.14509679431603	-0.0189678019318484	0.011395963155684	-0.0262037264835332	-0.0817053422369308	0.0262438461742328	-0.0284210280447443	0.00368024138257683	-0.0134812920404685	0.00551641822094834	-0.00163411455096925
UNCX	grey	0.00841261808977943	0.00485666166599798	0.0154469694978038	-0.00345231280240885	-0.0440482839254819	-0.0172099689789537	-0.000307117076193792	-0.0231872892807822	0.0527435353359424	0.11352717826313	-0.0165227072641146	-0.00536826837495245
AC090709.1	grey	0.0539761620650777	0.0274499112065831	-0.0514447635083156	0.0325636799221553	-0.0595270748454656	-0.160894737459204	0.182572028084285	-0.0811723835281925	0.0385409728229016	0.105801319425576	0.0497548264661981	0.0138101096653563
SOST	grey	0.004019634273551	-0.0110426899515406	0.0374669136653576	-0.000580389523503102	-0.0270745021176511	-0.0254769281087175	-0.00146339876367395	0.0201478301549635	0.0121969658753383	0.0229012278021725	-0.0197013210406045	-0.00696963164926859
ATP12A	grey	0.062811976002023	0.0207822809435254	-0.0389197148931244	0.00838541599541727	-0.062397667873416	-0.170194655521571	0.022579156249579	-0.0668053836433948	-0.00399738724167897	-0.0389180052480677	-0.00991581500725113	-0.00735934687021548
CPNE6	grey	0.205408942498336	0.0100348466202289	-0.0165123335901957	0.0186475922428448	-0.0361631160364881	0.0183544642943805	0.0790640593153999	-0.048638107834372	0.0207537515233735	0.00624875831071971	0.0703369127670691	0.0266232657052182
AC073172.1	grey	0.0034163533709171	0.000896933963478305	-0.0107911571013487	0.0146595477723007	-0.0101163710451377	-0.0121965029175579	-0.00592434777636923	0.0105719230444022	-0.00392781620157432	0.000882490027534226	-0.0210896977446819	-0.0205370359019558
TMEM238L	grey	0.0161118093342226	0.023084618737244	-0.0308542049166593	0.00984037242448745	-0.0562567094149033	-0.0946272789050368	0.153108702735767	-0.0762828167369911	0.0125379709389405	0.0655607177578884	0.05058005332872	0.0140324838118572
DDN	grey	0.11117803991589	9.85721716190217e-06	0.0236853821963235	0.00256669389266919	-0.0384583482160918	-0.0315315453157197	0.00139198247458447	0.00495620476957227	0.0416939871850388	0.0918482225287043	-0.0177181235238188	-0.015280191010745
LINC01020	grey	0.0120966095342733	-0.0245976681998117	-0.0419323921215534	0.00915786627950507	-0.0180770519263354	-0.0684466986429554	-0.0133148985955804	-0.0280566033749766	-0.0196380048720222	-0.0679574919931195	-0.0359991131547822	-0.0223865553337742
KCNJ10	grey	0.0545927787284172	-0.0170953137830263	0.0770752794730269	0.0115053689145496	-0.0155156613474342	-0.180321711487642	0.0208932336362695	0.0403030130772914	-0.00565891473132941	-0.00876955660706319	-0.0154920665460579	-0.00638696734173314
AP005432.2	grey	0.0163480343632645	-0.0190570827391901	-0.0806925392759387	0.0113124034245523	-0.0467293342994285	-0.261303548990181	0.0656365699469803	-0.0923813054249826	0.0379547360822396	0.0310040365526291	-0.026830401891882	-0.0147296004409911
MFSD4A	grey	0.000827549323368471	-0.0485784372111955	-0.136862642546231	0.0261784027599957	-0.0945881249044412	-0.369155286705304	-0.00196902437692009	-0.161977601922414	-0.043763466804528	-0.129461945507703	-0.0461265519005921	-0.0241618274407237
ACPP	grey	0.0079289920286896	-0.0184032519349539	-0.0474886632191705	0.00732177741687165	-0.0312355413535771	-0.247134792474313	0.0862201349016918	-0.0424836526004415	-0.00282113079635704	-0.0155258813213132	-0.0120590215787397	-0.0028655841111645
LINC02410	grey	-0.0201642678413613	0.101363707082923	-0.0554730748181138	-0.0192916971701494	-0.0390164133601463	-0.0165772090954613	-0.0183656919395609	-0.0650501882580892	0.0258371990868082	-0.0558890282444014	0.0944509875064845	-0.00487572155924576
WNK4	grey	0.0244246036893613	-0.00865354964071977	-0.0524402438939527	-0.00580394502347367	-0.0812350899764215	-0.013369958484895	-0.00411709099977997	-0.0538804817839781	-0.0255882886593395	0.0424192655865382	-0.0323755733558679	-0.0387821757707115
RBP2	turquoise	-0.0152683850660619	0.0672029449945587	-0.0514575104298225	-0.00334062862133302	-0.0991775176866919	-0.0226009996498505	0.00855113714652669	-0.143847796579377	-0.00897284886224135	0.0717995332018487	0.676590302544152	0.216420169069102
WNT8B	grey	0.256616576664379	0.0977211088902851	0.224569250466855	-0.00102033220747123	-0.0615524657708747	0.084875916144668	0.0494272002363613	0.0238164639341915	-0.00401673943476457	0.118964136635685	0.196473688029076	0.0277728265954937
MYLK3	grey	0.0288470238075898	0.0608243583611028	0.0169331384368193	0.0127608520406935	0.00697087895099445	-0.0454281668930044	0.00155897071893516	0.0482985552771397	-0.00744602456956697	0.0321167895938721	0.00680049393422159	0.0248241906978086
HSPA2	grey	0.247364033423964	-0.0313046194050358	-0.173423400916553	0.0234666197518689	-0.104138011583412	-0.407350420882848	0.0478979547810059	-0.152060178552042	0.0021540730691033	-0.043771576182508	-0.0798838388101912	-0.04366315616575
AC019080.1	grey	-0.00512505652097036	0.00820714967547246	-0.0599766399573202	-0.0122495448155376	-0.0469399324962517	-0.0985508631381475	-0.0105703426197868	-0.0903331281703133	-0.0193785709076387	-0.0319274030323792	0.0761303536055877	0.0252390888123306
LINC02172	grey	0.0153334253367161	-0.00599601876141995	0.0474880212304162	0.0262152016929695	0.0699243580110178	0.117974095693735	0.0838364603747628	0.162454926754585	0.100340137492596	0.193688456285287	0.0148473610356989	0.0128525134013414
AC105384.1	grey	0.00064345199784012	0.0104157812520355	0.00609279442280975	0.0125284958893056	-0.0362535771232505	-0.0304029534724125	0.0312246132629386	-0.00761595344448813	0.0472681472495187	0.104004819796888	0.0340908464033287	-0.00604389351962056
IRX2	black	0.513065439942023	0.132688945944324	-0.0470871684220843	0.000365982645795624	-0.018998589952263	-0.00672116631707365	0.0340090528286806	-0.0105095015215682	0.0181747868992557	0.107694993619483	-0.0135482181292324	-0.0247786816795879
HCRTR2	grey	0.0692404462054611	0.215075945861546	-0.0226970368432342	0.0436910004851025	-0.0311564212996468	0.0192760614662044	0.0403137726673863	-0.021643996777275	0.0802255921949127	0.337463711135604	0.017531374676284	-0.00977081747245375
GPC5	grey	0.0883872026520996	0.00588893837378313	-0.0382044738570974	0.0115448390364073	-0.0523276026603484	-0.140805790888013	0.0240766911741548	-0.0527980968390209	0.00343849343541621	0.0029592235903184	-0.015461469139334	-0.0104884025753006
LINC01378	grey	0.0193331225679359	0.0614855106065903	-0.0264216633377082	0.0334489607295505	-0.0490776718085844	-0.104359311026449	0.0797501857031757	-0.0757818721277445	0.0290205747930794	-0.0179262415143082	0.0464947601457803	0.0480755074890815
AC023154.1	grey	0.00889302880993595	0.159429666448252	0.0319493930270063	0.00638349710751092	-0.025543156018153	0.0006322792901629	0.0044253756196095	-0.00912137264942846	0.041543383890684	0.0429978158167183	0.364228670818011	0.131861997901117
ELF5	grey	0.0208104345000503	0.0245065545599271	-0.0320191458412273	0.00187230771308606	-0.00147721888809426	-0.070882337846756	0.18812638640618	-0.0226083345022803	0.00552454407917182	0.0769244258764496	-0.00825742433105459	0.0164193345310684
SIM2	grey	0.0889570556712705	0.0555046552652881	-0.120337621539425	-0.00757378425989473	-0.0621687380762484	-0.154347874632256	0.256190198044231	-0.0996811539808188	0.0194221799186436	0.149457712129761	-0.0240788212079263	-0.0257860396862599
FGF1	grey	0.00101590318087838	-0.0314906825609672	-0.0576903264084795	0.00241446763023404	-0.055917889287662	-0.104650679557679	-0.00387974657081041	-0.0633387935023026	-0.00704547604698407	-0.0496980885774984	-0.0258339078508242	-0.0132140822053028
PTGER1	grey	0.00320576931370029	0.0215558170896876	0.00686708455697383	-0.00131216561374658	0.0105721194327596	0.0134282365185266	0.00534920225471131	0.03628884797216	0.0173699210427609	0.0495403130550887	-0.0146721362445144	-0.0152285163510275
TMEM178A	grey	0.057596892851856	0.0269125968777342	-0.10591410851488	-0.0223069168138652	-0.122291818200047	-0.148421649157168	0.025135609047961	-0.186909321177995	0.00459134023326876	0.0246291202317093	-0.00823109647945731	-0.0395192863535128
WNT9B	grey	-0.0048372334260134	0.00327431210805362	0.0212987696678185	-0.00762701125660016	-0.0245900747875379	0.0229108744355142	-0.008538191373283	0.0207598902609587	-0.000277240148092848	-0.0130294246665956	-0.00239366574700686	-0.000232570845119629
CRHBP	grey	-0.0172419173352732	-0.0132496472894094	0.037250295771433	0.00652128164849353	-0.03064142743994	0.0245703133517273	-0.0115003682555469	0.0233425157714109	0.0133320961539729	-0.0287286276623051	-0.0222349371538844	-0.00367163960533624
PROX1	grey	0.195478698115562	0.0269354699763063	-0.0335913171876689	0.252633154128796	-0.0829530557486036	-0.093353698405068	0.00286987234919613	-0.0879552386156032	0.0299219624933652	0.0923353352650065	0.0345159851362947	0.0118290712083129
ABCA4	grey	0.0137730364286674	0.0213497526237169	-0.0612066218736773	-0.00117057420745128	-0.0715990602871279	-0.0139622170081825	0.0224292529137276	-0.101015582675316	0.0251333600824711	-8.80051529009134e-05	-0.00812889324957694	-0.0115398879044749
ADGRF3	grey	0.107214780480473	-0.0355532957389022	-0.203157258357394	-0.000722754443944865	-0.0762207105783572	-0.549970907942599	0.0226816630138981	-0.221287331100291	0.0061153132601069	0.0126056368590027	-0.0355257056563485	-0.0240614308767063
C13orf42	blue	0.0408583328815416	0.360322124088222	0.0215275100925343	0.0231247910842011	-0.0422603596269209	0.114127007861582	0.0361239517411562	-0.0557607805572671	0.0457691632575155	0.0834656104926328	0.0234070204553968	0.0140534955688542
AC005165.1	grey	0.31647279202215	0.0160924399710541	-0.018098371542358	0.00823964243021327	-0.00566560201753832	-0.0659059404221206	-0.00174663088683648	-0.0234338426008785	0.00569746311998083	-0.0403196928998419	0.078100966091441	0.00256706623527095
RASL11B	grey	0.099812718589488	0.0333991789197812	-0.0105042789745335	-5.73015360648156e-05	-0.0232124530723644	-0.0108262835568209	0.00974068240152149	0.00524363159291333	0.152214220649423	0.245959360850191	-0.00478105448935258	-0.0109579025385651
LINC02437	grey	0.0175083183246426	0.0108197361990627	-0.0559043067162044	0.0114365657609376	-0.0545392417539866	-0.205399727565641	0.0895613544963627	-0.073593497650845	-0.0019922016960914	-0.0343553962743745	-0.00960394623565901	0.000513071787472217
SH3GL3	grey	0.285322128158001	0.175045872588316	-0.0529771594481359	-0.00133611771463535	-0.0219745368964305	-0.0541916069229009	0.0222261800412474	-0.0288759859640506	0.114235247019494	0.233892765595919	-0.0142066374912858	-0.020490147758907
AC079340.2	blue	0.00399025204051092	0.474328913223655	0.0702238385260555	0.0227390815608377	0.0631606703738278	0.0910632919188222	0.0297821000974146	0.0616648755664276	0.0902025664059576	0.0522564495773116	0.0593204631906731	0.0191168890071752
AC011239.2	turquoise	-0.00514005620453318	0.0656747767956754	0.050425773048719	-0.00968759877536483	-0.035765109527643	0.133211405026207	0.000146281267182193	-0.0107966292978394	0.0193590986242094	-0.0290606348621339	0.396326103133225	0.12139494943915
CLIC5	grey	-0.00990364213788837	-0.022264621986957	0.105663803584784	-0.0104928960414862	-0.0751203233757048	0.0853694002771893	-0.0273098093245091	0.00673755562636857	-0.0185267065714214	-0.0292325658350315	-0.00684023460768931	-0.00828497810826505
SFRP1	grey	0.0436461242818548	-0.0140553431583813	-0.0349174144331014	0.00709104082154467	-0.0411981557232841	-0.116098373798427	0.0234913390508923	-0.0356118304682281	0.00527680304386193	-0.0118337484062312	-0.0180681154776831	-0.0159699981257155
AC010442.1	grey	0.164068083284654	-0.0368698970137002	-0.0349438888987761	-0.0190672499312512	-0.0828543748977448	0.0424453250035596	-0.0161641053582539	-0.0629678583416014	-0.00201614263793394	-0.0746031576371369	-0.0201152250982023	-0.0272030764104975
CLDN16	grey	-0.00187974134693422	-0.0207320662693164	-0.0689877628333252	-0.00345160234210568	0.00371067717095213	-0.113262198712762	0.0125941991138386	-0.0408930297511711	0.036176673734644	0.196791104964204	-0.0373715528086783	-0.0199600873572905
MTURN	grey	0.0840366433719307	-0.0714345231541639	-0.258527390376212	0.0172794240815891	-0.110576559232266	-0.647211039279799	-0.00397301794770965	-0.283071388330846	-0.0409571989213323	-0.197763727765516	-0.0367962719184464	0.0247305568746351
AC068631.1	grey	0.0573537508221071	0.302798612977667	-0.0157683800436529	0.162644092670898	-0.0211032270171575	-0.0889532008936858	0.0379085795864244	-0.0382618041275272	0.0225403642206098	0.00182313403320795	0.0314920772612523	0.00163538258675411
NPHS1	grey	0.0125526809949799	0.0590273559419748	0.0253257543991195	0.000831789954311123	-0.0200873282926547	-0.0184360840910444	-0.0028980354110266	0.0171542131345491	0.0153761000204788	0.0596005112749085	-0.0141635767508018	-0.0151679251414307
AC006441.4	grey	-0.00272806757455033	0.229130154630567	-0.0739771756507476	0.0143745699871288	0.00914107895036514	0.0196814309457792	-0.0158876987547227	-0.0514549622697712	0.0204207300001947	-0.0298022298379575	-0.00645366535271419	-0.0257053792527376
AC023421.1	grey	0.255777671597477	0.0208026019720269	-0.0881699226498501	0.00649737963299927	-0.0370943604663163	-0.328449864810735	0.00299488737681383	-0.0973539585664122	0.0134188129629891	-0.0282503261123526	0.119242837463948	0.0538453692119818
UMOD	grey	0.0145129610790611	-0.00560171652073689	-0.0290137873637461	0.00757117909629081	-0.0331446467873797	-0.079082375241258	0.018827441047635	-0.0302013702064697	-0.00259106492963477	-0.0308223109181405	-0.0114408025008821	-0.00936778128955071
SFXN2	black	0.810620643370887	-0.0317132811002412	-0.0774443598972351	0.0532126700390957	0.0119011500837216	-0.123210492712558	-0.0104681570557827	-0.0304096809021118	-0.0173560123435165	-0.0203811943040908	-0.0349644117940141	-0.0119403699515903
ERVMER34-1	grey	0.0624717806022837	0.0709047744148399	-0.161155489861328	0.00120447235449355	-0.0565464229570207	-0.259376376985491	0.0980841355694065	-0.123533267517054	0.0996038950174903	0.140724494486082	-0.0403182404133514	-0.0282434437172953
ESRRB	grey	0.0101623767719568	0.0335717752791742	-0.0858372605417185	0.121948613041488	-0.0731171143071699	-0.320528564876859	0.0189558792478431	-0.111656444438992	-0.00951355667162586	-0.0611171252667711	-0.0146357953194717	-0.011513325659525
AP000696.1	grey	0.0250240666023641	-0.00050868773902548	-0.0494217992244509	-0.00518871337456159	-0.0222584112881963	-0.0690576593600433	0.0152667496441135	0.0100409964985019	0.00353737619007257	0.0168770304613277	-0.00868732931963964	-0.00911678417053351
TCF21	grey	-0.027453320807758	-0.0251620321557803	-0.00583792799677995	-0.0208637924332791	-0.0114332528870252	0.0459955870951305	-0.0122621246997232	0.00552608106710984	0.00970593062699892	-0.0780802597501529	-0.0127366944131393	-0.0444803345112748
PLA2R1	grey	0.213715855556225	-0.0148572590301629	-0.025722805806058	-0.0165846112575763	-0.0394845943693793	-0.00293680451147421	0.111379180726483	0.0155257823729908	0.00761625870224521	0.039658809154569	0.0333289439128375	0.0294664060662744
AC016526.3	turquoise	0.00481073778944868	0.0801100063555105	0.00522550247736591	0.0136295888216179	-0.0545667228542869	0.0162750648859218	0.0997616308298845	-0.0738883891337092	0.00166081928394313	-0.0301431783258426	0.640685319718568	0.217159778518932
CST9	grey	0.00991741241398139	0.327504881651988	0.0150955626790717	0.0567244873302786	-0.0273922153093095	0.0688017362870014	0.0695539002575735	-0.0435770187403569	0.0235889432546216	0.0510981839230691	0.0259230821206546	0.00244866604225446
ENPP6	grey	0.00209323376428123	-0.0270264542653288	-0.0624234219602823	0.00592727590380334	0.056081752623424	-0.0550737101680332	-0.0224383465741668	0.00800320800545197	-0.0198194584020387	-0.0597163249871331	-0.00196635439818743	0.0371680278808711
SLC28A2	blue	0.0311154664870361	0.614679761885982	-0.108478708774004	0.0256182908397814	-0.0830881933837479	-0.0276502306049061	0.0148778567040468	-0.200667650177502	0.0841287046178066	-0.00348003613323367	0.309881503980243	0.0531412170829938
AC073336.1	grey	0.081561184665947	0.0133409515953183	-0.0403799739750363	0.106792070233906	-0.0387381382611829	-0.0426116358443127	0.00745298423168296	-0.0677446542913209	0.0186446621715812	0.00140024267214807	0.0585394649018336	0.193047477616666
AC008264.2	turquoise	-0.0290224666288469	0.203534832742192	0.117740612875608	-0.0252700684577731	-0.109090487153393	0.2561760249346	0.00239005957281412	-0.06756395354153	0.0175948130655103	-0.029033823146395	0.697925725837444	0.245863228381913
WSPAR	grey	0.0200846328742962	0.428250104010772	0.0100039614777133	0.0430069771835288	-0.035597935626763	-0.0401899959513081	0.0184448572055364	-0.0511738396910913	0.0150915629214159	0.00700787890421874	0.0349047800734394	-0.0124501205157586
HS6ST1	grey	0.203943459719585	-0.061446247525859	-0.128768258635108	-0.0116471997006899	-0.0939501936289281	-0.32013304112214	0.193363941522824	-0.0996800933250516	0.0118034972299127	-0.0171097904926552	-0.0988644545495422	-0.0545763490945284
TRPV5	grey	0.0057514743855279	0.0439337417446738	-0.0182977972836848	0.00587544438028398	-0.0253301212741994	-0.0513347657817453	0.0196874263508343	-0.0233473795106089	0.0551269753074696	-0.00668016745385077	0.00265508317556068	-0.000171106504180794
SLC4A8	grey	0.0307284387273184	0.22691730984884	0.0484892690475372	0.0164404283142395	0.0125208714655174	-0.129953381575733	0.0286520066720519	0.0405786442275316	0.0397804140459738	0.0629043625270602	0.0905154026671068	0.0272059815654147
CLDN19	grey	0.081289832883681	-0.0257237529093361	-0.0739236011228619	-0.0117877410630597	-0.0750895112773924	-0.0824790211638413	-0.0103444043378934	-0.0915547446906839	-0.0253132441492792	-0.0571454297724869	-0.0279110488378071	-0.0033870289941953
LINC00551	blue	0.0107840367488428	0.64160106045099	0.00841954902430035	-0.00553623342468043	-0.0229763017946174	0.0270340739553204	0.0118007194468389	-0.0222884186048952	0.0216183832092334	-0.0396187789123304	0.0609270563129905	0.0302425023570985
SLC14A2	grey	0.125260868760737	0.121200854905855	-0.129032013833439	0.0130511031025698	-0.0675595661318737	-0.464747538195897	0.0125938784186261	-0.157095339431343	0.0140379741350904	-0.0180070047411875	0.161925113137531	0.107602323478586
AP006333.1	grey	0.0795552691194309	0.012565460082758	-0.114238211134078	-0.00337490781105331	-0.0795239969888822	-0.284696424740657	0.0266477571537582	-0.149891460829528	-0.00332643784663071	-0.0630944151667153	0.0140104886200744	-0.00171568169014031
AC005616.1	blue	0.0257021206140718	0.686739146846572	-0.00109147991762188	0.141594933298703	-0.031385786351644	0.080765379589919	0.0226907535347467	-0.0740622433302592	0.0394443971294479	0.0416323604104223	0.189644144887865	0.0919521163120521
SIAH3	grey	0.0121009462108988	0.363772162114911	-0.0507469208525016	0.00678755257242951	-0.0217598030574365	-0.174636205953321	0.036471486875778	-0.0597851228584642	0.0200393769270667	0.0210627800910863	0.0215124938434129	-0.00419788866407363
SEMG2	grey	0.0522682714853398	0.00801313359332208	-0.0552858234844004	0.0371611706770799	-0.0613810141609127	-0.104867090499074	0.355640158620967	-0.0840674151107743	0.0388885819159277	0.0630483363679237	-0.0142878996593957	-0.00451284507803182
TMEM207	grey	0.0253703031746433	0.00122879003979044	-0.0609637911494465	0.00705714294424065	-0.0673511564347758	-0.0588703628908287	0.00282324797414241	-0.0661909098041137	0.0164737334957058	0.0479718586079814	-0.0238630039420981	-0.0122969484011359
GADL1	grey	0.000564930381459833	0.187945913875957	0.0130149057408571	0.0193163772474054	-0.0377678426542849	0.055268479662287	0.00822882892322535	0.000942128946574708	0.042295829993488	0.0228455903717581	0.012638984027171	-0.00564776804471563
MYOZ2	grey	-0.00493037610097872	0.0207614952669312	0.0864183717549658	0.00804144897121221	-0.0174926634218943	0.122725005908566	0.0152033565231315	0.0692131588640401	0.0612779226567831	0.0775966004387865	0.135422750320445	0.0343358049606758
XPNPEP2	grey	0.0107071926162218	-0.0137850538288115	-0.0399310718271978	0.0266728177531623	-0.00934661469928276	-0.000413666668256379	-0.010397729660179	-0.00187728012416076	0.0338573382068229	0.124931666633476	-0.0257614249807798	-0.0130526698218001
UPP2	grey	-0.0110911941913855	-0.0041567406831421	-0.0475605501617132	0.0095849066238621	0.0207786033650232	0.00349201968478314	-0.0168040371469448	-0.0225133905070415	-0.0209588600702578	-0.0232120860898246	-0.00386848486234305	-0.0121116322986905
RNF212B	grey	0.118397258008092	0.128014384854805	-0.170704269366494	0.0929772387984936	-0.0865481306064582	-0.478295983749614	0.010802367019574	-0.190183315974882	-0.00365402859157477	-0.0984920286114575	0.0469128457331138	0.0115394801065916
GGACT	grey	0.111187788163216	-0.0425036107724305	-0.0143125441696849	0.0011197137033656	-0.0413352429026902	0.0926153450900955	-0.0238613708312621	-0.0248341795976958	-0.0388999561471717	-0.0272557275992874	-0.0286729259700995	-0.00798039641623296
AL592546.2	grey	0.0014968044618909	0.0397376489191389	0.019776759376713	0.000207669418300873	-0.0367877350297952	-0.0360601720955849	0.0109883857295748	-0.0401857146518799	0.00618591745634913	0.00401273610104541	0.244564549914178	0.0926141180850409
VSIG8	grey	-0.00616329957648342	0.12849578124311	0.034269886516214	-0.0152416536724392	-0.088954240196002	0.126411439859745	-0.0180401264286557	-0.0645614471238076	0.143650276030112	0.0542698280389498	0.202599594098528	0.0301905164509325
LINC01983	grey	0.0127015744889085	0.127916474482757	-0.0153273457279702	-0.000123399578229887	-0.0138447202398385	-0.0492089706066538	0.0994558789244426	-0.0160851409044619	0.0175925382203132	0.0186243540214293	0.00351400629537729	-0.0065105565312368
AQP2	grey	0.0107003310700841	-0.0119622079601602	-0.026401454236383	-0.00107019523388746	-0.0318531038332006	-0.0845915647903112	0.00511116157182932	-0.0360766544063107	-0.00200457343399572	-0.0333212762102163	-0.0130403230225976	-0.00777538723310802
SPTB	grey	0.103783970402154	0.0877461080088152	-0.0424422462436086	0.00343164893774645	-0.0477743199961904	-0.143696025319755	0.0907082037756426	-0.0237988330142517	0.0328521454865437	0.0814201187655256	0.00251888456169164	-0.00780774486358969
TNNT2	grey	0.0183861303739923	0.0630275706974027	-0.0271004471535647	0.000346349708933839	-0.0266455444617597	-0.0426441907983622	0.0868559274553584	-0.0403834485422142	0.0102845789717983	0.169117259203328	-0.0107635198757422	-0.011677733910778
IRX1	black	0.936393129022737	0.00778627359475887	-0.0209764399613244	0.0114451623472233	-0.0235805748336454	-0.0170249954901756	0.00405549704125295	-0.0286112411040319	0.0131693219900686	0.0651544172361887	-0.0127866588121848	-0.00870238315883655
AC107220.1	grey	-0.00258970128188566	0.0430162395525738	-0.0212057402289014	0.00114132205988243	-0.0505834596666666	-0.0565475119782134	0.0177358368956793	-0.0585480939544769	-0.00547669461714826	-0.0101347751719477	0.0202629786644529	0.0237013095407511
DUSP9	grey	0.0225304213430716	-0.0234993270460957	-0.0744575967570345	0.015259554171971	-0.0720107533894494	-0.259031140678608	0.025016129980387	-0.0893214500920727	-0.0146504695703185	-0.0346082597050027	-0.0282795036496618	-0.0155993577277226
AC124017.1	grey	0.013512118376431	0.260543681160389	-0.00622303417624837	0.0148133040924005	-0.0174833714348317	-0.0388716096919827	0.0287650915402279	-0.000655444338762309	0.017148498825744	-0.00360482221357894	0.0213337157702916	-0.000661781297912252
AL031726.1	grey	0.0112721123951869	-0.0208796504192849	-0.0804810680477839	0.0697533648568726	-0.0671131137034987	-0.297061183288959	0.00739450541946827	-0.105568706566491	-0.0153900083432493	-0.0517533666468227	-0.00682445958828626	0.00708874478195957
RAG2	turquoise	0.009738127399713	0.0933997507846039	-0.0537236221686706	0.0659786741314463	-0.0588990542582225	-0.033842918785781	-0.0138298795814851	-0.125944901487835	0.0747320324924245	-0.0488591581951526	0.528574789730642	0.25223487216433
SLC9A3	grey	0.266348048986369	-0.00398559271247997	0.00410627393483758	-0.0159168987250288	-0.0529216562824564	0.171436654095359	-0.0260375627697695	-0.0269461305311419	-0.0137385787552039	-0.0801972612096215	0.0271303264487151	-0.00550624104041855
FAM151A	grey	0.0614250027514259	-0.019249125630901	0.0724387679005429	0.00998134571925847	0.000329208750048963	0.0439888726921147	-0.0143473674125164	0.055974913582085	-0.0028931411551685	0.0122049978249873	-0.020413974823239	-0.018996815528138
LGI2	purple	0.020098582632029	-0.0150385279233449	0.0630979251623154	0.0114783642324058	-0.0204818229447222	-0.00725417458285602	0.00501076378317009	0.121055839724391	0.66799762572928	0.137575283559868	-0.0096477748928268	-0.018035797601138
OLFM3	grey	0.0426397503636195	0.0793219993036913	0.0291062004875823	0.0275076031054582	-0.010754088193986	0.0129297544283202	0.0085482602709328	-0.00108532604720675	0.033800802892256	0.162975466770805	-0.00257045957102082	0.00350725214964523
SLC34A3	grey	0.0380295900979669	0.0569108578099014	0.0679764685811659	-0.00216022756359399	-0.0304837545483429	0.238745595009717	-0.0249403918941183	-0.0112002512793376	-0.0195051114507393	0.0226119872180526	0.0282616447149738	-0.0153861530060571
LINC01762	grey	0.0132518660573402	0.00788140729879471	-0.100965532995969	0.00315365838158852	-0.0885397274981906	-0.373519412633047	0.0164063586790954	-0.142174668646685	-0.0157346960636068	-0.10145294137218	0.00709671846718426	0.00708266094979928
CASR	grey	-0.00117200503096572	-0.0300113577416584	-0.0798375715152135	0.00326808073536514	-0.0540314820400396	-0.22091427709583	0.00363157741406788	-0.090684036780415	-0.0234494993661882	-0.0792606395396724	-0.0323279386432174	-0.0210801037727
AC009035.1	grey	0.0118129460981258	0.068954734934484	-0.0347515487046319	0.00991550744788693	-0.0239453589320822	-0.121537370123221	0.0171588168242307	-0.0260367566187325	-0.00564771178712261	-0.0315569423686062	0.0205335018344963	-0.00190008062482586
TMEM45B	grey	0.0408240371976039	-0.0119450953763932	-0.0667833971446036	0.281981075432803	-0.0844371541421914	-0.205073556147447	0.18207351970824	-0.108966204127424	0.0289063982152992	0.096311818728792	-0.0185671803507849	0.0349225224801775
ASB15	blue	0.0126452250773908	0.447266881635339	-0.0351699944588977	0.112854972121894	-0.043907154317054	-0.0746068282439765	0.0219501729445442	-0.071332065954186	0.0232196438101274	0.0669545245879316	0.0494793965768743	-0.000884562821077266
AL590560.2	grey	-0.0079797895635222	0.110797132115761	0.0764757414904178	-0.0149196765484285	-0.0462980009575356	0.102273739750584	-0.0183074470578771	-0.0169970339816415	0.00052781074386618	-0.0266175544583575	0.313334641285504	0.130874570108434
CYFIP2	grey	0.0634935023142713	-0.104878758222309	-0.144103817238452	0.0331160058013194	-0.105583901637399	-0.415360765387358	-0.0317529659689619	-0.155656511054569	-0.066649824074095	-0.178852284308339	-0.0657945553558726	-0.0187806359241478
AC016526.1	grey	0.0100607561463372	0.00629873826124327	-0.0473235843867417	0.100624876460391	-0.0525437134340739	-0.187704779337005	0.0219194050628934	-0.0717750133697301	-0.00429450386634563	-0.0433675478627327	0.088069148278927	0.014165330449655
AC106772.2	grey	0.105896189543758	-0.00618141237604007	-0.0164680907274156	-0.0115637454555637	-0.0436651689656786	0.0856117549415905	-0.00934304247948169	-0.0118482184364922	0.0454799859135248	-0.0397674188685585	0.0210657194588092	0.0423318931297529
C4orf54	grey	0.134918634503879	0.00452642660307324	-0.0950080563529196	0.0206045076149544	-0.0768455485518836	-0.39309626495009	0.0118572209031657	-0.12554879101328	0.0146699466629121	0.00520484206229108	-0.0342127266027345	-0.0158693224444712
LINC01571	grey	-0.00673373322501615	-0.0242881582455083	-0.0914819130166518	-0.00423269781490487	0.0251413076680175	-0.104344758347702	-0.00628710682373884	-0.0125387556195621	-0.0212189641905057	-0.0598256540750914	-0.0373797021862199	-0.018195499468717
F11-AS1	green	0.0435982359886356	0.177249822869562	-0.0316100490876851	0.542941012827481	-0.0643406575671793	-0.083553692633611	0.00826050231079022	-0.0720901360516	0.00655336073008851	-0.0359709280385564	0.00591897435463447	-0.0160582397278047
ALDH6A1	grey	0.049592113348683	-0.102294550328655	-0.27847996649798	0.0986860017529283	-0.0604255069255142	-0.434498981396889	-0.0370481782664968	-0.238113743892246	-0.0635421345450133	-0.170754510900551	-0.0822187038372427	-0.0153036363102373
ASS1	grey	0.0730956362865494	-0.0512934091031134	-0.0856244373387758	0.0709685473819748	0.015562588937986	0.128976579450426	-0.0274046696222863	0.00668797389299749	-0.0398336947923312	-0.0375761039510252	-0.0791789532143047	-0.0468225631109524
ATP1A1	grey	0.0153613033810945	-0.118118267375425	-0.293650914153393	0.0197451359590975	-0.101632462910365	-0.658887916424739	0.0175018195676121	-0.2521717954302	-0.0464024082739837	-0.127522481522316	-0.121814663840692	-0.0538822679023354
EGF	grey	-0.00198867551689621	-0.0406139164962399	-0.168381155912087	0.035680634179872	-0.113223046539649	-0.590380730164287	-0.00169671476372844	-0.211438255504697	-0.0234165536593901	-0.0842124741243565	-0.0195664174137203	0.0497220100988364
RPS24P17	grey	0.00645177127938852	-0.0137828817974572	-0.0475169778060577	-0.00154482162277561	-0.044413064807634	-0.0727037791509896	0.00813474699174797	-0.055518095777363	-0.00165497602575683	-0.0402046133297615	-0.0151564189223661	-0.0123035827146639
NKD1	grey	0.0731520444633712	0.0230588426087874	0.0817909660268693	0.044465693026698	-0.0108265348341889	0.00413561972059193	0.0706962971975112	0.0712456926925075	0.110927502161288	0.0950939651122437	0.131436974717296	0.0231996909181403
AC092078.2	grey	0.00429673556602646	0.0250399768615863	-0.0263107456098436	0.00659197687523	-0.0148916935036067	-0.0760986334445791	0.00953415482314744	0.00750258315559373	-0.00370501485838201	-0.0262562255955647	-0.00233578533046668	-0.00592819759305953
NR1I3	green	0.0137647431228699	0.142432137265715	-0.0314298962850444	0.86209999281127	-0.0258316840944221	-0.0427660517375767	0.0206283731511688	-0.06236749437992	0.0233861070483311	0.0346319739609331	0.00525555173993728	-0.00688486353517317
MRO	grey	0.0404413723820132	0.0524716065006072	0.0400767360044891	0.0118297762889719	0.0795836311429748	-0.0281022559360409	-0.0266620532481905	0.166303611563959	0.00623073709420276	-0.0258793375897728	-0.0189273009187439	-0.0078739191598777
AC027309.1	grey	-0.0126836661422825	-0.00398561869087222	-0.0799562497019113	-0.014185837981434	-0.102247156128162	-0.241931032367251	-0.00582564600435288	-0.125324089973714	0.00623905424506195	-0.0588753897645148	-0.0275771964154745	-0.0341706388718033
RANBP3L	grey	-0.00102444667399803	-0.0344346765952904	-0.16499610301952	0.00936517191958304	-0.125604830405706	-0.569824954621791	0.00420877496154921	-0.221295284703899	-0.0097666272565918	-0.0518439575353199	0.0277923210503327	0.0811239376324411
MUC15	grey	0.00371639470749479	-0.00110764902153289	-0.0721394933464012	0.0808424491877827	-0.0584512494583563	-0.16523249070761	0.0357251466552758	-0.0602538562349527	0.433044081157786	0.166074615181942	-0.000681146313525389	-0.00516275258110632
AC022039.1	grey	0.00890040318926617	0.0102504886168765	-0.00305401349791221	-0.00154094296029557	-0.0105430242005374	-0.00710375568913395	0.00120407286862926	-0.0277609055608359	0.0753417712597392	0.101163631370611	-0.00460574542174346	-0.00533850414086428
HS6ST2	grey	0.255402382907152	-0.00447826411937946	-0.0768441397470759	0.0096783144640178	-0.0611413929144644	-0.175902401385685	0.388017659302847	-0.0920765915685716	0.0309102092294118	0.160327084385642	-0.0279846455778636	-0.0145910533545435
AC021491.4	grey	0.0573649584049348	0.377257271820872	-0.0514790239444946	0.179572840255001	0.0418250478402384	-0.0384937317661513	0.0836692952701274	-0.0237261459896218	0.0450161309721118	0.101711269039143	0.0209541616569108	1.64989748496317e-05
AC020633.1	turquoise	-0.00885402495426609	0.0859386429866803	0.0575577519216958	0.0119912462500748	-0.0418151400135641	0.0436178177021419	0.0818081797965135	0.00689112043276326	0.0391514411935022	0.0241229473204886	0.397335799729167	0.179432647496876
LINC01543	grey	0.00547731439545467	0.00560986366730654	-0.0938266968565951	0.162536721859109	-0.0512867118003308	-0.28025186015509	0.00050909958262802	-0.107870625600768	-0.00721686241984409	-0.0575092233285566	-0.00828890268214117	0.001830727242625
AFM	green	0.0117033044190838	0.0183305341831583	-0.0198822581635005	0.687969005835146	-0.0731678684730613	0.0764590278714892	-0.0134361445274799	-0.0634994322865582	0.00354304965878264	0.0125668076362316	-0.00445610805735787	-0.0124641840420988
AC112198.2	grey	0.00960527783170302	-0.00439529993466241	-0.0020868582106593	-0.00582263939908742	-0.0679286574008721	0.0321820623669214	-0.0119554399333408	-0.0576967047305184	0.0128834420853133	-0.0423809348418906	0.0200826452862406	0.00918084447041103
AL121987.1	grey	0.00365185902082546	0.0436572624316212	0.155492546818615	0.0251398862242128	0.0065588898317602	0.0233805321170906	0.05605794297601	0.0722331788147056	-0.00289071782754312	0.0953717732414732	0.119888076925985	0.0600927749689194
AL450313.1	grey	0.0021367837957168	0.023536906130041	-0.00388789430127224	-0.00748470315894643	-0.0368322308744888	0.0873151129716301	0.0657596164576111	0.000999871429681962	0.0551951021428869	0.0409118397490701	0.000300393170839069	-0.0144095546191764
AL158817.1	blue	0.00891812496975615	0.490734733981079	0.00827727783610428	0.0110954566041509	0.0353755340308043	0.0512327978315462	0.0116947927179626	0.0227797539671827	0.0247219213574152	0.0777678481617378	0.0483944662755262	-0.0123201265446664
AL163932.1	grey	-0.0102387768362457	-0.0156734299537556	-0.0480918007659337	0.0394856732896183	-0.0444352028845623	-0.0117512111630344	-0.0259560724762964	-0.0679237504727361	-0.0317346036438126	-0.058690204120046	-0.0260834738590497	-0.0245999619783883
CLDN14	grey	0.429850999312665	-0.0252190926004798	-0.0748768168594491	0.189440022828883	-0.00826987414780504	-0.135953636505645	0.0078387581368096	-0.0288379330818001	0.0465545462325222	0.0175648810521205	-0.0364620419101732	-0.0282776957779908
AC092813.2	grey	0.00185186624213326	0.113041936711494	0.0770087173351729	-0.00190320430512125	-0.00510305945578738	0.0851734478533151	0.0014667629537606	0.0330895926414428	0.0261630381000417	0.035687965905452	0.0081392536903932	-0.010176146989716
FAM242C	grey	-0.00650538101281095	0.0176138100602231	-0.10494850750849	-0.00652378977277493	-0.0346752486206877	-0.18272996571657	-0.00334311969179302	-0.100132095999068	-0.00658856387139112	-0.0904401072687616	0.0480873805445527	-0.0122809682999348
GSTM3	grey	0.0721859816457269	-0.00372853507916737	-0.0735357754867796	0.01671216549336	-0.0577700699525919	-0.220250295898592	0.566434414541667	-0.0823450641903833	0.000547132369128866	0.060166540499454	-0.0360177650179249	-0.0161322148125573
ALDOB	green	0.12571491130777	0.0020607582017862	0.0183813097255456	0.435667929407938	-0.018786960957212	0.0606504198751587	-0.0111875951653852	-0.0213783247455804	-0.00116939336305239	0.00919625907034002	-0.0108651289868229	-0.00775457484712185
ACSF2	grey	0.00730994734198826	-0.0506741972023925	-0.0872887891984895	0.0682436600616032	0.189170266771985	-0.166437130296338	0.0396079748233997	0.106223827078327	0.00845055999092067	0.0586927395159519	-0.0847928665366794	-0.0390638000984875
RALYL	grey	0.051625138946744	0.184854333943878	-0.0153307333800219	0.00252069558290172	-0.0439864455041675	-0.00137976856388335	0.00651133525444618	-0.0500504580842571	0.00853437407527236	-0.00539339296783548	0.00249494479669765	-0.012240008805717
CHP2	grey	0.0512935087415823	0.0485634468662332	-0.00500724987050386	0.0109967418380332	-0.0409092514845898	0.00127272931985821	0.161535920932241	-0.040065431245526	0.0215725642407344	0.236515387437107	-0.00586523329950852	-0.00641816405928419
ZNF488	black	0.963359639539117	0.00785737149145823	-0.0361528571286487	0.0158896450951186	-0.0308103391338537	-0.0466250047301967	0.140926159471906	-0.0415238748504847	0.0272338059358785	0.157228360645555	-0.0189749616324804	-0.00952246825236885
ITLN1	grey	0.095421293657595	0.000744097627799936	-0.030285949481747	0.0111322555849915	0.0847865531656084	-0.0882030713931132	-0.00414829995020169	0.0296170241187623	-0.00602729584539415	-0.0413876252125915	-0.0188690574638393	-0.0108079863575572
PCARE	grey	0.035049659399741	0.0575969589556347	-0.0324840696783109	0.00032520991628359	-0.0402888614975693	-0.168060995551888	0.0242324096318883	-0.0547166614285181	0.00588960452390507	0.0268107806703308	-0.0031121134636379	-0.00476752768512135
SLC22A8	grey	0.0569391241691341	-0.00933464761736941	-0.0675899003253896	0.00453066006348488	-0.00224520571157279	-0.0579156348684859	-0.0129712973954808	-0.0441012245606384	0.00542294726104901	-0.0464274569608979	-0.0235207259997612	-0.0143139388864775
KCNK10	grey	-0.0162198830924997	-0.0253827256069015	-0.0113449923526139	-0.00771498362702461	0.0168842825833592	0.0479581362720603	-0.0249614049646389	0.0272627101505572	-0.0268138912504621	-0.0366550693828776	0.00547787081137481	-0.00908539934977328
PCK2	grey	0.0554547140594846	-0.064509870772073	-0.104430269738507	0.354018816817199	0.0306687889562818	-0.174778264863857	0.00813252382778493	-0.0386103070545694	-0.00698732699664569	0.0479928938929849	-0.105511540910869	-0.0555248771925383
AL390760.1	grey	0.0660305196440812	0.156985882130619	0.0909589881535543	0.00636095813585966	-0.0477591701743132	0.00633924653233603	-0.000752039232811081	-0.0184728081767339	0.0450049572474081	0.0897895294932131	0.0109368134986203	-0.0377468104931747
NPHS2	grey	0.00418836833524718	-0.00358673164759415	0.0349403506397634	7.64378601768373e-05	-0.0216629431371409	-0.0340064309441665	-0.00159542654501317	0.0216183224479305	0.016337943394648	0.0363762011333379	-0.0143648904089801	-0.0122547949612441
HPD	grey	-0.00301288472217589	-0.0188363001953697	-0.0597104737188976	0.107559827963556	-0.0149589757782298	-0.0111879503381363	-0.0142613624717834	-0.0284160870601698	-0.0148932427428721	0.0466141862002745	-0.0344450625192847	-0.019849962060714
HELT	grey	0.0113899224547222	0.0695194577155735	-0.0381542964113297	0.00849649880984073	-0.041730347275841	-0.13825340664045	0.0233567905415634	-0.0534427242738157	0.00222198246768206	0.00191797359425036	0.0733058990885958	0.0239316880636053
NELL1	grey	0.00617579166263995	0.0385619781580526	-0.0806075353507413	0.0204346341008189	-0.0774240400746248	-0.116202181621042	0.0606127383194795	-0.110578889437288	-0.00025340009138086	-0.01368556799475	-0.0112542206539635	-0.0145291093520392
BTG2	grey	-0.00141450796558804	-0.040885222202548	-0.0376259263121355	-0.0162454656903785	0.0381776240375878	-0.08973698929168	0.0786510029159664	0.00392851565812444	-0.01017804496134	-0.0310402295626515	-0.0731516965832786	-0.0601394819770287
FAM217A	turquoise	0.128959371805944	0.362084306703497	-0.00928498083619553	0.022918323628885	-0.0860794679731922	0.0782491867815375	0.0159196028280162	-0.115353394551353	0.00428939590325488	-0.0529258125467668	0.505465642981847	0.1917189550761
AL035604.1	turquoise	-0.012018252626084	0.0478381186091974	0.0264808612657462	-0.00641377338205094	-0.0474282318747277	0.100209000425937	0.0237684467994281	-0.0339713363483902	0.00481566058606091	-0.0368173650939133	0.341460782418267	0.0993410689945624
KLHL14	grey	0.103124902968378	-0.0457896904584613	-0.189446213175037	-0.0151817861248433	-0.0628745089376645	-0.2400514306779	-0.000287128241449431	-0.143754693035245	-0.0329004267796059	-0.045087272882698	-0.0444088102121892	-0.0315375432629979
AL110503.1	grey	-0.00657280746760762	0.0364970497970064	0.0359947414828441	0.116689229984364	-0.0309161962391782	0.0613895780025601	-0.00334324518542708	-0.0142458902079849	0.000781565709470836	-0.00793912755044176	0.0592435327826825	0.0462371826677358
LINC02360	turquoise	-0.0198509834060569	0.157570450567078	-0.0102058138449632	-0.0189932412390422	-0.0434531222372081	0.129708193238155	-0.00558552345365029	-0.0828203408457581	0.0102330800346063	-0.055867903157834	0.510525565440538	0.213363793050938
SLC14A1	grey	-0.00927654447752999	-0.00704382254911492	-0.0216449850841452	-0.00786800624744571	-0.0989695446337502	-0.0584271239029755	0.3018067806439	-0.0783752227562732	0.0233499172781128	0.190835786208489	0.0150076709718363	0.0193551030813453
F11	green	0.0323835669882395	0.0205777530425713	-0.0316012453509611	0.878859827140465	-0.0468484926267045	-0.101613065570139	0.00317136342685786	-0.0544680036154785	0.00891365015448517	-0.00818517941184533	-0.012472313361245	-0.0119150493752692
AC027288.3	grey	0.022367430993093	0.109128840672958	0.0704321438343595	-0.00306535146472468	0.00947123930006168	0.14701112703946	-0.0217186141412949	0.0915371162649623	0.100909773714776	0.0366113025064478	0.0267363465032543	-0.0209358916200196
ARMH4	grey	0.0556522141522213	-0.0834421726628243	-0.274795728659611	0.0563700801408052	-0.0476427617498429	-0.67692676572334	0.00195605494626614	-0.211237717593627	-0.00346983480829339	-0.0886593900879474	-0.0594241584579239	0.0233316865764509
TARID	grey	-0.0116822727718746	0.233923121996964	0.0650463041404352	-0.0118551834583357	-0.0284079964038299	0.112536262721241	-0.00111977520118353	-0.0252454077645014	0.0292186328553597	0.0229671103730412	0.144367122069589	0.0141251513523684
AC108749.1	grey	-0.0247322604583057	0.0192125447798411	0.107367971472035	-0.0248073389160322	-0.115155476636896	0.253568773931558	-0.000316985127848433	0.00701778636871548	0.126008962469234	0.0619317498145521	0.131492744697872	-0.00827783095504097
SEMA6D	grey	0.0675021601719143	-0.0397646232341424	-0.16062804909262	-0.000576369674370785	-0.135665561417413	-0.305102626841522	0.00246078375536408	-0.179050344767158	-0.0204684455933671	-0.0372116826242954	-0.0265205998985679	-0.0216740049399452
EYA4	grey	-0.0116655431551001	0.0308871227302115	-0.0269249912081654	-0.0170290714843455	-0.123390697385893	-0.0738178585034888	0.00459723047421829	-0.102310000976769	0.127989514774396	0.0774754061844518	0.0353878251388973	-0.00103627133875236
SUSD4	grey	0.136511877783858	0.0443419817720679	-0.170067216470828	-0.0118540443008437	-0.0588258560452429	-0.204737090420502	0.0956392197056681	-0.121472298651543	0.0395565145654911	0.0540751936330973	-0.0510331260880433	-0.0269629239628712
LINC01758	grey	0.00388073909907306	-0.0205750033894648	0.139905706545898	-0.00233884119519428	-0.0258081393209487	0.168009995996148	-0.0231618806817972	0.0614128987998658	-0.0258666784771924	0.00248672148561587	-0.0300137804534989	-0.0260567654000947
AL139280.1	grey	0.0198288890494418	-0.0150897942562538	-0.0466004527959367	-0.00286289200031947	-0.0420774324850181	-0.0525149522116009	0.0238521664012852	-0.0601745663067311	0.000252779934220613	0.00227243694806687	-0.0182616949180649	-0.00966702802256687
AL450469.1	grey	-0.0103851188090584	-0.00880023468607109	-0.0188790943542581	-0.0108068890521925	0.0310700200714297	-0.0530996553203062	-0.00796095561170388	0.0133930501869705	0.0116589320064889	0.0256485320496288	0.0655751936871276	-0.00395509801370633
AC104667.1	grey	0.17004598537655	-0.023582227302516	-0.239535098985143	-0.00934163961287058	-0.114422774331103	-0.415913649396928	0.0016612654651236	-0.246260909769104	0.0338061630045348	-0.135255238774885	0.00482643305714006	-0.00834714316856189
AL160286.3	blue	0.0317594298118435	0.950613670723031	0.026937659136949	0.0152302508282624	0.0024250593017471	0.0795959653144177	0.0343824089195538	-0.0171114628840868	0.0630377628566769	0.053005776000499	0.176984781654863	0.0423522606552478
FAM215A	grey	0.00580984457557767	0.281837465092291	0.0406625997432659	-0.00668359421453078	-0.0249954750027399	-0.165471629278461	0.0672249854171672	-0.00746439793355944	0.00772768741670059	0.0146841686011859	0.0266143959162803	0.0348482620798656
TYRO3	grey	0.235628257971841	0.13477839332305	-0.00908369370426756	-0.00249613075270972	-0.142041996978089	0.00721279283940293	0.135204343617689	-0.0454049598821523	0.191245250592082	0.464825168268109	-0.060141514345985	-0.04907126283311
VDAC2P3	grey	0.0509958196726534	0.0294807780079901	0.224245072171749	-0.00602804853028751	0.0385362230475044	0.189670318752348	-0.0224609436181253	0.185295455040875	-0.00248213158685955	0.0574732137830349	0.19691783790188	0.0432374177636115
AC087045.3	grey	-0.0041143842764567	-0.0172478422600082	-0.0725756720159912	0.0191473319928377	-0.0439153969856277	-0.21634991691745	0.00400299949378848	-0.0915617286508457	-0.0114521429963001	-0.0560246419827941	0.00161227130612509	-0.000628653765511308
PTPRO	grey	-0.0149587065555981	-0.0256048392143936	-0.00889892074721692	-0.0152388525260719	0.0535161535315498	-0.00181163337916458	-0.0152693590218382	0.0766967627525895	-0.00801945228299614	0.0797183438938201	-0.0175453517972006	0.00810661285877472
FBP1	grey	0.098528713810133	-0.0638980457237048	-0.0296245119147144	0.131559948072141	0.201073295228273	-0.0921634851647328	0.00964610004004599	0.114838877111044	-0.0523518960887906	-0.183500636629753	-0.090431864713256	-0.0521292373288725
SLC7A8	grey	0.100853634414486	-0.0295965356924034	-0.0961461448946642	0.0167237953042186	0.037123249018168	-0.331345092408573	0.0618884496530356	0.0166321185192002	0.204865130894734	0.0284776465919145	-0.0600402788159937	-0.0352264586078856
OR10AB1P	grey	-0.00171214141265007	0.01107304516809	-0.0377241587097997	0.0232874908146814	-0.0844209327830907	-0.14615339561301	0.0097345934167071	-0.106279894512608	-0.00158074002323387	-0.0511684835911642	0.00321681338275758	-0.0068746855832093
LYPLAL1-DT	grey	-0.0217520957169592	-0.0299864641607093	-0.226104509515335	0.0339382053088658	-0.0504741716940839	-0.437494464536357	-0.0560024371632799	-0.170756920734357	-0.0546335510241602	-0.141045587054682	-0.0673982811549045	0.0316056272742408
PDILT	blue	0.0307279836601802	0.745295325847113	-0.0225624436927163	0.0812323860990067	-0.0371184433006921	0.11284457866525	0.0217813195428482	-0.0603889861096364	0.0125032789990068	0.0284148258185551	0.069350322115353	-5.10606854874053e-05
SLC34A1	grey	0.0153425577384646	-0.00188279844412515	0.0936808973380775	-0.00154624797289672	-0.00313287402759151	0.0313855165545224	-0.0199739185897761	0.000779794874652169	-0.00987708800425444	0.00812296642332068	-0.0131060074750953	-0.0166057930480781
TFAP2B	grey	0.0128166649443348	0.0474643592845862	-0.0551264034680809	0.00904322046482865	-0.0514852244854203	-0.151694914235661	0.0324705695986407	-0.0667040186989411	-0.000530090464736637	-0.0326491370760076	-0.00927160640996169	-0.0103161691171596
CYP2B6	green	0.187004111794916	0.0932083620110481	-0.0152627664333673	0.965368935935502	-0.0146264966731376	-0.0310099385952742	0.00318090788741939	-0.0255160844616801	0.0284213472491088	0.0566798807241217	-0.00216621189759164	-0.00589144344065639
SIRLNT	grey	0.0123497615616543	0.202433196675922	0.022435085823082	0.00509011434214096	-0.0247669787140634	0.0709426144427933	0.00774196845104791	-0.00396770556239328	0.0230079949435279	0.0881447781840412	0.0190140899440011	-0.00413248936821877
TYRP1	grey	0.0142204827156249	0.00546859188593148	-0.027657110231996	0.0153916977365801	0.0321712091719813	-0.0803185578838063	0.0313172471752923	0.0434663862564596	0.00348772943845853	-0.0188046276508745	-0.0113548170492925	-0.00745446370512148
IGSF10	grey	0.00929862218652451	0.0592196769905368	-0.0127202629285097	0.0113652637932396	0.0106070915713223	0.0294840370440967	0.0476976130020763	0.0291953941182998	0.0894952292232566	0.321841332709921	0.0378835736194116	0.00330547576911777
C10orf55	grey	-0.00422243073946075	0.0749266314336259	0.0348741581793523	-0.0143934272648442	0.0325109924955909	0.11644947995281	0.0591183493586986	0.100759812394036	0.0520818537420452	0.279831188584624	-0.0149663434667595	-0.0152296666324079
AQP3	grey	-0.00679777991475636	-0.01722043954369	0.0973272417969177	0.00357002033915963	-0.0422293291724072	0.244205321615132	0.119097101587752	0.0637613558016711	-0.0146223301047078	0.0374976414385281	-0.0169860995447812	-0.0162475675647845
PROZ	grey	0.0418486738248756	-0.00451965987379253	-0.0965693691348398	0.145263599401451	-0.0454894258588519	-0.275131158274538	-0.00298881037293696	-0.116247852706684	-0.00767070584451075	-0.0480741275695923	-0.0112336227791393	0.00655793559438183
ERICH4	grey	-0.0142439213917023	-0.0147749013478297	-0.0435614491824316	0.000304796907925907	-0.0116115385346008	0.0207094343307017	-0.0303604883450173	-0.04487929443814	-0.0311477819685872	-0.0209652979721388	-0.0309377456662289	-0.022688598603119
SLC5A2	grey	0.0161912916982331	-0.00832019726131058	-0.0111970659847514	0.00312955157745944	0.0259852875577217	-0.0137633520625796	-0.00771312303846836	0.0300296587752174	-0.00380908896766681	0.0193237522741484	-0.0151553453423758	-0.00697292588483153
LMO3	grey	0.0777734813718493	0.16910781353742	-0.0346520620360738	0.00173391690689257	-0.0382893646131759	-0.125283648178341	0.0186074943343698	-0.0568933059999351	0.0160945403205401	0.0482050055859625	0.0429246912213666	0.00419032483780586
TTC36	green	0.00995106764251226	0.0216524844956032	-0.0872913485482421	0.895067157272315	-0.0413863225124939	-0.161199035111232	-0.00424350582304636	-0.0999262239687091	0.00184113488788152	0.000829296617515445	-0.0193172129205755	-0.0104449159717148
UBTFL10	grey	-0.00959489540698828	-0.00024709147657558	-0.0107916352662798	-0.000595839297036057	-0.0467643416676658	0.068928654935259	-0.0173498852752632	-0.0458293728435592	-0.00672569665127989	-0.0125047678204646	-0.0149726470009897	-0.023571806700066
PVT1	grey	-0.0277068227159452	0.180188684438772	0.303558479467202	-0.0279429182239484	-0.0698889803891906	0.659544605040886	0.00421505291501744	0.129215066825435	0.010187369982265	0.217637053936804	0.184829556893101	0.043056511213807
AL023806.1	grey	0.11908582050468	-0.0529046663670865	-0.214472994713919	-0.0101283738634737	-0.0871272241061703	-0.453333223385988	-0.0142272569782034	-0.226620880961968	0.0441121473011971	-0.0898148465971911	-0.04636934580579	0.00452648724190478
MUC6	grey	0.000238207379577471	0.129280256334909	0.042433999609802	-0.00850421385592699	-0.0458310191169599	0.144528384227584	-0.0211976468366681	-0.0465020405888476	0.00585725274025753	-0.0657273080786706	0.2100185514824	0.0262749042396514
CPAMD8	grey	0.00234843832015274	0.0130847541426853	-0.0451082076190002	0.000658553057233244	-0.0120132732102416	-0.0533635105145605	0.014367623598558	0.0232701241829079	0.00456535162131548	-0.0311514876771507	-0.00229663957048069	-0.0104189980317565
AC098934.2	grey	0.0689096511227376	0.182442026783267	-0.0138936834603696	0.0257054665823061	-0.00130031321751672	0.0277512244609832	0.112479297019048	-0.0352491182862472	-0.0247568816239549	0.0380863472953084	-0.0249131950774887	-0.0335272306785173
LINC01976	grey	0.0233684301203084	0.157903118493519	-0.0494367414614149	0.00869248794744681	-0.0297030005889028	-0.162269897819638	0.0203709716068922	-0.0446218426525024	0.018246995909819	0.00228756273249796	-0.00730153896881799	-0.0139248615537941
PLCL1	grey	0.00791881301079475	-0.0607804341420342	-0.156676751099134	0.0035627271200196	-0.10837187746809	-0.328302255966894	-0.0207775530845546	-0.183847441324991	-0.0335780987359122	-0.179369218770832	-0.0393186877730727	-0.0189727564016445
CLUL1	grey	0.0350444959883862	-0.0200604388318723	-0.195745275790007	0.0405535731424989	-0.0730168818755399	-0.419568208925594	0.0224368268470825	-0.17267821686809	-0.0323228305818674	-0.102338181303922	-0.0223730357719271	-0.00322381880165007
AL353152.1	grey	0.0216972679218915	0.000729478537287093	-0.0555765594941753	0.00884349928059836	-0.0119400891497951	-0.0715321671043959	-0.00458668190715125	-0.0515793258866067	-0.0155911946605517	-0.0257362160539977	0.00315395102253732	-0.00300220209099986
CDKN2A	grey	0.00603755394704387	0.0234806608171996	0.08875247145531	0.0226007308812373	-0.0271873990101541	0.0637544127486949	-0.010145835146617	0.0307512637617885	0.116388668105098	0.481616548242157	-0.0261521636853645	-0.029024146974507
CTSV	grey	0.0270144117856275	0.0740072913234497	-0.0829630050109117	0.00082690527422778	-0.00665170587850049	-0.0596599266710936	0.0248785777618198	-0.0665212924824672	-0.00227572645459803	0.146737646780534	-0.0286143938523539	-0.0217628466280137
NT5C1A	grey	0.0147549071279089	0.00281234609238529	-0.0351607658470732	0.0129774928075752	-0.0498529233648278	-0.156241414995911	0.0244233964299496	-0.0499535579572489	-0.0106735997793468	-0.0348911603842755	0.00196745726104855	-0.00613202203425952
AC093627.7	grey	0.0197842688165012	-0.0152941252189614	-0.019953506054523	-0.00233812144142152	0.191963846251646	-0.0275727496605268	-0.0103533706479451	0.117826827296809	0.00335257043730654	-0.0103851492996869	-0.0210971461041712	-0.00923071367100545
USP44	grey	0.00119004487324483	0.28546525969199	-0.159768786235275	-0.0160569863123862	-0.0244917178479842	-0.169109575376403	0.0663110604264404	-0.159200127425927	-0.00258305353008856	0.0147378825428012	0.025344368411117	-0.00564931058516075
AC007993.2	grey	0.0262393751514223	0.0368099631708689	0.0221510736945136	0.0108026981205673	-0.0155154891333796	-0.0666322283587622	0.00153567483415845	-0.00317701872461874	0.0319723822180003	0.0516788114557485	-0.00978032138640816	-0.00563822790052988
FMO5	green	0.371244719874226	-0.0350456418254367	-0.143810587707644	0.607188728976975	-0.0144713540497338	-0.213297703169436	0.00381713773231929	-0.124299156822078	-0.0234590692032246	-0.0971766494451556	-0.0135516543316816	0.0253429412570003
PCDH9	grey	0.0347340833906119	0.107094918193064	-0.0720505948927117	0.00184351357295551	-0.0725270697820863	-0.173662228471232	0.00549546931952931	-0.0928347913920805	0.0380984592505776	0.0276465803156883	0.0601321366259861	0.0158449583345098
NUAK2	grey	0.0187652307620739	-0.0507376775476208	-0.0471162515072123	-0.0309312931131835	-0.0503032720651562	-0.263842148010094	-0.0299800385019107	-0.0702165677077144	-0.0275923869232746	-0.0434336902253032	-0.0727585301880978	-0.0543965262049263
CYP4F2	green	0.0108519603294903	0.025621033615172	-0.0170075288017018	0.697053271235168	-0.0378944733225595	-0.00122802699171224	0.0601856673493875	-0.0457321188467257	0.0163009485332095	0.0501177135768432	-0.0125853432673903	-0.0120627869680248
CNTN1	grey	-0.00419923813205189	0.00308313865531918	-0.000358837988563315	0.266693140051539	-0.00544870889970405	-0.0419309095807413	0.0119855881194856	0.0197146287813808	0.0736722670397576	0.0637097496705534	0.0763195298120627	0.00320671389734341
HMX2	grey	0.00265180883272564	0.00764432351696844	-0.0113949882144851	0.00774454019890855	-0.0330278944596675	-0.0084427804141247	0.0216063746801812	-0.0134800048315556	0.0521746861905809	0.401305636397126	-0.00723933777301756	-0.00429677632741209
ADORA2BP1	green	0.0383720924433365	-0.00218670851581838	0.173422812663208	0.594204396746437	0.0208899556036786	0.0634055432738788	-0.0141391769932193	0.123343622526171	0.0213369340018296	0.0561590072087208	-0.0199116737559403	-0.00384572967885292
TREM2	pink	-0.0311067290407384	-0.037990081127029	0.295626815396033	-0.0122764093533941	0.693879740919995	0.161103534017587	-0.05216224230032	0.799257730673323	0.0770498589219677	0.0302334588161218	-0.0690431581780199	-0.0154663593492157
AC007993.1	blue	0.0299705416975914	0.707320538077985	0.00481921662476005	0.0169493732585173	-0.0175613803752813	-0.0876690953612968	0.119092833309976	-0.0491715935059657	0.039831548100758	0.0767348703199597	0.066244481893697	0.0119079838627769
SORD	grey	0.242250287159517	-0.0626007345868539	-0.0718473001135015	0.32207343904863	-0.00317652917516645	-0.208817826231333	0.025761139124452	-0.0312213608695155	-0.0232569667643312	0.0716588028342752	-0.0913498750370474	-0.0205973099587371
SCNN1B	grey	0.00590547502832905	0.0283474575111047	0.0591339654439442	0.000295417166644645	-0.0398531413504206	0.0702515716773762	0.0875567933693146	0.00988835098763292	0.00728338614294309	0.10928878352076	0.00425722222164975	-0.00943503506324579
PLGLA	green	0.0234094128511832	0.0272855311063657	-0.00151630817446605	0.937461515281082	-0.0195925926609053	-0.0277919813387045	0.00242220417406895	-0.0248588200208358	0.0287703196053554	0.0300207859831704	-0.0059178943057547	-0.000528495132637214
PROX1-AS1	grey	0.129580345676392	0.219997201726628	-0.0278188116928877	0.0759272368134019	-0.0507791113809561	0.0339601791574657	0.00491880869988425	-0.0625257903994113	0.0361120409853792	0.132037216441407	0.0349571082463981	0.00899983719877011
KCNK13	grey	0.0378611029587965	-0.0511747117376804	0.0212299981754077	0.00109985873837023	0.0224646290153521	-0.317372325366632	-0.0103590605440524	0.0995390703099204	0.0197906606297677	-0.0392037650357723	-0.0564833293714284	-0.0167676646240441
RNF150	grey	0.013008320687122	-0.0387666341374594	-0.162055401433942	0.0133421202540942	-0.10755205552688	-0.547549252805068	-0.00696582442835487	-0.181921112704072	-3.20526005446552e-05	-0.0204567352069581	0.00475502704275364	0.0110816609286137
FABP1	green	0.0295839741148206	0.0157261964372741	0.00417329759604441	0.95498573116233	-0.0193285948786609	-0.0169063259628671	-0.00421488212667764	-0.0210548391523366	0.0176225482046757	0.0446723641867959	-0.011383339126497	-0.00848681293519369
LINC01055	grey	0.00838375302508848	-0.00954009033706804	-0.0439610958239765	0.0108531310203698	-0.0435444472324477	-0.203834430460055	0.0138981485093698	-0.0513261302780568	-0.0124188656801432	-0.0498897436491521	-0.0185517555636755	-0.0100317066964594
SLC36A2	grey	0.023603712666665	0.00653622004446476	-0.00731696436629172	0.00476465349590237	0.00384949893005793	-0.0287584189614476	-0.00837932583237364	0.0131467093568772	-0.0064463619986664	-0.0351001432080794	-0.0144493683104041	-0.00752061662230431
AC091965.1	grey	0.0609009158420566	0.243020493223024	-0.0175034590072642	0.0413338319698878	-0.0641050159677024	-0.243227210631717	0.030581273581046	-0.0735701825641656	-0.0122653495214465	-0.0021549732275275	0.0424575281451429	0.0133474240093594
DLGAP2	black	0.790984752304101	0.0722018280088147	-0.0390368828153434	0.0245634172163205	0.00175790488260409	-0.0534753939550801	-0.00140044615323096	-0.0285064041279626	0.0195800850186387	0.0417658238430061	0.0146175940948671	-0.000795352171453683
KIF18BP1	grey	0.00169679392770913	0.033157772604063	-0.0375447763536755	0.00393961512672605	-0.0180319059452229	-0.0454106435438636	-0.00516993262981633	-0.0312206563635086	0.00165814341121242	-0.00405934042920734	-0.00111833471245071	0.00602304323135239
NOL3	grey	-0.0517699519844478	0.0914684727922071	0.121234463736175	-0.0329095579427063	-0.122212305002858	0.679095037568543	-0.0434408957829848	0.00384156104376004	-0.0372355133405023	-0.00291706289841609	0.0143198171170875	-0.0293023517412177
AL450469.2	grey	-0.00846439193948734	0.0159152244435656	-0.0632182266984831	-0.00848507214799593	0.0369804002875918	-0.0547514204369712	-0.0106151660761421	-0.010829086222301	-0.00760525537988577	-0.0395778631735223	-0.0157600384519104	-0.0201093830543142
AFAP1L2	grey	-0.0238001812442321	0.022903545981393	0.241758749433332	-0.0385638742916842	-0.189061045057786	0.346322801424203	-0.00113521085667089	0.00908526611053463	-0.00135777043805797	0.0670025385514141	0.0219345354831596	0.0100760484538648
EHF	grey	0.0143640533854434	-0.0129496596933175	-0.115066287718798	0.031664966045997	-0.0720788789081554	-0.282863905269934	0.581719150779105	-0.134145858107936	0.0175441207039967	0.0851490816345387	-0.0265153802127707	0.0113846356744143
PIPOX	grey	0.0110442234692734	-0.0212887354908531	-0.0120452609116329	0.19114721301734	-0.0220063757043411	0.116239066981953	-0.0311085783640796	0.00906598330809592	-0.0239760304051052	0.0479891756753683	-0.0419162013166504	-0.0284341001528987
SPAG4	grey	-0.0271305452971056	0.0412260353868461	0.18623163070068	-0.0165529674692913	-0.0931285931784974	0.489574838223706	-0.000522507786078236	0.0705169709759439	-0.000344943852986813	0.0993792406142815	-0.013509148605612	-0.0258862279059698
AC083862.2	grey	-0.0352020826883845	-0.0611356409442033	0.0689800502144184	-0.0263998366177617	0.0903443814131651	0.15127944297037	-0.079898340165835	0.0924079629342684	-0.0563753943902159	-0.076731352742581	-0.0509880545810038	-0.0915904876754477
CYP27B1	grey	-0.00792923188931799	-0.0344803548793106	-0.145672860496335	0.0180521207741759	0.0833444343606518	-0.289417850354369	0.0117084008817134	-0.020821536213131	-0.00586511611400533	-0.0377760597337133	-0.0412138026517722	-0.00807375409864638
SLC16A5	grey	0.00319431759825473	-0.0176027025753484	-0.14786427214901	-0.00750947864382288	-0.102219861612591	-0.386949222380289	0.389223257472293	-0.161806962586841	0.0504050779497403	0.0639539863669358	-0.0470307536419343	-0.0245793734410136
C5orf67	grey	-0.0211683288699428	0.0335995285211759	-0.0530459377833202	-0.0122971980963269	-0.0139294257473787	0.0650106035631207	-0.0332690714711203	-0.0149361231446718	-0.0233277346253461	-0.0592867788527253	-0.0321862792293242	-0.0410521631346644
AL136376.1	grey	0.022215568436293	0.0457565757382478	-0.0240923774155868	-0.00791368110498653	-0.0735743742932545	-0.0848555023281463	0.00198408494641387	-0.0799246628565299	-0.0147206597380176	-0.0500422084657615	0.0997702303844224	0.131298805805285
TMC1	blue	0.0164220001196575	0.853392294644908	0.0147556818589483	0.0113627494997921	-0.0306801049320429	0.151003639529636	0.0370148183807344	-0.0276858422235126	0.0407475474480292	0.0160519572405631	0.110804573899994	0.0209546247611218
ADGRV1	grey	0.0282070857357357	0.123478153272222	-0.1184201237811	0.148647561174633	-0.115959294868205	-0.344092446988237	0.170299530624072	-0.19344034389444	0.00497215146536083	0.0279333245531202	0.194535708490779	0.31863649563078
KLK7	grey	-0.000983107322581063	-0.00325554790814497	-0.0218668885748009	0.00204725801054201	-0.0193042714352811	-0.0319048806431406	0.00504964092806238	-0.0079188231138348	0.00544376663925954	0.018947941887183	-0.0110659006262324	-0.00681894694783662
STAC3	grey	-0.0339721527680615	0.0239148734462447	0.330446298095138	-0.02459751727217	0.516979512660976	0.154686207514784	-0.0290652342907849	0.621059996230267	0.081073740299083	0.0736875162122072	-0.0725310348956422	-0.0698207802069013
GJA3	grey	0.00281334290217557	0.0430305447178428	0.112631807046112	-0.00654278207634765	-0.0339152882292965	0.126572112939135	0.00839185931195346	0.0848036273493277	0.120737447867945	0.198300693632228	0.0399386274269323	0.0422461246424125
GPR182	grey	-0.0186984849501649	-0.0316574488013242	0.00829355295597145	0.0442768241347838	-0.0858863742245829	-0.145637721025578	0.00943159945726481	-0.0414927754215217	-0.00303815444747672	-0.066173889693393	0.0519916295690507	0.0177006466000767
STRA6	grey	0.0176200984896564	0.0181803727290667	-0.00983493471459799	-0.000435921153676252	-0.0172895011989699	-0.0758043913887757	0.0197169432530297	-0.00181372356465253	0.0426416267939572	0.164430193104941	-0.0228826422072007	-0.0166993594756161
AC119424.1	grey	-0.00274015048872995	0.020567240413045	-0.0438623849998452	0.00466053472134644	-0.0480721846339252	-0.0112966527165912	-0.0115378792905618	-0.0854857305868217	-0.0167376737728654	-0.0881872884639663	0.168721028910283	0.029272761658815
HS6ST1P1	grey	0.115559272591436	-0.0814371833732255	-0.0768810652936434	-0.0220119456519018	-0.1206543158303	-0.261895358073443	0.117297501088808	-0.101732302171383	-0.0286318064400244	-0.0194938814871953	-0.0763567846694552	-0.0512921486559661
FLRT1	grey	0.0476156818037988	0.0119676209850563	-0.103254676711711	-0.00622283446074472	-0.0744593071736767	-0.272295205049219	0.0196203493223486	-0.149952917491522	0.0508713887057784	-0.0715048429162235	0.151771996614696	0.0553931253692664
CAMK2A	blue	0.0303489108786727	0.536172521726699	0.0188435321885634	0.00652368381615146	-0.0264647685408318	0.071683273250251	0.0168173286638524	-0.00886656275246449	0.190664323461258	0.233387327702953	0.0561025886307295	-0.00237409050511536
AIF1L	grey	0.0262104991599257	-0.115587293772358	-0.264361193952491	-0.0223574484148228	0.0655707020542118	-0.349530721847789	-0.0513145214771449	-0.138717399637241	-0.0840086156418012	-0.213864092905418	-0.131584397302036	-0.0745000652289997
SEMG1	grey	0.00442427569670029	0.0235821075411827	-0.0400482542451279	0.0474149604382853	-0.0567464240591265	-0.0978806315308613	0.0745697964639965	-0.0735313728810938	0.00069911138234536	0.0510361079751367	0.0122756730213718	0.0657495786250886
AC079385.3	grey	0.0466602755599837	0.00519904846028018	-0.102414882463105	0.0128432719681278	0.0407128387478226	-0.196151063482744	-0.0216334480174653	-0.0724492484364933	0.063822665723587	0.0832716773392916	-0.0244267390957019	-0.0322841453710174
GPBAR1	black	0.918007045430692	0.0348918514568867	0.111830124426664	0.0100958798030548	0.00264251523273568	0.0898785754688897	-0.0029085150172446	0.103845069979169	0.065073355964383	0.096000069785307	-0.0186299192417498	-0.0201689847207111
TNNI1	grey	0.0139408157509253	0.0252774361292663	-0.0819369640571198	0.000360697962780574	-0.0385225431780127	-0.170559720386351	0.102753668486199	-0.0816864464973914	-0.000883593262327823	0.0762153985788952	-0.0511461952864243	-0.0297954620882211
SLC12A3	grey	0.00507543890372956	-0.0165778370566101	-0.0609392626953912	-0.000366459987812902	-0.0504911581580789	-0.0890287557197782	0.0105586108449609	-0.0634984806926676	-0.0035239777724336	-0.0454782358704638	-0.0176906365409356	-0.0111361970790239
GAS1RR	grey	0.0160564191619075	0.290613891590612	-0.065114983981284	-0.00295357089422717	-0.0117083377679102	-0.0802851868621676	0.029452355780963	-0.00788981936769958	0.180855093608014	0.253537204921241	0.0483171532097211	-0.00442085393100311
AC092078.1	grey	0.00361930418210054	-0.00824164960133929	-0.0273339118972845	0.0133034616650103	-0.0172945798584082	-0.08480538618848	0.0107360158127398	0.00128910630802061	-0.0058120453806741	-0.0250694539071517	-0.0109021059961974	-0.00363418190218146
RGS6	blue	0.256963302132475	0.64199399517572	-0.0168530675883452	0.0114837102018957	-0.0703974022435817	-0.00254605200091602	0.308814665651019	-0.0891443443020348	0.0464634620193643	0.0373921346685388	0.121019915946815	0.0338935192489689
DTX1	grey	-0.0110659666367763	0.0257189117150135	-0.074969837013657	-0.0011378810493842	0.128128323769382	-0.00319109834974033	-0.0120555085627115	0.0741188144824806	0.00997449202391111	-0.011601913827663	-0.0512952900668755	-0.0385387697752603
FOLH1B	grey	-0.0184578105404114	0.0436006764841872	0.0800011371091546	0.00316986363809055	-0.0639185622084298	0.260067590713658	-0.0242082251041591	0.0529261541556715	-0.0199625069232357	-0.0254913439567268	0.0547204778736865	0.122894548998384
NDST3	grey	-0.0045054213473978	0.00614156597166886	0.0209748324601902	-0.000247187483179248	-0.0590885003474353	-0.040968457999672	0.0122304284323208	0.0031863567188092	0.0907301955984922	0.121385129530773	0.0212442675579613	0.00341548845867287
AC087762.1	grey	0.01495914318333	0.0543387055368994	0.0892249372897587	-0.00874237717980598	-0.0508823561104055	0.261784065220415	-0.0369931253489856	0.0504288144294916	-0.0302679624410907	-0.0288276491075893	0.0531477829398961	0.0634540743798267
AC012123.1	grey	0.159736626350381	0.109602385408879	-0.159315714189524	-0.00714301130010183	-0.0662815217658591	-0.202525585615526	0.0190623402140449	-0.15398538867013	-0.0164141115086366	-0.020420287548559	-0.0188485167759666	-0.0344209251157407
ARC	grey	0.0230160652375416	0.0172568385215388	-0.0045909755308987	-0.0146692326147788	-0.0564426365989878	0.0958204861435211	-0.00115049670460025	-0.04771570504824	-0.00399447689793532	-0.0532652585584097	-0.0108403473214621	-0.0203620201086293
ARHGEF39	grey	-0.0390976986565567	0.140397609526892	0.285116592301364	0.0320158511155924	-0.102174946504905	0.586171720983974	0.017664622755862	0.0553538222776344	0.0323585721261102	0.324063163501655	0.0855443430267785	-0.036925889132195
CKM	grey	0.0253219697014058	0.410818701539029	0.0377512227711576	0.0128323945516234	0.0161050947888435	0.000562962614225377	0.0763774146816728	0.0342572515281878	0.0893886377453094	0.234248021996785	0.0293877858524511	-0.00645512249507209
APOC1	grey	-0.00100026333255506	-0.0278575515205142	0.170760953504184	0.371686097150201	0.65189466317813	0.0183234797315082	-0.0318499318097527	0.549782392738429	0.0134764060913935	0.0066662931233023	-0.0559186147883943	-0.0301437171807927
GRIK2	grey	-0.0103381330921816	0.293073336031038	-0.0476130889144413	-0.00837268517327797	-0.0426384494275508	-0.0184513443161111	0.0135166815699163	-0.0524406153515903	0.065803918123185	0.127736658606596	0.0686156236100687	-0.0022264298012271
TUBB8P7	black	0.914349229856734	-0.0266385139871567	-0.102801923525038	0.0184133885448945	0.0228781312219575	-0.140942691983504	0.0393533784453054	-0.0450326828967227	0.00197931996656209	0.000489177587107839	-0.0388484502138096	-0.0262742475353496
HPCAL4	grey	0.0146684580443579	0.000283635174928463	-0.0372960457081814	0.00734296620070101	-0.0517892130688375	-0.134503513746423	0.0260640650156357	-0.0435874701677334	-0.00842552976826666	-0.0162663493505952	-0.0177370973563499	-0.0153534546621842
ITGAX	grey	0.102269596086145	0.0161253331268208	0.284364287474964	-0.0178464119154588	0.71920185950287	0.187589190624025	-0.0505539793540867	0.718079970176133	0.0422601640871106	0.00533727489210179	-0.0146821619820533	-0.0366360538489019
TNNC1	grey	-0.000961322262397867	-0.0177989921344585	-0.0750768080078738	0.0226409829306397	-0.0154069637951542	-0.183805853014376	0.110124491273376	-0.0524639157409503	0.0164997592940289	0.0472210055810829	-0.03010519931519	-0.0177643212953353
KNG1	green	0.0341411403233138	0.000192865779857598	-0.0511843667930882	0.760014427741851	-0.0433378765482093	-0.183475081267614	0.0161018950161022	-0.0628909778779937	0.00974587780551759	-0.00779020856491609	-0.0149875757734695	-0.00844829829461673
ASPDH	grey	-0.0255633282656654	-0.0239435800712556	0.00203133193731653	0.0459475130111539	0.00935294005765477	0.0592192860528506	-0.0389291947950495	-0.0104160676224273	-0.0370838437416231	-0.0502035675233239	-0.0394986465886456	-0.0348046043261433
AMPH	grey	0.0992362126327701	0.0585445760456254	-0.0545971721441947	-0.00348235937731724	-0.0290271581331221	-0.046078646636084	0.00285956998534042	-0.0306847341244757	0.313869890564749	0.083848218425883	-0.00741885887580281	-0.0112803629280215
KCNJ1	grey	0.00948700620263006	-0.0201813189376429	-0.0634973017243958	0.00920440260516551	-0.0523210029246879	-0.21018827483691	0.0205653864365553	-0.0588409764875554	-0.0118467242400096	-0.0604392896295254	-0.0212299157271404	-0.0114567477106395
PADI2	grey	0.043113829247851	-0.00537959445024348	0.0499955365213757	-0.00658661613774822	0.180802797696066	0.004599440231729	0.019779480931443	0.229663086951361	-0.0251324942999899	0.0313988780187098	-0.041915381660135	-0.0388855406965617
ARHGAP22	grey	-0.0029348924512956	0.00143054320058138	0.143449410756713	-0.0169731445164416	0.106100073772856	0.222277185617164	-0.012019364251968	0.239237902024082	0.0673049095721081	0.244713988502812	-0.0162791403755599	-0.021648046900944
HNF4A-AS1	grey	-0.00156889665944995	0.147797047693858	-0.0739339082101373	0.100984492887872	-0.00676725931715811	-0.0269000109968039	-0.0129383428122592	-0.0690791694891493	-0.0151604525798685	-0.0402550240426529	-0.00975009513532629	-0.0177996762264165
AC019069.1	grey	-0.0447284765644325	-0.0300385422928093	0.089852987422931	-0.0379936321425044	0.0112854238048726	0.342856967116937	-0.0366766485902116	0.0979683883962569	0.0672234357659622	0.166117509387373	-0.0626374252595633	-0.0475609682279439
SULT2B1	grey	0.0844881370887727	0.231169782305723	-0.0737730136713839	0.00196430950584707	-0.00544183256350025	-0.0355884360392336	0.0658586509488447	-0.0672312201805464	0.00494596284679067	0.111300067341153	-0.0165150218344339	-0.0296641069117544
DNASE1L3	grey	-0.017634080174134	-0.0190452108300159	-0.00669229620344445	0.0515051182775052	0.0302789174535239	-0.130162754920456	-0.000631643792542627	0.0119732923938916	-0.0285148735875416	-0.18090377262593	-0.0453944998448477	-0.0261799755773913
LRRC2	grey	0.0100629838106807	-0.0142152886385876	-0.0936391638281329	0.131770616383919	-0.0501778369036964	-0.293677310164718	-0.00769837182236955	-0.0898790001082154	0.0323104043358664	-0.0675116478618135	-0.0245990168272293	0.000276463020248117
SEM1P1	grey	-0.0257792096284622	-0.0395604375200246	-0.117586793581845	-0.0196358324101681	0.00970792275406017	-0.207673364940208	-0.00674608416600163	-0.0516728234320783	0.149318137550672	0.0190584907488896	-0.0686511551862395	0.0292983864677487
PEG3	grey	0.146782165433366	0.00311776351387393	-0.126669611050801	0.00355409095675754	-0.12722028076964	-0.274215114923847	0.0587181096682855	-0.171430053900727	-0.0114773654041548	-0.0228543780774271	0.0341918965121684	0.0590568972478699
PTPRQ	grey	0.0186063614039726	0.142314846979638	0.00973310900930673	0.0350816152677134	-0.0264560048169471	0.0179342682986671	0.0420862898687497	0.0140134954271456	0.0680208099288418	0.332881758975565	0.0175252479629697	0.00520630992097373
AC107057.1	grey	0.063195823433048	0.0413056272725885	-0.0547128979205196	0.00357746187432271	-0.0244728967434674	-0.161569004302157	0.0153628731361724	-0.0443893940698588	0.0649668972451069	-0.0141945841359004	0.00407115506943066	0.0336619049663754
GAS6-AS1	grey	-0.0334695760715297	0.0383463475418297	0.0466254067357504	-0.0116713710894359	0.0374108078454396	0.227051941974168	0.0521543661085864	0.00293185550357218	-0.0354298800266311	-0.0859397488975421	0.0446373768935304	-0.0305083357336178
ST6GAL1	grey	0.0366622769790314	-0.057012213416151	-0.0599716053308279	0.142846966952358	-0.026060092322916	-0.320128267355293	-0.0237513388633754	-0.0222761125671423	-0.0166357968772571	-0.0563877623060799	-0.0414958540581814	-0.0201851206516743
PNPLA1	grey	0.0388728054610696	-0.00117871257081347	0.0704734220103201	0.00872295602699778	0.00133154065730786	0.223414442608571	0.0732786055219714	0.104552104246583	-0.0141531531448131	0.144031041216161	-0.0416488254833957	-0.0400033238884968
HECW1	grey	0.0141542844531589	0.0193723072460713	-0.115903363890865	0.000362284021206966	0.0291438542081903	-0.0431283743659979	-0.0233569700850032	-0.045959527171212	0.0122757671564646	0.0897228711056274	-0.0469799960419556	-0.0338653196485711
EDA2R	grey	-0.0168136295629184	-0.0481938691732404	0.0282541114510097	-0.0425122948287288	-0.0933755771501504	0.336955967396546	-0.0818032455383386	-0.01465250711502	-0.0812377164107982	-0.0867167641089126	0.0219625802156131	-0.00156548771745617
PM20D1	grey	0.0142325086256434	0.00968023081007424	0.0190174997969902	0.000172168036918199	0.0241567745799762	0.0347518615139253	0.100011039578331	0.00879929798899734	-0.000716480661475326	0.058296164337321	0.128537630643038	0.0250972903631215
SLC13A3	grey	0.0167428543822495	-0.0215639511284912	-0.0629302243593716	0.00765927815714106	0.0764260821841225	-0.0462960095466568	-0.015421722490177	0.0718284491031294	-0.00817758376614599	-0.0101158473680282	-0.0368417339966274	-0.0196208449919493
NKX6-2	grey	-0.0052948226658667	0.0271301804998473	-0.0320011049050479	0.0163731682008165	0.0355236481229264	-0.0170085866596882	0.039173608465967	-0.0181379245949821	0.0313782464890858	-0.0306267620021605	0.232501485057987	0.100499459248338
AC022431.1	grey	-0.0102472731110356	0.201002970643026	-0.0706820592777095	-0.0101340530567213	-0.0199804851582949	0.0452892720630814	-0.0258733015198038	-0.0290288670259482	-0.0138698615343435	-0.0623275759520764	0.00653536474638952	-0.0383467470401026
KCNE1B	grey	0.101561678715588	-0.0221794195932845	-0.0612277466690038	0.0022064260057082	0.0188039524036723	-0.215171626174414	-0.00661994705571756	-0.0320720676743109	-0.00338133233714464	-0.0409094523341347	-0.0164418663935967	-0.00753668718223049
DACH2	grey	-0.000295607231115797	0.138351400873809	-0.0329734184101884	-0.00150795120337405	-0.111274285738004	0.0434088098936972	0.16359516001133	-0.112970753888017	0.000780348552570834	0.0158278564245784	0.0054573416810866	-0.0152770262179071
AC044810.2	grey	0.0161905241953001	0.0390541784946378	-0.0408511319032925	0.0115291649770608	-0.0531203656717644	-0.0541746350629272	0.239736561743568	-0.0774219875116264	0.0593242436867867	0.182241311309651	0.0436761598067975	0.043588217982962
BVES-AS1	grey	-0.016588466236425	0.0304756216696717	0.00878019989445551	0.0122593517451639	-0.0405840931641368	0.0715272775256003	-0.0128989823670566	-0.00726648362347669	0.0641611275901072	0.16112592812867	0.0784029060339909	0.00941070231058154
C7	grey	-0.0023803917402319	-0.0302028412798824	-0.0102473926737061	0.0255885877431892	-0.0318589751054077	-0.186861192944203	-0.00217282062803049	-0.00866199158390243	0.00584269463399891	-0.0301329290420922	0.00459879408890661	0.070091814566379
LINC00380	grey	-0.00887346973009777	-0.01111437792937	-0.0956096170422618	-0.0172033357547173	-0.0591160554017103	-0.0431243289726324	-0.0181186904347187	-0.104231592609268	-0.0289263118241495	-0.0489894801411618	-0.0310283424088811	-0.0327368580469226
AL359736.1	grey	0.184489745862099	-0.0166964530621999	-0.0934977344257989	0.00970074714180713	-0.0329355951655422	-0.226565442531576	0.0162009260025631	-0.068626921470642	-0.0238981855290981	-0.0671535745304093	0.0645540458261336	-0.00398869424327858
GPR12	grey	0.0722034397162373	0.25768322874229	0.011399436949745	0.0759546267910381	-0.012712321607089	0.0902573113963328	0.0862482659974868	-0.0118467319524351	0.0161319602267077	0.0223984559896437	0.0319465560291335	0.0023794940472677
LINC00443	grey	-0.00561634903202023	0.00839827084208409	-0.0302454413800879	0.0126047937466498	-0.0414158883719657	-0.0233655623801032	-0.00723469435949023	-0.0453658189269365	-0.0071903468653031	0.0391215423679554	-0.00599133760136684	0.0103533183627957
AGBL4	grey	-0.00510510192839902	0.0104913603844008	-0.173415775822589	0.0220425671673384	0.0847531882465668	-0.204803595396768	-0.0130697769432154	-0.00974156331242419	-0.0107911533076681	-0.120914582775504	0.0122573239594568	0.011747186290519
LMX1B	grey	0.0931402624087967	0.133702992403554	-0.0401612926583441	2.22064568175281e-05	-0.0285575901163939	-0.0616499669984387	0.0241045183430771	-0.0650601280623468	0.0183500987254148	0.0401950008498356	-0.00463409631747243	-0.0107087385728236
SLFN13	grey	-0.0529670956412225	-0.0304161165158665	0.196391670201892	-0.0422251710091125	-0.0358001916663623	0.241697382423161	-0.0828442389100038	0.0153329923801563	-0.100444064943259	0.0103492865116261	0.0369784300286601	-0.0284704398704486
HK2	grey	0.00188754357243217	-0.0329957782661487	0.16289533010665	-0.0320710191635895	-0.0146490961210206	0.403025756496166	0.012439133526266	0.167610718059011	0.0417555751948501	0.205411954124625	-0.0364662500027128	-0.0308312651530995
HSF4	grey	-0.0300710479171504	0.166982947670196	0.126898223576221	-0.0209146070116919	-0.0917787224564996	0.503785772962232	-0.0323019868983026	-0.0416544205471265	-0.0111836338778231	-0.0308405356894042	0.0738504481069289	-0.0111851491965743
COL4A6	grey	0.0132362079079613	-0.0102453681991898	-0.0793439202615191	0.0257691847873134	-0.0677910998774151	-0.198303960538011	0.335203777626335	-0.0963118863793466	0.0202120394442895	0.247650997831434	-0.0276694048862355	-0.0100551215885283
AHNAK2	grey	-0.0188942529099289	-0.00967880688760943	-0.0545690169527696	-0.0325932046080142	0.0264605962877224	0.129424035570932	-0.0367850253139681	-0.0178554222463781	-0.0223557902532941	0.0252120922111077	-0.0342070036323465	-0.0220978949611225
TACR3	grey	-0.00815822639543427	0.0255183903521831	0.0148708216049506	0.00529539774947166	-0.0699587061110751	0.0692879922253418	-0.00818125778205752	-0.0622415579823153	-0.00236269864886121	0.0220137971097014	0.0212875762223347	0.00625121342110609
AGMAT	grey	0.0358527962739002	-0.0454140400332857	-0.00428543339579953	0.00784782857833458	-0.0363271252464237	0.160517808768243	-0.0512328559558178	-0.0248675883818201	-0.0623182396238794	-0.0755413301516755	-0.0494301847134842	-0.0219350515447693
TPPP2	grey	0.00747916579288938	-0.0361434649115334	-0.181070751707923	0.355031803369917	-0.118355354202606	-0.554311675556036	-0.00893783537207152	-0.228180261476977	-0.0171454762919801	-0.0990390040287603	-0.0383227682532792	-0.0149611581972782
DIO1	grey	0.064966855658094	-0.00580460811950458	-0.0643121283985467	0.10516388699448	0.0267443696681397	-0.0859562173758186	-0.00983103083632665	-0.0150387196612441	0.00339026560161615	0.0181130705558817	-0.0285508550680188	-0.0161169146532572
TMEM74B	grey	-0.0246676613049526	0.0524176862350961	0.0210832119435154	-0.00427072752345489	-0.0886949907155599	0.133705181758511	0.0550108051603832	-0.107954619533968	-0.011953822836343	0.0538247661809544	0.00984374242797626	-0.0241781390423739
AL135785.1	grey	0.0603446489112885	0.00599981586335962	0.0653787000742577	0.00512371670545792	-0.00451278914530815	0.114672473169936	-0.0227129036979635	0.0429847410131454	-0.00879823185496699	-0.0252629640470887	-0.0231788361651958	-0.030472213759521
PRR35	grey	0.00710428222998427	-0.00848485449096209	-0.0704946310442595	-0.000682411389391651	-0.0581878064384366	-0.252511878727391	0.0112997689492307	-0.0946784606130274	-0.0107112044025092	-0.0603933859073101	-0.020674973317058	-0.00977019092625065
AC092325.1	grey	-0.00152999146789636	0.00319058947896479	-0.0381272932394592	-9.34435592015357e-06	0.00385882518487798	-0.0461346298298489	-0.00804386349950059	-0.0170840143997571	0.00473384435605204	-0.00278518537726548	-0.00346925365664349	-0.0047079298881713
LINC01702	grey	-0.0189653808237193	0.0145750156433991	0.00887849459152907	0.260017162396464	0.0432357241528359	0.148505987159068	-0.0259669441220276	0.0461352009656831	-0.0210838340355099	-0.0187737190086236	-0.032987432226664	-0.0348203139442099
CLDN10	grey	-0.0299903058083449	-0.069488833353301	-0.0525043134385701	-0.0258722175459572	-0.00991595311931232	0.0385990685376231	-0.0495034282622866	-0.0329971603412224	-0.0655493299810282	-0.152327943081464	-0.0739365486150716	-0.037720687187181
NUDT10	grey	0.0806128524592783	0.107524298290627	0.0311992539372222	0.00117000935588268	-0.0178504927220812	-0.0168546253727318	0.00341108788887936	-0.012639844843251	0.0204435895716885	0.11832399737364	-0.00113424691991695	-0.0203429163039227
HTRA4	greenyellow	-0.0282769873882458	-0.00786512372396466	0.24418886703188	-0.0127857920071789	0.830695750702082	0.0610304949764918	-0.0345791877891279	0.652134289762059	0.00535387428929637	-0.0483219821882743	-0.0021249735507954	-0.0128562627213411
BPI	grey	0.012402211780701	0.119136267566123	0.0158278225248643	0.0102243524695728	0.0463080859076693	0.0856723526067399	-0.00226040290557702	0.0762135263680182	0.00925870124143495	0.0241671611345305	-0.0172272195151709	-0.0241141610206315
AVPR2	grey	0.00463143572742382	-0.0192545825323696	-0.0471861375908356	-0.0076339849300959	-0.0723126048021177	-0.137843183591422	0.0140448499362502	-0.0798256436219027	0.00798103044709602	0.062838888961155	-0.0220985728717278	-0.00559444542634616
AL049838.1	grey	0.0297726156090318	-0.07468597795075	-0.294540921111574	0.0108481266437971	-0.0415760469939643	-0.586630176007023	-0.0203686444230189	-0.234401343752771	0.00122601498709123	-0.159274881987364	-0.0723773567735719	-0.0365531915684862
CDKN2B-AS1	grey	-0.00602076256804198	0.369515877091815	0.301751818975797	0.0191601023550817	-0.0560983221423153	0.323540670728107	-0.00909141037093254	0.0701965886328825	0.0537067452497834	0.31015199148729	0.177721827652035	0.0931630126119628
SDS	green	0.00796893739208272	0.00154531512983628	0.0506635502061316	0.869660279542736	0.206816812533054	-0.0250444983368123	-0.0129916345647075	0.195993870373818	0.0278476501570161	0.0462339399723288	-0.0265795571158475	-0.0096656178359117
MRPS9-AS2	grey	0.0379443279889294	-0.0444501120649324	-0.141279774871247	-0.000201020426946912	0.00238368364441584	-0.139980170862741	-0.0269525706802171	-0.0818457646713464	-0.0367599772831153	-0.0730054573609913	-0.0350221458827407	-0.0079122218409179
E2F1	grey	0.0526507117453453	-0.0219467201779735	-0.0293515786854295	0.0804668342844494	-0.138139042383697	-0.261419172602072	0.0489373272242455	-0.0974147587165598	0.364473240478512	0.582115102446305	-0.0830432381415604	-0.0408839246247935
AC008125.1	grey	-0.00219788690523147	0.233894472761646	-0.0469743023114911	0.0737688988627	-0.00370440883920901	0.0116699713962498	0.0019714147395884	-0.0552662259789902	0.0023182716733019	-0.0681568225371843	0.0321796305955202	0.0677351319139636
MRGPRF	purple	0.0531363192760364	0.000196494633837012	0.0618776100349022	-0.00413498675511687	0.0468912167832977	0.0818966264894261	0.0138325694268652	0.149377172618555	0.698003100304064	0.170129068234869	-0.0228008429603607	-0.0272410111438235
TNFAIP6	grey	-0.0541516582525552	-0.0521309254583517	0.0888492119865475	-0.0315004332704224	-0.0648912043297524	0.268974488992772	-0.055580243302474	-0.00444283512226205	-0.0457279394631362	-0.0795989966748922	-0.0360187553578765	-0.00170999494080852
G6PC	grey	0.215941132524878	0.00202960922458396	0.00327567888313212	0.337698424010595	-0.0410427425613576	0.0831143241128471	-0.02312364535798	-0.0418150339189175	-0.0107158149185669	-0.0219428849033766	-0.0118642803692694	-0.0132090852573857
FAM167A	grey	0.0370911984348721	-0.057024069649629	-0.201135593657713	-0.0180886053516024	0.00542303001987009	-0.237736109153439	-0.000942410033463027	-0.110876708482284	0.045148369765697	-0.00183256984500581	-0.0758947653479868	-0.0459595446593699
AC062015.1	grey	0.00110489603289073	-0.00475583051342239	-0.081992977794839	0.0272754636845897	-0.0475536927398834	-0.29743060747885	0.00612738163047018	-0.0901132397668657	0.0191129386950814	0.0147664379156255	0.0273868854050427	0.00202938124722272
SIGLEC8	greenyellow	-0.033930021052922	-0.0539939816558365	0.357729876255934	-0.0179904315006129	0.865893231823237	0.119146772058202	-0.0457282193061707	0.805479161396027	-0.0167352972945352	-0.0774753159357547	-0.0245686973093156	0.00773115835312017
EFHD1	grey	-0.0183433798383786	-0.0261903182376858	-0.190625324398088	0.00716745877665935	-0.112182419645099	-0.578907901905604	-0.0107844804916507	-0.234355151647983	-0.0364182817746374	-0.173655802482408	-0.0650105670669335	-0.0441433714184405
PLS3-AS1	grey	0.0188214223304595	0.162422846082842	-0.164331251848547	0.0421792292185108	-0.130502969333977	-0.485369596843524	0.0185154456823878	-0.205365264125814	0.0304663734162417	0.0984699560263765	0.0945258296129934	0.0756236826018041
BMPR1B-DT	grey	0.00269387962195326	0.222712451905513	-0.143621509916755	0.0285653061199216	-0.110685496236937	-0.462376664281475	0.00862920688383834	-0.204178270865365	0.118305513555077	0.0652458688310138	0.0570451262411656	0.0357023069307267
SCARB1	grey	0.00727825216966705	-0.00138700523096599	0.0919090066703317	0.0244596530458696	-0.0357970810578344	0.470259330755556	-0.0208914489060419	0.0804081058602245	-0.0255156135755439	0.080919155308692	-0.0130337263642064	-0.0479265438589881
ACSBG2	grey	0.0357773392166423	0.393199476763191	0.0394009958572539	0.00747983744817408	-0.0990540319563247	0.170892305651548	0.00562037348921632	-0.0991215779839571	0.044601785334909	0.0370494275559058	0.153230552340272	0.0245301203112602
AC138123.1	grey	-0.0279215595130155	-0.000523983858483719	-0.0209026485638839	0.00225426172300993	0.0261970227255187	0.0185224426400134	-0.0225260040057523	-0.00204134186015316	0.0236467543103458	-0.0307027633901441	0.0206319755774716	-0.00538569827399762
C3orf86	grey	-0.0287616950711877	0.120879174187857	0.0225048556188604	-0.00682337272255495	0.00727699445507491	0.12001924579111	-0.00601544153286272	0.0574656596887785	0.0341887346821444	0.0219654110331319	0.00821977952843717	-0.0270193011579045
AC068473.4	grey	0.00217310912613183	0.320687887641382	0.0365430091206504	0.0262474249183193	-6.52241959412044e-05	0.0876366506492306	0.0219780998509376	0.105664787285894	0.0453052660955032	0.165984360976249	0.0372151081487329	-0.0126781397925586
CCDC88B	grey	-0.0300542518370116	0.0288185941710731	0.480884878859316	-0.0146633311770675	0.330058736160714	0.220376472955406	0.00857711934652349	0.463040261753863	0.010900506141414	0.0658874403533948	-0.0349623833870113	-0.0421014627893125
ESRRG	grey	0.0193126359061318	-0.0408098072003558	-0.177746060365441	0.0437192911665905	-0.136033065877278	-0.563819662919419	-0.0151077212582058	-0.237486249305369	-0.034104413693332	-0.117085244635831	-0.030319152546231	-0.0136015396366774
AC002401.1	grey	0.153518162560591	-0.00499307456893333	0.0388449985561219	-0.0159811004466706	-0.100336802766647	0.218945620189888	-0.0262366818474161	-0.0477875261352566	-0.0330434852809878	-0.0607107778060152	0.0236323692736259	-0.00349011098970474
AP003071.4	purple	0.067411639348985	0.0112736961750599	0.0398939837246146	-0.00234258762713659	0.0294347718688725	0.0655535677380899	0.0141738951188096	0.117883174768463	0.89526901200665	0.160426857773338	-0.00927374610022499	-0.0146763842684285
LINC02061	grey	-0.0233169710593692	-0.0124174544079169	0.00683236816126341	-0.0193396600446741	-0.0761685270262825	0.158380334017626	-0.0310553553308198	-0.0425936601197998	-0.0393291316672093	-0.0832860515314105	-0.0072094086160005	-0.0116144271203118
ODF3B	grey	-0.0482226820862814	0.0936144973029826	0.246200226137724	-0.0121922832740857	0.0950234353003152	0.37564704910556	-0.0249029999332896	0.155671479693924	-0.0220935732171234	0.00143203228031862	-0.0233434741123442	-0.0460401677842052
DDX25	grey	-0.0089150029700155	0.0545842560218799	-0.0195879450466332	-0.00640660449115147	-0.0130424282123939	0.0294310840317258	-0.0185836835735886	-0.0366861863836242	-0.0178401521525518	-0.0135420900916251	-0.00449935483061787	-0.00436603941781172
DUSP5P2	grey	0.0145049522675977	0.122571941293067	-0.117003714134188	0.0134309949713046	-0.0398318005212686	-0.25090599417248	0.006585337863966	-0.119673712664243	-0.0139375715887171	-0.0303596152814643	-0.0138288816450495	0.0041467212871181
AC098934.1	grey	0.078755774995531	0.103028169274399	-0.0471314903077116	0.0307737944419794	0.00557642654449275	-0.00573936099914515	0.433620652982414	-0.0498678939565457	-0.0177510191952914	0.107367942282677	-0.0541412601559739	-0.0310372948154399
TRPV6	grey	0.0117219148557427	-0.016397646636782	-0.0681843030867104	0.00998415413329361	-0.0573431879821943	-0.221430762115484	0.205073502355269	-0.0858114897872623	0.0341546815594347	0.00553834668483376	-0.021619306716732	-0.0097440466550578
COL26A1	grey	0.078498998955093	-0.0105098284679541	-0.192301187773814	-0.0032111905562864	0.0843781054108699	-0.24447705427325	-0.0159763075560344	-0.0466821503478998	-0.0267460977545036	-0.00415315444111187	-0.0674927662035721	-0.039615688900047
NOS1AP	grey	0.00903132342754019	0.150519249450921	-0.216844288137512	0.0457775236425879	-0.12931384278132	-0.604703244400505	0.265073824266472	-0.245688082142428	0.0127250188613658	0.0494239130770956	0.00442330577074073	-0.00892153842027438
LINC01159	grey	-0.00703355482163796	-0.0429729875407838	-0.238064300640276	-0.0161177105624805	-0.125734288004464	-0.300090695128527	-0.0278107796861456	-0.268384748968134	-0.048770442852222	-0.106636103540677	-0.0113854649276285	-0.0219102225960338
AC060834.1	grey	-0.00133585976362094	-0.0115086679149379	-0.0685785787740554	0.0154035947453981	-0.0442679770071052	-0.140813974883301	0.00286455856780757	-0.0723889306624534	0.0299510575228846	0.0486100087736766	-0.0164794849539324	-0.00703119747866686
DOK3	grey	0.00939521173768607	0.0507177305840983	0.588208988094322	-0.022416783297037	0.422774243860131	0.492757081685789	-0.0398219163647327	0.763903840034368	0.14285193539629	0.176406385697698	-0.0221644347535911	-0.0712411374587575
AC025271.4	grey	-0.0187398672329105	0.0153852442032686	-0.0156387407078878	-0.000419725646147517	-0.0209914991523026	-0.297648788383278	-0.0302447504441936	-0.0887667043135722	-0.0204196537032265	-0.123235822870702	0.26139866350039	0.17194759947796
LINC02499	green	0.00551464533257685	0.101693694554545	-0.00306295429875092	0.339887010101658	-0.0669409597218588	0.130785454244581	-0.0121122833526674	-0.0561038530253286	0.00228041442832309	0.0042204167449209	0.0252316587410445	0.0165213244160151
MYO3B	grey	0.00165653319043619	0.0155208556943655	-0.114487544972175	0.00903845609113035	-0.120988473049872	-0.321598993465208	0.02647034481814	-0.167584459801423	0.012428160246264	-0.064560264450281	-0.0280102293472153	-0.0149115112757646
AL445985.1	grey	0.367061094862558	-0.0215952296683682	-0.0106906373868153	0.00949333252029465	0.0560388555943434	-0.0364394340572541	-0.0174706827548707	0.0392881822022277	0.0112992057377642	-0.0402637128426416	0.158823531511366	0.0786144477485597
MELTF	black	0.568315589053478	0.0117296013104977	0.0130847297469338	0.0142805398108033	0.0263116136571069	0.0706418103650577	0.0116863680806939	0.0818826641742833	0.0285564124069874	0.233256181254147	-0.0226168356532596	-0.0189008206141572
LINC01094	grey	-0.0195185011203285	0.00820745771108723	0.385327262679236	-0.0136611598649379	0.308530262090137	0.391148781041959	-0.0597988583535329	0.682852996822102	0.114260268991029	0.181567087405236	0.018834418618919	0.0298165580557235
SEMA3G	grey	-0.0436719510262582	-0.0543618280061494	0.0276730519224573	-0.0300468712695123	-0.108686494879371	0.123103608489722	-0.0191381299845882	-0.0202719854233666	-0.0280032370143384	-0.126217467068486	-0.03698114544637	-0.0223506544506313
AC138207.5	grey	-0.0218118156771883	0.113975926851657	0.532060853307205	-0.0297885650723234	0.403636770610588	0.479858587542991	-0.0560841133827019	0.65628817032887	0.187747325016917	0.0926070136673012	0.151686661799987	0.0372957091099715
CDT1	red	0.0188695666482756	0.0024446493111151	-0.0102061525076344	0.0386701592179226	-0.100721529208437	-0.116144368244837	0.0629563075368102	-0.0560642357400043	0.148232732042876	0.586706501338253	-0.0865039346751379	-0.0573942611078335
AC010872.1	grey	0.0359269586077642	-0.0157195915751108	-0.0721538632422615	0.0189796888582324	-0.0578745635714839	-0.224159308347906	0.00249376678560966	-0.0926128403235799	0.0170011931924787	0.00133672994088647	0.00850477466673236	0.00822420955428596
ABAT	grey	0.0878854258160524	-0.0507855836523942	-0.160551773188131	0.207991362937795	0.0345802504964937	-0.189219247376264	-0.0118298317183506	-0.0933614200907999	-0.0410875015831264	-0.103431519629715	-0.070910350577584	-0.0320889967028859
AC008556.1	grey	-0.0222432772087919	0.0407025623989602	0.0317411964237511	-0.00951173018547281	-0.113625665926459	0.17681202940002	0.165090651240608	0.0191297698193259	-0.00862591327772864	-0.00971904040503857	0.00587761282902886	0.0304483283328112
GABRA2	grey	0.0019255616461774	-0.0148349190744066	-0.0879821657780652	-0.00578643971343801	-0.0818476044126866	-0.0908948959841005	0.00645745615219609	-0.106293191185119	-0.00374330401064586	-0.0414358675099061	-0.0228003541753498	-0.0167086987351347
GAL3ST4	pink	-0.0150413553492696	-0.027569766706559	0.475758265683505	-0.0158577039658091	0.359171929194787	0.310145259725788	-0.0394074664621575	0.764872308187526	0.0911983470430102	0.196473853830681	-0.0405455155923418	-0.0563289508285545
ASS1P9	grey	0.0532947987954537	-0.0119715366907993	-0.0599528747721442	-0.0114327067442428	0.0342900727806287	0.0842422160107175	-0.0323700244344633	0.00648143871729365	-0.0280761656529057	-0.0612335926709638	-0.0267863779192471	-0.041867598622832
ACOT6	turquoise	0.0395041466536717	0.0858758059860057	-0.0985796945298437	0.0387088430265129	-0.0919035087524917	-0.14204759709915	-0.0296273939174427	-0.159166837497398	-0.0174406487373049	0.00376187551598378	0.324468052644776	0.184524684800842
AC078980.1	blue	0.0327440340358999	0.779113050360822	0.00318737197188207	0.0122582945870968	-0.0304469168563908	-0.0224885812739654	0.0603842921466786	-0.0584064323987613	0.0457479315041745	0.0548516780597948	0.0784468348880973	0.020160627921927
AC105398.2	blue	0.0467062031208269	0.880658791740407	-0.00352373031844484	0.027815507469914	0.000329038798313007	0.000370044647398411	0.0349964834916527	-0.0257819532826845	0.0537691859512238	0.0411170473851376	0.123494800221952	0.0148470553491771
CCNI2	grey	-0.00378667529143638	0.120925672442047	-0.0252516643052837	0.00435731857384838	-0.0738171815420528	-0.409044126725752	0.0398269254618004	-0.118409108050503	-0.0119052788791552	-0.0585200959220243	-0.0041823374229248	-0.0137738892331616
DNMT3L	grey	0.0921574707822509	0.289540667442727	0.00904389567106021	0.0818081589840031	0.000961347484417293	0.10442908911204	0.00682691276049993	-0.0117377193209444	0.0275774420874587	0.0734208075943745	0.0244724229301328	-0.0182186936653176
TTPA	green	0.0134034953118781	0.0277679443021009	-0.0440887280972458	0.954865063789541	-0.0259145997860762	-0.0873281950717354	0.0242239919570997	-0.0673766730710052	0.0166867360089787	0.067918557141651	-0.0144485204055422	-0.00534984398146729
AC018541.1	grey	-0.00817582322435228	0.00134763937332213	-0.0295493769684564	-0.0101159081921333	-0.0854186546119299	0.129463122362704	-0.0214407192364798	-0.0678937902485757	-0.0207986257462249	-0.0111925089887159	-0.0011213866388995	-0.0240447996583144
SLC5A3	grey	-0.0137304656433091	-0.0255786749288026	0.0412772954588142	-0.00579113301009353	-0.126884499435273	-0.0482607907204129	-0.00447869074019437	-0.0658461292148647	-0.00904495799128639	0.0172363505228302	0.185186396543077	0.188682256882421
AP000697.1	grey	0.0772287897338321	-0.00719332150654312	-0.0860502416747543	-0.00315576229065183	-0.0388093270174581	-0.13944522573858	0.221898476246839	-0.0516114783500663	0.00854739073704788	0.0898917107373768	-0.0285217978726641	-0.0190744087616209
NTNG1	grey	0.000437398437614055	0.0891008433540329	-0.124271892758942	-0.00961015923004015	-0.0641334056968501	-0.267681149009622	0.0166370758295766	-0.127675002713217	0.0932886807000777	0.108618126416697	-0.0223409641978861	-0.0124874113439549
AC091965.4	grey	0.016650993575312	-0.0394552166406927	-0.0228029020227468	0.0345791576416438	-0.024744204330662	-0.263671069760439	-0.000322830804407595	-0.0666200106054243	-0.0195162689571675	-0.0287769735653678	-0.0574082580067952	-0.048853734994962
DOC2A	grey	-0.0411631720962534	0.0792392165053215	0.012571835524529	-0.0274913140245711	-0.0907493302434234	0.285589243359604	-0.0415192243665997	-0.133197119084408	-0.0514100869239207	-0.0722072033851422	0.0161970561224186	-0.0384477962963262
TAFA4	grey	0.00804972880017615	0.0759536055687396	-0.0914017349800246	0.0245579465060214	-0.0384259259707262	-0.122920356083084	0.0187685374244069	-0.0767218267110684	-0.00516878529304094	0.132806337601071	-0.0151977375525822	0.00285115392813324
LINC02138	grey	0.223572111912378	0.0291487184572828	-0.0267806551552565	-0.00240409874178111	-0.0467080458708389	-0.0104016508219558	0.00390601111993088	-0.066989334799304	0.0290467208452675	0.133738462287455	-0.0185080748749152	-0.0201270783498477
SLC4A11	grey	-0.0160225509472518	-0.0420106500290965	-0.206422652492082	0.00846202784808765	-0.0431801189434991	-0.438745550164933	0.134747195631569	-0.183352022800231	-0.0197451898653495	-0.0260364430724912	-0.0530734362097937	-0.0198593639694446
TMIGD3	pink	-0.0285831318790448	-0.0307374015583566	0.463059165143848	-0.0178872286904958	0.646335053127558	0.316632823179051	-0.0563929122121784	0.837960078844527	0.0463632552093909	0.0187264707589158	-0.017060809006288	-5.81730301247069e-05
LILRB4	pink	-0.0287129832904965	-0.0453251521320344	0.459923997864249	-0.0173514435884232	0.725203867986002	0.176495243512845	-0.0509873423624943	0.913060812870892	0.047605474672413	0.0892020628981841	-0.0518352911383135	-0.0396759167621083
IGSF6	pink	-0.0141225313979978	-0.0255616607646472	0.529117066090542	-0.0189739722163971	0.683068879234981	0.290857078754751	-0.0596694090089136	0.853281633164253	0.00943236895072717	0.0247531133263119	0.0444795045043091	0.102635679109576
DPEP1	grey	-0.0191535062062203	-0.0433627810543565	-0.169560015709398	-0.0121441969119687	0.080305813915154	-0.108683061654741	-0.0314054877529296	-0.0441729910656201	-0.041737212095059	-0.131734000464314	-0.0514795961919119	-0.0285344549624919
MT1G	grey	-0.0031421146633371	-0.00656216322052209	-0.0189863513037867	0.000328548456903995	-0.019267780391432	-0.011424007840009	-0.00492137477998314	-0.0263671078210882	-0.00587636859889374	-0.00945226666917593	-0.00859687107806483	-0.00506347833196243
BMP6	grey	0.0116548526516346	-0.0688824367913793	-0.12711500021118	-0.0339514027042201	-0.1386113732819	-0.087026323068638	-0.0135860884130377	-0.173420348458613	-0.0414517527607892	-0.124800965328442	-0.0572127991919436	-0.0463751864926499
ANK3-DT	grey	-0.01190721188342	-0.0463488485572878	-0.142305531402692	-0.0104740991052443	-0.0461880154862473	-0.407263253750419	0.053431825260733	-0.12970692681586	-0.0172415814034304	-0.0253074449385732	-0.0514930289203051	-0.00318611461314788
GALNT3	grey	-0.0133398341194784	-0.00796835861030654	-0.13950514594668	-0.00833873115906455	-0.0787606995172999	-0.204533904862917	0.174256921240087	-0.156312784195498	0.00694088234664805	0.0498567633080164	-0.0261195700145775	-0.0163454700054666
TMSB10	grey	-0.0488979482526113	-0.00833740547918949	0.10813246043213	-0.0294904611097514	0.196038195230372	0.292945131433428	-0.0398820755919891	0.240737643068177	0.0578608424231129	0.133865587852449	-0.0915886189997418	-0.0282408770297565
PLAT	magenta	-0.000161461355763508	0.0191243117434138	0.0074683435534704	-0.00690135338670438	-0.0632941926631639	0.0243583937204712	0.851327617230571	-0.0329972624893999	0.0311629013307423	0.205490602466346	-0.0163056630947627	-0.00565670862633881
PIK3R6	black	0.537918856361575	0.0181530664172636	0.127846053435348	0.00313291119112068	0.175471232026567	0.16802074138196	-0.0162140143147963	0.232769984061854	0.0345599553532407	0.0601089542762413	-0.00921556632028406	-0.0299956226131959
FMN2	grey	0.0190782713538485	0.166230412062546	-0.0482228073404755	0.00102952097827887	-0.0539700828420943	-0.143036940157496	0.0227644889504334	-0.0686103076113505	0.0539244451600728	0.324692805016407	0.0519514448226832	0.0470372219875227
IL11	grey	-0.000881671225660499	0.0463866008953671	-0.0215204071279503	0.00804796096309726	-0.0161405556247074	-0.0500530636080483	0.0241154346959551	-0.00960310163088121	0.120959953164387	0.377718527358149	-0.0138776382176578	-0.01158221558092
AP006333.3	turquoise	0.0649988384611186	0.0493274965532212	-0.0649862999431521	-0.00184597756252338	-0.0423338954152665	-0.153210397697515	-0.00132567762579803	-0.0954641146065814	0.00408326036018261	-0.0744576736215702	0.376141100291522	0.11809414491869
CD68	grey	-0.0286626676333158	0.0155975429122144	0.291871498586361	-0.0109863457321368	0.423297404685415	0.261553795631451	-0.0245902074845078	0.471601919262155	0.0403011997365816	0.0577899864283342	-0.0431157359361879	-0.0562083403031795
LYPLAL1-AS1	purple	-0.000885168228867936	0.029804405278075	-0.00238203146856173	-0.00151541394438119	-0.00310696435408924	0.0757623986619521	-0.000888321739458779	0.0522610580240723	0.928578316134714	0.129167731453829	0.172327036430776	0.059488609798659
PSORS1C1	grey	-0.0619461022315447	0.029416655174712	-0.0387227192636423	-0.0408045261199677	0.0709916008172878	0.161899195889039	-0.0547759436953518	-0.0206339343465912	-0.0520323635202206	-0.105803267637412	-0.0353484203881752	-0.0654227499044829
GPC3	grey	0.0160298195798757	-0.0311365808569539	-0.134242004439858	0.0119121635766656	-0.0585798019409736	-0.453845941469287	-0.000685115119148538	-0.138090273037468	0.010147559645048	-0.0608239586835482	-0.030380393737257	0.0207384422578333
SCNN1G	grey	0.00265453838478408	0.00810499972282166	0.0158234778728524	-0.00211149711537081	-0.0306921707833046	0.0206644589436007	0.0332861490778156	-0.00649176725614592	0.0025374647018242	0.0933619873180685	-0.00248525172559125	-0.0062296617519725
NYAP1	grey	-0.0315014620104623	0.0122701546873477	-0.218582589888227	-0.0151546405601242	-0.0416451226992778	-0.294690185893993	0.0206962460928766	-0.188210114160216	0.0560058458713488	-0.0172214438547389	-0.062112591920707	-0.0442296746936471
SCN7A	grey	0.0147040712305983	0.139697275728216	-0.0664088327086641	0.0225762249908225	-0.0589842262806741	-0.21039891344912	0.0287107745887446	-0.0843075166623933	0.0113380560712549	-0.0387871708919357	0.00576359290551756	-0.00734299487446903
AL121796.1	grey	0.0954986377051056	0.028286403733317	0.00377545800784799	0.00215095646926911	-0.049794653161445	0.177237978909485	-0.0203802151640575	-0.0577820560528096	-0.0150804896556538	-0.0274605193311423	9.15609820217735e-05	-0.0171820038167116
PLA2G7	greenyellow	0.177676613269403	-0.0531459337226554	0.132949812688167	-0.00319630261792651	0.746635959246894	0.0299529421872455	-0.0325851936833564	0.629942930371172	0.0268519404340802	-0.0142345043900841	-0.0403989183250252	-0.0113116574187476
AXDND1	blue	0.00187436001518344	0.751384924791582	-0.0128236397417456	-0.00132439526495708	-0.0105099449868058	0.0955585142271762	0.0354043225317648	-0.0790615090730436	0.0648423645457087	0.0230423295273217	0.160538489777802	0.128284822528792
MOGAT2	grey	0.0177211474456232	0.0905930516894129	0.0147639532263141	0.407574750900624	-0.0289037324241122	-0.0143353485537613	0.147284683694714	-0.0246435930704853	0.0235645752004832	0.111664328487644	-0.00469297425563026	-0.00197976741489182
TYMP	grey	-0.0429310058347248	0.0263110667076542	0.512233561144316	0.0158228985427846	0.260782189254221	0.455704046527942	0.0900586843596275	0.505310196856559	0.0139057090189728	0.19602263989294	-0.0394144055060012	-0.0312290507277616
CD300LF	greenyellow	-0.0303092987599389	-0.0348690521992889	0.421817870761784	-0.0205265342436079	0.847824618926114	0.231065451252448	-0.0554802978010811	0.915081495267617	0.00676730600846063	-0.0227078737267114	-0.0275527660430906	0.0196962810385902
L3MBTL4-AS1	greenyellow	-0.0299996114718622	0.0577687699195061	0.326583163484025	-0.0116528716798946	0.802060409564712	0.173703438731156	-0.0592032235206344	0.760145775056224	0.0233209070380027	-0.0715511788796867	0.299454722355139	0.136320491629213
PARVG	pink	-0.0341892201676012	0.0199867777534271	0.70883373588435	-0.0240504077582223	0.591338816639869	0.445171352179559	-0.0531545128570735	0.849682352625325	0.149223637079363	0.0968728933056077	0.0010970075687235	-0.0179837244017901
LILRB1	grey	-0.0337731873230312	0.0384359796697778	0.66788366842365	-0.031646582714787	0.310885522623082	0.523439434668266	-0.0512776287679054	0.763913943879447	0.0962159092936507	0.166882837534229	0.00925111743643442	-0.024667013455836
TSPAN8	grey	-0.000511460060511025	-0.0190116112189638	0.0182268234981712	0.103482481707867	-0.0131036542903851	-0.0355675684324319	-0.00352226611395096	0.00874980028846526	0.00562543003917481	0.100327683519336	-0.0284491568941697	-0.0181927283545685
CCSER1	grey	0.001007866562403	-0.00730069330063471	-0.115391115351646	0.0329253758045063	-0.109203344003345	-0.323177864177243	0.16514747389148	-0.18063844778804	-0.0171065016522222	-0.064510892005813	0.144638014024707	0.133036632415009
CNTD2	grey	-0.00736429674610949	0.063846102644028	-0.163861459187582	-0.00479472078229364	-0.0121949026401475	-0.175643327340863	0.00500975891717457	-0.137166037992456	-0.025481224654077	-0.0425772065188264	-0.0369455867631394	-0.0290907702440711
OVCH2	grey	0.0198162547933982	0.0751376331974986	-0.0983076985413437	0.0186729456104661	-0.0467093238604567	-0.27476006155458	0.0260132887294275	-0.0868733147996979	0.00792919444139034	-0.0429273115956275	-0.0177245883455726	-0.0150242013994016
FAM245A	grey	0.00375131715598321	-0.0234942649916627	-0.107628512689858	0.0128517907676316	0.0335886662071477	-0.207444778473029	-0.00716646391170612	-0.0393506893913691	-0.0255320769879798	-0.0530524405005395	-0.0453070213371861	-0.0229560452251737
DAO	grey	0.00989362454244578	-0.0198678538360239	-0.0573400041102115	0.241425572299174	0.058648060167326	0.0052160268837342	-0.0405531656653155	-0.0163510465346121	-0.032309093340416	-0.0391433703884961	-0.0576554310509732	-0.0383039768288898
GAS1	grey	0.0068981991680478	-0.00152677903099195	-0.0263131474603248	-0.00361929899841726	-0.0164634919210836	-0.00984460798967695	0.0146565964570269	0.0318087664042421	0.427471224355784	0.239106258326593	-0.0159244680128831	-0.0114293234313562
OSCAR	pink	-0.0222295824893467	-0.0157157979716836	0.198220968255736	-0.0215770510476897	0.741675172793178	0.152564007453228	-0.0462233370577726	0.785826702761601	0.101506180014474	0.0403081317154978	-0.0779430243490747	-0.0698163327984388
PKMYT1	red	0.0389991878182219	0.0214555567484533	0.0791150574163453	0.0311874302035525	-0.0847050097431166	0.0193130526064659	0.18611467828527	0.0159760907907757	0.213521028801221	0.805041947686883	-0.0694453887553171	-0.0552091655186271
LTB4R	grey	-0.0382185566002597	0.0958442560243059	0.169434100352679	-0.0299807187019501	0.00101184560032577	0.490178884375702	-0.0184802037341259	0.0605846133676	0.0398739887246121	0.189754599325565	0.0322197287635132	-0.05759412961911
DUSP26	grey	0.463254826411056	0.0472239694209423	-0.0492484108664588	0.0142966529380767	-0.0134998228883222	-0.20411047993716	0.0170917763604862	-0.0360603436815934	0.0183146414577721	-0.0427111196095751	-0.0291497329347248	-0.0195819409652453
DGCR9	grey	0.0940932981328994	0.073317804949461	0.206711850484042	-0.0385445174799656	-0.108713769597304	0.552982078828659	-0.0584637564515416	-0.0229965854192393	-0.0458505836000923	-0.00374791249906281	0.0813879704976554	-0.00423697591662351
AL022069.1	grey	0.0964943687606698	-0.0388417572880441	-0.283360663566032	-0.022487325210471	-0.0300068163467841	-0.394037412301134	-0.0229436058532503	-0.250697132181827	0.0576066956804855	-0.164833736687726	0.0373107648326505	0.0217505942748153
NFASC	grey	-0.0278173686560762	0.0645724915489107	0.139677848229378	-0.0227912689722739	-0.0512438444216939	0.309637353551438	0.0137947373345289	0.0683600663520053	0.0102322054098308	-0.0379239303033402	0.101816874393855	-0.022631374887247
PKHD1L1	blue	0.00788764320314495	0.428685955510603	0.0650737298040272	0.0243260834224009	-0.0046945968457489	-0.0130596324982867	0.0133795149755657	0.0262062896573931	0.0252574418798228	0.0425778208578613	0.0964440962487647	0.150730328916973
AC020779.2	grey	0.0283516717232453	-0.0448523034394693	-0.166899436892044	-0.0240663390628041	-0.105244973703185	-0.144330635957565	-0.0434997628709653	-0.193417563438956	-0.058333432031821	-0.177383412316689	-0.016614891535814	-0.00946799234116697
ACSL6	grey	0.0115095282719607	0.0269348989661595	0.035012446984659	0.0107575557995273	-0.0261557149784296	-0.0768809323176853	-0.0138552525417942	-0.0248824278015952	-0.0156426194430163	-0.0559451733949715	-0.00149625455472369	0.00911802318563228
SPATA16	grey	0.0117750723817661	0.140604949456269	-0.0270535623725107	0.0300384648330461	-0.00354298048223737	0.0437346067099256	0.0895159101317765	-0.0391391123565616	0.0201772585009584	0.231891346356677	0.0556118886774959	0.0367109704214483
LINP1	grey	-0.0301810950147048	-0.0410956120192967	0.0570481501088275	-0.00925263785842704	0.11589886826897	0.0555540508989407	-0.0158792076152781	0.118595031246988	-0.0296132660471253	0.0734183148637338	-0.0640561761725475	-0.042297246778275
MAB21L4	grey	0.0118903627622683	-0.0247196410187389	-0.0253994274618394	0.126652331870966	-0.00859790140501224	-0.127125441992945	0.0281594177746621	-0.0392723421603197	-0.0181508423123308	-0.0412289547890385	-0.0305962596374429	-0.0200820418802168
AL356364.1	grey	-0.00258501755347777	0.0521076522300202	0.0163772279219141	0.013599237543968	-0.0524643570277745	0.110049683345854	-0.0124600404424738	-0.0407048023062421	0.000818082603744877	0.0100118912078236	0.000146341153616786	-0.0174660191364994
TRPM2	pink	0.0773390659449242	-0.00476764522065619	0.527522263923701	-0.015786341445765	0.584096693341611	0.284945626823489	0.0517887578479719	0.847148223278983	0.103036677979284	0.16052281890403	-0.00256024318717034	-0.0153139495923459
EMX1	grey	-0.0163980668036862	-0.0669349023081582	-0.206423710495429	-0.00783776398257166	-0.0491228461897164	-0.418350059952537	-0.0147577373867409	-0.194713835196762	-0.0691256319118669	-0.192081967898339	-0.0810957911618664	-0.0542421279748789
AL392089.1	turquoise	-0.00811678455388254	0.0934512651040325	0.0426351615215663	-0.0081200133488641	-0.0515493497501083	0.157229727185424	0.00991677004710926	-0.0499857085913434	0.0139150456122894	-0.0207980067570113	0.731380797750844	0.2100027301046
ENO2	grey	0.0947885717777609	0.0454900162033278	0.133794786370574	-0.032608837852421	-0.109644375655563	0.564944111016949	-0.0139289269282718	0.0642064335527293	0.0454334121742281	0.169627191408208	-0.0168380447104493	-0.0571982661522249
MAP6	grey	0.0455591454185908	-0.0345807389679288	-0.11569207450126	0.0239555416300643	-0.0321251280171091	-0.30249061142879	0.0112165817361611	-0.0556872040104728	0.0280781652065069	-0.0958458557540703	-0.0473889997919934	-0.0217575675812418
CRB2	grey	0.0401517984307846	0.0279457638486309	0.212723986276248	-0.00120495272472266	0.0099600716705883	0.0553792124882383	-0.0127205800796805	0.189490075459213	-0.00245584033040254	0.120992330010347	0.00227415867517051	-0.00209206334937932
MTCP1	grey	-0.0337846524119515	0.0404903265840703	0.155115122205388	-0.021349162483525	-0.124593817534153	0.51465361852717	-0.0198095318028758	0.0186106293108036	-0.0211574063648114	0.0652553734795373	0.05798934924463	0.000572537134531054
LINC01031	grey	0.00167667845921	0.0883383315853584	0.105765325293081	0.0625748946566582	-0.0339886547553734	0.150898641079025	-0.0114622560724399	0.0207976610704773	0.105632987520797	0.044735882960804	0.145907142436425	0.175174404583536
HPSE2	grey	0.0102263693975618	0.128281459038661	0.0382702964953551	0.00197560465190274	-0.0731980366186125	0.176334864889403	-0.00351044665624832	-0.0339916777515362	0.0129641887448098	0.0925930952303168	0.0182660948443964	-0.00645678349504461
NCAPD2P1	grey	0.0271141888747562	0.0460006706895493	-0.0670780995068771	0.0479824330550864	-0.0815249825705918	-0.19038737510073	0.051059723144239	-0.118361581028537	0.0233096265756164	0.127721537162651	-0.0206111293361174	-0.0198874457930057
MYO1F	pink	-0.0281209633306839	0.0484368107395576	0.652526501878325	-0.0268328734770532	0.577729437233519	0.432672883875648	-0.0564920979791029	0.888553526956982	0.0909804630001656	0.0930051529606146	-0.0126407575784471	-0.0163237574026496
RAB42	grey	0.274754713104188	-0.0167396874762098	0.133066202079497	-0.00600311627436357	0.0996982984217094	0.245305529262906	-0.0177139878508102	0.222356889533373	0.0359668011503838	0.120755813193104	-0.00941853019616726	0.00428474788087554
AC010273.3	grey	0.213859322278938	-0.0262494338298011	-0.08644117452806	0.0746822083719306	-0.0049961181441834	-0.0236413725329956	0.0112762149557727	-0.0524382998646286	-0.0175339272026783	-0.023588058222538	-0.0251853255568726	-0.0134207335338234
LINC01991	grey	0.0261627498182238	0.268286061655293	-0.0300208805230438	0.0986003557039632	-0.0458149247341799	-0.211742487059865	0.0407284882922668	-0.0912151739808096	0.030825668233072	0.0753652957578507	0.133465630158294	0.101421441085114
AC007906.2	grey	-0.0110593728279521	-0.0443223228021358	-0.153877624369251	-0.0158478796929144	-0.00947081319872496	-0.167300419015745	-0.00593714406588037	-0.107856722810021	-0.0112503526827712	-0.0544918276746411	-0.0550560781480567	-0.0312207126902826
SLC37A2	pink	-0.018824943721386	-0.048482581593137	0.232321742966735	-0.0176454384035566	0.8231332158081	0.103764068126974	0.0466802853964858	0.812111921464998	0.0391779224834504	-0.0116948962516699	-0.0280330471286668	-0.00208939434591539
VN1R51P	grey	0.0475233462984972	0.046727643286043	0.025898635834183	-0.0070353222197037	-0.008438110924847	0.0890825509122129	-0.0277679081369003	-0.0555169757646223	-0.0308518963875971	-0.0113495968773886	0.0154136169127812	-0.0305397392852936
AC011899.2	pink	-0.0220810488541791	-0.0513349325529506	0.324687234961975	-0.0201686543424992	0.712000672658491	0.129589805998339	-0.0502681859496831	0.831060685814861	0.0306117189270547	-0.00148709618909231	-0.0376183203609343	-0.0117361122760308
MYBPH	grey	0.00709039592539202	0.0050836772892006	0.0205725790971054	0.00163181692580415	0.0738774531247009	-0.0328170317928078	0.00429163143008876	0.13976044404101	0.0479930524345965	-0.0025306256551876	-0.00536693563998949	0.00431487322872876
MT1H	grey	-0.00344821438716418	-0.00696163821035311	-0.0140306126132276	-0.00347744435283965	-0.0190335027071228	-0.00124929337998572	-0.00542025340362042	-0.0228350719540939	-0.00634012859052959	-0.0115471415057475	-0.00711781272296697	-0.00375192816059219
LINC02568	grey	-0.0125966081145653	-0.0218323662788116	-0.145992052238216	-0.000781598007957312	-0.110506111119735	-0.482474156388269	0.00157578936019551	-0.192578250888308	-0.0147759773339134	-0.0650821296346743	-0.0361210088127777	-0.011711719762243
CGN	grey	0.0493097557230753	-0.0234091382145454	-0.224181000302363	0.199155495207401	-0.096347858657995	-0.454208814971826	0.403369189570967	-0.218527489334237	-0.0223333585576034	0.00501551149777436	-0.0852497652651685	-0.0402107631617339
MST1L	grey	0.0281376373420053	0.00269816393647297	-0.126249520688878	0.0112812849365386	-0.0926081723171266	-0.154347451326352	0.0154838998249206	-0.151744210904254	-0.0234309276978141	-0.1158485337435	-0.0186151701756537	-0.0216311002936948
AGAP2	grey	-0.0260649204014067	0.13675454397113	0.620731694124928	-0.0132521174564682	0.171796789094896	0.480142419681492	0.202518909114362	0.477876870192699	0.0604122500837577	0.215977486691648	0.0225458418970983	-0.01992571644751
SLC16A3	grey	-0.0334479667986137	-0.0370919202237298	0.176861610015527	-0.0379535455732664	-0.0210794180384466	0.476066361136706	0.00339456084426033	0.184860462435949	0.0324829248218983	0.17499746153924	-0.064992909886444	-0.063596389574085
OTOGL	grey	0.00628240425862874	0.0732325042265953	0.0696612703446503	-0.0111385230968291	-0.0741751292328997	0.24321457946843	-0.0256657839599174	-0.00902570424898255	-0.0110492982272377	-0.00485708940044548	0.0487310109739868	0.0458329736899394
COL18A1-AS1	turquoise	0.0182380628516869	0.0287878364684553	-0.0449287560605578	-0.00281648011697596	0.0535216616344007	-0.0230594813595907	-0.0170865240400209	-0.0346602593243723	0.00343818798819607	-0.110607553146081	0.516827278371206	0.162174576503397
AL031275.1	grey	-0.023007525235304	0.00356365949500488	-0.0214135404589491	-0.0072905894601256	-0.110204821875597	-0.0538006358304399	-0.0317226849711025	-0.136250706496998	-0.0520430405889621	-0.10124393363196	0.0566850008758861	0.00192971859680895
FER1L4	grey	-0.00115607578673786	0.0691990658707294	0.0422059576289969	-0.00993834825036829	-0.0624255521119658	0.170647186045213	0.259836245159231	-0.0476219516617259	0.0162376509620092	0.138212655864153	0.026602581127702	-0.00290602253617217
AC093787.1	grey	0.00122711348184376	0.108485268695619	-0.00997619272035862	-0.0024466186446436	-0.0248431883273805	-0.109367101508656	0.0114574467739341	-0.0206771971912675	0.00803521173149654	0.148727454538668	-0.00418887787039224	-0.00951329911139621
PRAM1	grey	-0.02846636506641	0.0845930058012445	0.177182254038754	-0.0269743855538936	0.569521518563955	0.134677377857423	-0.0456848725255276	0.597700481606257	-0.00766082562129168	-0.0731201590795689	-0.0528601086359984	-0.0695838757926197
DCN	grey	-0.00765071268862131	0.00100118359957823	0.0426626053743266	0.0121256509424831	0.056554441406403	0.0602910282895764	0.0142204277248285	0.146071102789998	0.398900743535636	0.218092475218387	-0.0313436213887192	-0.0291842674865067
TNFSF9	grey	-0.0231840507478242	-0.00139179955892065	0.136255022535875	-0.0272600975280815	0.0525605564767946	0.233341648317397	-0.0323858481186054	0.0915829404312086	-0.00578929364283911	0.158537638857691	-0.059370346610529	-0.0432213575055837
DACH1	grey	0.0470462343738357	-0.00890715225789878	-0.0782675825475527	0.00899665569870761	-0.137272548572615	-0.135394279731862	0.0152931840723533	-0.14262104423624	-0.0115388984073454	-0.102176273430586	-0.0205062176480499	-0.0294134459451073
SOX30	grey	0.0113912509380803	0.0253432828228727	-0.0306692498347975	-0.0129999225492192	-0.00779008700023991	-0.0308297179578971	-0.0103437184076629	0.0236269208924444	0.00203593812468688	0.0387671730522917	-0.0271112727459089	-0.0221071958238481
AL353801.2	grey	-0.0243222092097981	0.00534338114912472	0.0344541321052256	-0.0095299725040143	-0.149802237732089	-0.10094513805747	-0.0375695022480876	-0.11700800225383	-0.05649194377831	-0.132111952097295	0.312254481417826	0.167407458438593
DGCR5	grey	0.0185439825454501	0.0341011771927965	0.228734814928368	-0.0324844496543452	-0.112103611375077	0.51430644872574	-0.0536882684862558	0.0212276160850101	-0.0428038495133465	0.014681473551368	0.00206918744426219	-0.0240401940788557
CPA1	grey	0.00232836732667532	0.243047083597917	0.135464017391291	0.00546745547882162	0.0250380686913785	0.0421680372439787	0.0239631268680656	0.13854617806892	0.032746509615339	0.231718895939868	0.0133162074733974	-0.00727335102378072
LINC02417	grey	0.13723696823519	-0.0128575433579863	-0.133367395712686	0.00703223404206863	-0.0261217840555252	-0.204065264830929	-0.017681914168779	-0.1186536343999	-0.0184787075885317	-0.0281726240050715	-0.0409767877370796	-0.0221324864115149
AC011700.1	grey	0.169364589821168	0.0359900633185358	-0.0603049829162831	0.207592298607702	-0.043537271461993	-0.022385257728969	0.00720167254861265	-0.0727534847222019	0.126078975852757	0.1729934041351	0.00964926326862505	0.00866007228684974
PIK3R5	pink	0.128971261560945	-0.0124855184944754	0.485461961924284	-0.0213078218201809	0.598264299063738	0.34557826543603	-0.0479405810990336	0.78243413027017	0.064760093404131	0.0273847629693873	0.018631945138386	-0.00439862465074034
LINC00051	grey	0.0240276378044625	0.200839181418905	0.0317832723038422	0.0322296198139466	-0.0366686155661856	0.107326429296377	0.153901586829982	-0.0254516517477664	0.0196134579566572	0.170185577085781	0.072457373438047	0.0339836775737613
ITGAD	greenyellow	0.0315095554459062	0.0364648136575223	0.114398411240042	-0.00279389514588534	0.693343392651345	-0.00435505545631493	-0.0206092857048445	0.450698474562292	0.00703610936651796	-0.0629834518979991	-0.013550931515094	-0.000640800939078304
TYROBP	pink	-0.0283468844236895	0.0395300349091692	0.512031153183698	-0.0113582417756438	0.738717502708572	0.283039918256435	-0.0515982090726012	0.908957964974509	0.11927411088112	0.0686287873953249	-0.0706262589471568	-0.060455316945523
VIM	grey	-0.0536383174264417	-0.0334260415504519	0.225249903258368	-0.0465404573473508	-0.00857331668868661	0.596155492606037	-0.0565058377294477	0.211570953527359	0.00844048914549089	0.226150721656189	-0.0525697388403561	-0.0629630754458593
MECOM	grey	-0.00861819165655491	-0.0525903037813457	-0.182851911907267	0.0159069520316077	-0.189115343827351	-0.571110598141681	0.118093078883805	-0.259521687956906	-0.00901745772586526	-0.0321372750123163	0.000292810478076505	0.0772941649516938
AC108463.1	grey	-0.0305839112576917	0.0138059671288143	0.128852068124879	-0.0481368292808504	-0.124349921356792	0.473772712965842	-0.0440935483798513	0.0379416114348931	-0.00849096644560142	0.103566209314522	0.104684557432021	-0.00629599014225676
SGCZ	grey	0.0191094594097445	0.344753452659737	0.0704123847854158	0.0167911703907201	-0.0164828726830192	0.0213246740284822	0.0244264106014183	-0.0197609544233036	0.0989838456668543	0.371253213907483	0.0285413718503597	0.00184009765299858
RASD1	grey	0.0336578075546402	-0.0206040696624151	-0.0621616355152659	0.00296167211076897	-0.0832456310929483	-0.174754831467887	0.0102905210078657	-0.0819087233118975	0.00999303738648107	-0.0866740643843226	-0.0347384971792162	-0.0236740693478277
MS4A14	grey	-0.0240326495870232	0.0660650010742491	0.316150446943559	-0.0154156795946292	0.151110841515176	0.245448745047018	-0.0205207702775955	0.31840345755152	0.11362568521502	0.0183971812331753	0.0634828039813678	-0.023203223373457
CD300A	grey	-0.029003747978484	-0.0204073375529131	0.440642935101416	-0.0240143394329797	0.26851490704236	0.377283803341673	-0.0398172865490496	0.562716512566367	0.0444322076829983	0.0808426478855143	0.00190985007003626	0.0819470368320569
NLRP3P1	grey	-0.00442063360019908	0.0846627484300616	0.113099476350885	-0.0133926230743249	-0.0608745823530202	0.442882142608087	0.01089697325277	0.0340452997273364	0.0035568814317437	0.110586563309646	0.26109194057281	0.0948396478258235
NMUR2	purple	0.0151878021554074	0.468845047844497	-0.00633335630387957	0.007730328515207	0.00176460677350414	0.0470005343304613	0.0307678460447646	0.0513195259242051	0.866988320434712	0.17833295501	0.0492330558807858	0.002941444642279
SPI1	pink	-0.010546266694667	-0.00550549659485834	0.554608812815214	-0.0192898381071257	0.657165137313724	0.289704717688693	-0.0512974107155556	0.924244791855039	0.172064548073278	0.117031879774518	-0.0720342440771744	-0.0743595011373376
CRACR2A	grey	0.00510197710426756	0.125789303374954	0.141089457065725	-0.0313340401213709	0.144206963026886	0.192307240568154	0.0489224074155979	0.211618670131796	0.0253675170277948	0.234377666635718	0.0788920296532578	0.0520971736430839
LNCTAM34A	grey	0.0347708931094125	0.166404876317898	-0.06030578395711	-0.00720309095209665	0.0993782385908002	0.195065508335741	0.200586269139426	0.0296224260779837	-0.0330503780702435	-0.0764124180265729	-0.0397683648154613	-0.0444092296323183
NPY5R	grey	-0.019632682563749	-0.0219549127852308	-0.0672154220113542	-0.0177432337296892	0.00954463059726936	-0.0883155089059585	-0.0204499597595879	-0.00568323744558806	-0.0226748689108711	-0.0404459886586922	-0.0391652803870099	-0.0378669665171601
ANK2	grey	0.10836993677862	-0.0249952607992966	0.0513197879098211	-0.00464441000586607	-0.0279387542046938	0.0549845870680229	-0.0226803950835262	0.0493214977048863	-0.0170191395082152	0.0281439635537595	-0.00192157922274843	0.0116491254919038
RAET1E	grey	0.0671813573954583	0.108478661783529	0.0243943825266216	-0.00408956731759802	-0.0890037515662205	0.0555600718378423	0.509523362830565	-0.0572046851004993	0.0210247481246138	0.114229483114572	0.0387683414901525	0.0224609014861743
ASS1P11	grey	-0.0116913763368737	0.00528282611081328	-0.0423848815490904	0.149366908595855	0.00376055752644647	0.0565223125000801	-0.0218202593797502	0.00301099060584687	0.013276072757657	-0.024019063607003	-0.0313145756798786	-0.0256337504768223
CLCNKA	grey	-0.00915442703251574	-0.045215692012371	-0.184168489357743	0.0670485753959674	-0.121089425883053	-0.64361556568566	-0.00307062686609124	-0.229394948032358	-0.0169318976918642	-0.0903211936651344	-0.0414898537562425	-0.00847754906580772
GOLGA7B	grey	-0.00868823243251104	0.0572942465924357	0.0930623553581189	-0.00748236689450515	-0.0312197576608227	0.196391345278668	0.0600216885073895	0.0386027781305657	0.021978442796151	0.207899247284724	-0.00462765080076055	-0.0186372678210471
C11orf16	grey	0.0079736846191212	0.377277475319767	-0.0495092036397426	0.0152664953909793	-0.0435397037649974	-0.193993077315192	0.0348616838253207	-0.0862388378824606	0.0328069544161547	0.00089022866555015	0.0988195064048934	0.0404985553703094
LINC00475	grey	0.0102407044898066	0.0649453030626645	0.00353739645861396	-0.0125387193734926	0.0310958166039105	0.253990213951707	-0.0175135383426695	0.0216687786261276	-0.018490756711117	0.0377604165286819	0.00483353197220219	-0.0349997934112238
PGGT1BP1	grey	0.0141911818173461	0.133576312539545	-0.144325602793046	-0.023494860964803	-0.0909302557781095	-0.050116115216536	0.118206855688794	-0.163009889543284	-0.0260915543280306	-0.0261393531978158	-0.0108232698353256	-0.0289246192981387
AC010198.1	grey	-0.016923911550235	-0.0102082567618364	-0.193678488900034	-0.0151660814444774	-0.0650869505782871	-0.476672281022044	0.0163858560276313	-0.18110021135935	0.0155476845099549	0.0616986219898507	0.0332285807486001	0.0425159085871447
E2F2	red	0.0753421245873265	0.204933710516557	0.401716036855311	0.0470741923387122	-0.0370433444550045	0.256418415488483	0.211343491463325	0.238877750229423	0.19870220586799	0.750846870058591	-0.0139504233213173	-0.0258213867943069
SERPINA5	grey	0.0207309052861565	-0.0131452980876873	-0.0974810749305127	0.109037950421139	-0.0701854788407379	-0.348939259154222	0.0178198725232095	-0.111960755093821	-0.0103987689475003	-0.0395783697622874	-0.0314053543272451	-0.0163321140690083
C1orf127	greenyellow	-0.0127339157570679	0.209806184353154	0.268963067182904	0.00437353768061419	0.866056622735062	0.112058502805873	-0.0261266680394298	0.743367441807256	0.0744238131392806	-0.0612284908553737	-2.5082606705329e-05	-0.0247542843576998
SUSD2	grey	-0.0219685786016842	0.00133879923191667	0.0890664031933823	-0.00997100285680871	-0.0297608911162449	0.289625577553698	-0.0243947464189871	0.0482407866696808	-0.0119503417779111	0.0019587719598379	-0.0414210812434787	-0.0566571963736222
AC083841.1	blue	0.0342655199092177	0.703257247441999	-0.00838755276509211	0.672153283789126	-0.0062649885383858	0.0359108472285993	0.0364677325570173	-0.0315414327478151	0.0527585314454148	0.0707634461489947	0.0680187537615366	0.00363860399047019
SLC7A13	grey	-0.00716470269744932	-0.00661454752143248	-0.0200576466166308	-0.00445313742161618	-0.0123432228454368	-0.00829459061506581	-0.00777065449608127	-0.0242170263733795	-0.0127484372742272	-0.031624209043209	-0.0108936941640173	-0.0094625879010645
AC080097.1	green	-0.000330374457376668	0.0264105181301933	-0.0401360873621467	0.471159849501015	-0.054386399261428	-0.105388176346642	0.00525107037475803	-0.0781525133669834	0.15451408347193	0.010421700306197	0.04185907337271	0.0383909439602872
AL121957.1	turquoise	0.0321670271112887	0.0703532240505017	-0.0622872998990753	-0.00754043808660785	0.0515680386998296	-0.0244026289592583	-0.0181125074673954	-0.0635457477896885	0.0328552594808893	-0.0100160781106974	0.660810128197928	0.242911463832028
PATL2	grey	-0.0252010572965851	0.0636756896794484	0.433414305356817	-0.0148430040003272	0.0379916913971721	0.0699281521399189	-0.0313162199347134	0.115956909679968	-0.0127546598609956	0.0126115919594874	0.135333592219973	0.0616843642174867
HS3ST2	grey	0.016985057592416	-0.030349976961547	-0.0146526656671175	-0.00645016988203335	0.480798903478398	-0.063343048051927	-0.0113309544350857	0.320048175306711	0.0220768037001471	-0.0741791429299574	-0.0346789049546954	-0.0165515930377736
LAIR1	pink	-0.0309584655615954	-0.0113365269664901	0.571701756924166	-0.019711870781277	0.565381637940923	0.394783911852435	-0.0473536427276297	0.911064540201512	0.18989060549987	0.191399238124706	-0.0135695457238358	-0.00214497799956556
DNAJC5B	pink	-0.0302320455633212	-0.0379165615301307	0.321328909603724	-0.0175910462420129	0.770644519043427	0.127450592547725	-0.0453077102644838	0.763403191635606	0.00281228846172016	0.00370132476013963	-0.0412086548990044	-0.0111271302295983
ASF1B	red	0.052174645063598	0.0813366429141435	0.192999423629527	0.0110230424298114	-0.0997586362494977	0.0605127283582983	0.183510118833402	0.0658692284370997	0.200644977040362	0.850846668668915	-0.0662210023248631	-0.0470874161332216
COL9A2	grey	-0.0139337720102821	0.0125767870349213	-0.072689681157928	-0.00868415512338832	-0.0405836899555374	-0.128601790223074	0.0452583014112379	-0.106955951481812	-0.00422242728551348	-0.0150972994578936	-0.0483001362233849	-0.0397252917393857
SLC9A4	grey	0.00252311201791176	-0.036643082975674	-0.121448428964229	0.00291410888246893	-0.0940974691401493	-0.452765009772357	0.0175193694417724	-0.158007382012552	-0.014591099605273	-0.0637434633565787	-0.0309860271008132	0.00369454931359714
SLC5A11	grey	-0.00177763310334888	0.111794270950185	-0.0688073755743081	0.0087215070451654	-0.0321875851311699	-0.0059030366267126	-0.00946916340962719	-0.0657010454113551	-0.0136229167310502	0.00204911536043619	-0.00852339145432573	-0.0147021843935777
OTOA	greenyellow	-0.0163879400115867	0.00908868178526896	0.0654361804683792	-0.00395203300487018	0.90747721222501	-0.0469881253523038	-0.0322984502092359	0.619163045172597	0.000551528222322279	-0.137460671404606	-0.0452351418213734	-0.0124084744387984
TREML1	grey	-0.0212733770875564	0.109206338285103	0.226859336004748	-0.0209193730888054	0.32597011250087	0.306679644690371	-0.0373223773776272	0.440942153413273	0.0622512937859842	-0.0195826040479614	0.0635512521112281	-0.0315816707700394
ADH1B	green	0.0136223630864347	0.00931297199169969	0.00877784542933289	0.945410614373399	-0.00441428577193259	-0.0306821139977704	0.000546423616333895	0.00681373761997708	0.0292472357776385	0.0343018329582637	-0.00416527676170066	-0.0089240197886153
ACOT12	grey	0.113668748862764	0.00897536052499037	-0.0689403259236215	0.312878260102258	-0.0245896807678818	-0.190351480368644	0.000394779129872581	-0.0780262338134112	0.0111891469183973	-0.0403897177269378	-0.0234856738796271	-0.0142603986789588
TCF24	grey	0.0425198364489665	0.00104079579430461	-0.0426611906803769	0.00938183023531934	-0.0429949405237205	-0.170110171813901	0.0307961851397531	-0.0567145994628817	-0.00815448004097059	-0.0133358896211588	-0.00416118558627222	-0.0038033009234818
C1orf226	grey	-0.00545076676167832	-0.0212906272095904	-0.238108457678814	0.0616862715586633	-0.127163377742186	-0.675060103657965	0.179993927534639	-0.254595967086006	0.00688935357655575	0.0157627802609794	-0.0685375723197003	-0.0425051986234519
COL23A1	grey	-0.0410399000433026	0.00946134628855229	0.169998600676008	-0.0419427351755135	-0.0633390787480928	0.535325332346295	-0.0581846939342974	0.0770618356122069	-0.056489249594168	-0.0744949397314974	-0.0108942312900348	-0.0321581100738978
LINC02048	grey	-0.0274782096192652	0.110899747881433	0.140052222127492	-0.0266986394840097	-0.0949248311463368	0.571068720799	-0.0430391682439079	-0.00923411617298722	-0.0244386110064087	-0.031863452354434	0.27147446995037	0.0382149069732461
UHRF1	red	0.0299704673625	0.254119137268531	0.260052373992976	0.00364696038601732	-0.0692029310972071	0.195469463883597	0.253406797518183	0.129119897075019	0.15815441364802	0.887333949912901	-0.000203131227700075	-0.0163607204776605
S100A2	grey	0.0166688627454337	0.00221380469705748	-0.0294792555250776	0.0192863392289299	-0.0318524791982761	-0.0669143574093936	0.182206105828628	-0.0493797825551852	0.0148388844216555	0.146805160601705	-0.0148051694514354	-0.000340154544821136
LINC00379	grey	-0.00691706223617108	-0.0206443798289354	-0.131414734322233	-0.0121823937956801	0.070044163214096	-0.118759509681226	-0.0228568505897977	-0.0126822098712293	-0.0246637778834196	-0.0191343067002371	-0.0477422031160897	-0.0226986230397175
IYD	grey	-0.0109560069260069	-0.0401855223546621	-0.121346232065549	0.0509476894337513	0.0301799597503846	-0.256617040600487	0.00236784128533596	-0.0724517501575304	-0.026480565852076	-0.0752247810559323	-0.0463533941418529	-0.0260127497694745
AC093523.2	grey	0.0313864452088086	0.000660037646790088	-0.0682553568930928	0.0257117974936587	0.0265643003804711	-0.0544296112682335	0.0133244727608271	-0.00945243134753315	-0.0128619743454583	-0.053183532529452	0.049341759581175	0.135974557879475
AC099684.2	grey	0.0317012946663189	0.287917048321464	0.0129048077745808	0.0224227637249616	-0.0473806033932806	0.123373466438551	-0.00789651516944805	-0.0429173134047767	-0.00248049197170838	-0.0159923219276244	0.0222747288366521	0.014029430548409
AC126564.1	grey	0.0307855637531838	0.12981724827888	-0.019001939493654	0.00437579228364599	-0.0303826292069042	0.0372435722579017	0.00703037439352339	-0.0389257748269116	0.0101317700346016	-0.000406886007396605	0.0269644118486485	0.0108159125492915
FCER1G	pink	-0.0195252206281552	-0.000155223247445094	0.605715491810826	-0.0133490149380464	0.649253777108599	0.331735549041439	-0.0512068437064558	0.931929997627986	0.151946748218844	0.193207740658418	-0.0604494305095861	-0.0600466154488519
LAPTM5	pink	-0.0329239644888595	-0.038321666511597	0.643120402996783	-0.0168298789460826	0.563436974854447	0.389850128536299	-0.0416543273855497	0.931651422637558	0.107695791275317	0.173236388297385	-0.0483006573929137	-0.0521379669488885
RNU1-106P	turquoise	-0.0208712660570639	0.107370965013099	0.255867005762744	-0.0242249419775609	-0.0165740997666435	0.498984459604018	-0.00896088193701154	0.119929816945091	0.0205252371345474	0.125800421682116	0.58896429754628	0.122062614748907
AC099684.1	grey	0.203058387343678	0.0390394917770136	0.00840382465497606	0.142645005137707	-0.0633504969636192	0.0733383604171801	-0.00785816442080373	-0.0522425432945828	-0.00831175810113531	-0.0187595423222578	0.0862976130233486	0.0181634627694737
CA8	grey	-0.00901330185351057	-0.0147640091020042	-0.063429738296615	0.00581699472459917	-0.0600621574247827	-0.21924133388908	0.00122896332686058	-0.0828535526720218	-0.00259845073630853	-0.0211602030589803	0.00128166568125265	0.0252665959294996
KLRD1	grey	-0.050252911884583	0.0752990656458046	0.309189124917563	-0.0108329286438097	0.00973054201458918	0.23604577320759	-0.0483153372502043	0.12535363680631	-0.015262745853307	0.0737243452877941	0.21329139247445	0.06698789384407
MELK	red	0.0478156839227571	0.0557200760504683	0.166416755830214	0.0318157562514311	-0.0749817462034362	0.0777876018143602	0.0820531328503807	0.060585456983516	0.142743400438667	0.899732959936638	-0.0294125212147901	-0.0145325394265162
ADAMTS7	grey	0.057898320388066	0.00233541139210363	-0.019128768741431	-0.0414602744745638	-0.10825610811761	0.290881479549231	0.00753205050080899	-0.0160414587578474	0.101830420980626	0.0399866711164202	-0.0456370856123737	-0.0762955260509825
HAMP	grey	-0.0167745626815867	0.0289273375429027	0.0894597942997453	-0.00793983897658856	0.380128648641491	0.00331510935180675	-0.0240845636977904	0.464472501312894	0.0414816516613322	0.101105456327116	-0.0612199134901212	-0.0458329734241516
KRT40	grey	0.0602804035475092	0.135802200618797	-0.0324485351849684	0.00406018050997763	-0.00917456557673609	0.0143393380484221	0.0707557534547643	-0.0264976404474034	0.0153233885487296	0.10451485990178	0.00530929720703372	-0.00304722617689172
AC069154.1	grey	-0.0360571029402912	0.0674293718332221	0.000900568142181821	-0.0278729376918342	-0.0799750817224231	0.178483399292795	-0.0146426159667582	-0.119322694479694	-0.0347531078919933	-0.0960710664684774	0.352432524149347	0.0416416198392765
RGS1	grey	-0.0383667580683558	0.03094183742956	0.600285675871052	-0.0188570314300266	0.331546110727867	0.416499846262892	-0.0463805509400334	0.55333730823189	0.0348255660189544	0.0664527173835823	0.0976400568686052	0.0880936945410953
MPP7	grey	0.0114967956431627	-0.0412639659556272	-0.220793947941945	0.085143478396636	-0.128122123235154	-0.69364768400039	0.0669106527012649	-0.263523147886613	-0.0274676179166219	-0.0996729936426215	-0.0275539099153995	0.0474434181708405
RNASET2	grey	-0.0364778275105592	0.0567381470624116	0.277456094680617	-0.0261209126649523	0.0685363837500773	0.477650796686328	-0.0226012177906969	0.248914945469508	-0.00959646272408484	0.0695506124684234	0.0185588336831571	-0.0123378527854219
TMEM72	grey	-0.0111102927108395	-0.0590439601072369	-0.130644654991624	0.035689864907276	-0.159667251335275	-0.582293092576034	-0.012937370526951	-0.218711016393321	-0.040680542520493	-0.148200527755775	-0.0502453735192992	-0.00243976786216655
AC128707.1	grey	0.00786956375566584	0.371165244885792	0.0146515480529245	0.0219558285154923	0.0186577200067438	0.0618060673499839	0.0132516217868759	0.00424901347033735	0.0574962594772749	0.322836234192374	0.0211270187443078	-0.0119528094396814
PCK1	grey	-0.0199626258763362	-0.0334497837375847	-0.0360742513041431	0.0587193076808662	-0.0498451899385048	-0.00804418719650836	-0.0264475699165108	-0.0838599035910725	-0.0305250332768903	-0.0754796384042753	-0.0325143976020918	-0.0191062469668252
KLHL33	grey	0.00277308663255363	0.0299962557057893	0.0654114606360031	0.0123439824531184	-0.0405523613656352	0.103504257662315	-0.0132131939406718	0.0189830122095748	0.0061955515771817	-0.0415902899194162	0.0530926010612175	0.00350118628398088
P2RX7	grey	-0.0444022017969506	0.0485410153610965	0.485163306032673	-0.0315344050232876	0.297717921916892	0.584640247006468	-0.0702792490458413	0.569949600835025	0.0570006274165455	0.0875280539225685	0.0791014947524575	0.0278668430630028
EPGN	grey	-0.00278151222893926	0.0423054204881414	-0.0144602403368653	0.000641902155360579	-0.0258085967224439	0.00921787999361531	8.56468375970556e-05	-0.0278655737722356	0.0554379387578402	0.277283896427252	0.0158010283556072	0.00508241805791457
ADGRE4P	grey	-0.00949231123667461	0.247019578027227	0.31410009958003	-0.0199211388455922	0.205505388350946	0.368168180842603	-0.0242818706896648	0.323172795675503	0.0551723816615853	0.188822957379273	0.149088839932842	0.0242653022172075
LY86	pink	-0.0314059084794997	-0.0367712493214321	0.38369359931174	-0.0151367544502656	0.779288177919108	0.217852472403122	-0.0573171615980389	0.890821826842108	0.0372090909545023	-0.0258357285234715	-0.0602943612941321	-0.010193191529626
BHLHE41	grey	0.0396379379179776	-0.0352257319283118	0.147416284171899	-0.0428415949354993	-0.0731305529290349	0.495342211208032	0.0574865689151725	0.114510915534971	-0.0308867409784875	0.0584377129862414	-0.0229446307069012	-0.0709279142754815
GABRD	grey	-0.0304039827444883	-0.0137121027518303	0.0782999532365575	-0.0332229759373044	-0.153926533544044	0.369803640355644	-0.0171642646680624	-0.0250431870638712	-0.0197535619103862	-0.0633491278442546	-0.0153611404985671	-0.0302759595790213
SIGLEC10	grey	-0.0119725608896191	0.000621770357956008	0.564906495420948	-0.0167387139581738	0.174585114917091	0.316638602301847	-0.0307504104500562	0.599662488831738	0.0295422499650905	0.202434059534923	-0.00469200222604741	-0.0137149168976874
AC005041.2	grey	0.0479426409119095	0.0775121634336696	-0.0148433815861949	-0.0107662083479812	-0.0523938163505318	0.0620887657964118	0.384626466801469	-0.0679778331378296	0.0411336776296451	0.0540945510176246	0.0224639133688899	-0.0248343472904986
VWA3B	grey	0.0115306614825201	0.331005295586438	0.0186823197892713	0.0104833490455895	-0.0249770128718906	0.04022137489791	0.0215385907772099	-0.0232925709711192	0.050576177573057	0.0692353574153979	0.0427024301234359	-0.00376330122141379
FCGR3A	grey	-0.0256459290881231	-0.0243745775489191	0.655671920136522	-0.0172621678988009	0.153386069197852	0.418173413431621	-0.0340252275518405	0.650852598368979	0.0449402769098066	0.241217146978898	0.0157823564152367	0.0318134381972353
TRPM6	grey	0.00683738656398131	0.0592680664621667	-0.0583219667996033	0.00363525785350831	-0.0599862652487847	-0.210454717088369	0.012928745770356	-0.0739399208358496	-0.0100306593542249	-0.0531302158097847	-0.00619876090038575	-0.00647776296301313
HSPB8	grey	-0.00715299973138515	-0.0792959104976325	0.0949458844578805	0.000409992095008317	0.13153712093085	0.176504359161236	-0.0707874846757674	0.188926256153964	-0.080249525200517	-0.0907989173985068	-0.107619346537289	-0.0875917278318697
LINC02198	grey	0.230815090096457	0.179039295825088	-0.0570272044520317	0.0462254829674541	0.0068864453600391	0.0441413754294072	0.00866791236144772	-0.0332045569996249	-0.00133832459963659	0.0209148474700776	0.0410835373777197	0.00817302462046329
CSF3R	grey	-0.022541481694746	0.026058368025213	0.300335332556286	-0.0138120811484109	0.385397919390034	0.267222426904197	-0.0117212467701407	0.548011800884912	0.0368582830103146	0.0558139147684004	-0.000957662002238304	-0.0341217770873921
AC079760.2	grey	-0.0422222474807958	0.0500073336033065	0.205268626783341	-0.0341310864002852	-0.00468484563799707	0.492410011895159	-0.0509398531811677	0.130063871002266	-0.0250786082517578	-0.0393745370447839	0.114935222541824	0.0459570138811265
SH3GL1P1	grey	-0.0359879167747729	0.161796756178086	0.164080516771413	-0.0461987519962355	-0.0560279715928607	0.400040151215275	0.00799487894937104	-0.0456444019850053	0.0403412226853229	0.0279272150911976	0.195342780279375	-0.00404726607624139
MIR210HG	grey	-0.04123491304026	0.0806577642711149	0.183695509535493	-0.0387982710190846	-0.138423193966817	0.54644440895013	-0.00799046354486849	-0.0354934142685208	-0.00155134384801802	-0.0113724139151782	0.0158920321331699	-0.0389946535876831
AL162725.2	grey	0.00477146096073305	-0.0105572541311783	-0.0387746611085426	0.0107332658681797	-0.00199895700845302	-0.025556724075995	-0.00943539129132479	-0.0031666274973324	0.000499426500160809	0.0797033609461909	-0.0190011701716056	-0.00106202534145829
ALX1	grey	0.00787118167837606	0.0136038126440969	0.0498273055232183	-0.00633607602177487	-0.0345901159617895	-0.00468376872276902	0.00478347496911827	0.0417061263238958	0.00252370969717772	0.218138226912839	-0.0187834775945126	-0.0190897106603766
AC013460.1	grey	0.0519200759831725	0.058303090734039	-0.0312262255207722	0.0302233767704197	-0.0903635805667765	-0.0467650391792487	0.00210672538455511	-0.10737637036535	0.112760373538948	-0.0406609648059412	0.127388014189595	0.0361917781478994
ERBB4	grey	0.0126259351350225	-0.00394850057683006	-0.165579070610644	0.0165427780728269	-0.139569579614956	-0.475942650197733	0.012647100628151	-0.219700979145154	-0.0109706895661403	-0.0925732636003018	0.0515791522362351	0.0846923430099518
HILPDA	grey	-0.0399249320297755	-0.00017721694850023	0.132130371316015	-0.031378815747367	-0.110707829646999	0.517701831656509	-0.030268602235707	0.0521469577643089	-0.0199109477675881	0.0100085575498715	0.0150217873578934	-0.00496770005232847
AC087311.1	grey	0.0681047605465542	0.0782634718280631	-0.0537743118791739	0.0268972043484427	0.0265095594762888	0.0341661138452002	-0.0180768727787155	0.00490957549193982	-0.00887998887501453	0.00906059917177652	-0.0216426756698279	-0.00754039019141375
AC010655.2	grey	-0.0338125850890471	0.071309648931298	0.188733524978783	-0.0235425617745744	-0.0974672629452817	0.586594758251663	-0.0282409763888622	0.0390407491282133	-0.0142782378012449	0.0178051082720671	0.141759061217849	0.00643158119132774
TROAP	red	0.0414746024892889	0.131227824638212	0.149004176065429	0.0475712725494258	-0.0930920129200686	0.143922675172828	0.184025747761393	0.0344182391454469	0.363067663340556	0.880948453476634	-0.0191044282264443	-0.0330928974120776
GPRIN1	grey	0.000705164213473673	-0.0295850463198032	-0.00395320075065493	-0.0237793679593566	-0.0190126929705863	0.0454740027890134	0.0629507462939458	0.0134023250473475	0.139898938831417	0.377646226404363	-0.0861071807051156	-0.0541674928278897
CHRNA4	grey	0.000274149308984323	0.0048638297039966	-0.0340760368588408	0.0024893124106473	-0.0503571023213892	0.0512447519642868	-0.00916624206725951	-0.0699365309784232	-0.00844699807940696	-0.0139600902798208	-0.00368414733693422	-0.0101371075211015
LINC02611	grey	-0.0214037499910832	0.0378990227903337	0.39300121202848	-0.0198643864863161	0.249455406738464	0.428000062538584	-0.0262748033566427	0.533785127088329	0.10471345177104	0.142451873714447	0.0200177004628626	-0.00547996288305706
AC069209.1	grey	-0.0423741611023072	0.0127829309549491	0.316214630542961	-0.02133628413064	0.396752337470345	0.454972375277384	-0.0641864741681453	0.480293002544619	0.023576580072337	-0.0245495113430005	0.0173959622589533	-0.0394915235573348
KCNJ9	grey	0.0119532215644714	0.18070831576501	0.050143306964513	0.00228406985180079	-0.122157901361424	0.136320158718556	0.0502846256965719	-0.0855641556352776	-0.0148618186872092	-0.0251035467467134	0.129226027306769	0.0334923336304452
MECOM-AS1	turquoise	0.00618168016579127	0.0440111772260163	-0.053261867357601	0.0173255824581234	-0.0519332113230579	-0.145662427348157	0.0650229645472209	-0.1030469146185	0.0317337914636133	-0.0343786487354028	0.593921853650041	0.263192344528974
MRLN	grey	-0.0133397450487268	0.0713480380365966	-0.0721981267129224	-0.00141286945430588	0.0818860021149818	-0.0654125972982023	-0.0114225674109327	0.00737907542731157	-0.000482519048365825	0.0076854373674227	-0.00461498081758725	-0.0157257604189856
PTCSC3	grey	0.00169203731435341	-0.0304458587340509	-0.0715682916878715	-0.0101248682188387	0.0264790844054251	-0.0439525151417002	-0.0188605031774595	-0.0242038161858772	-0.0163250704153058	-0.0525651688920693	-0.0354115085637677	-0.0209687660275898
CDC45	red	0.0587963419190303	0.0516464977502003	0.16126966616992	0.0818645507976695	-0.0944491611343519	0.129243999992349	0.148965523240399	0.0597682356892758	0.209951190773841	0.927634651434262	-0.0389327811981328	-0.0152938417634377
INSRR	grey	-0.00687145841961333	0.0145165592571589	-0.0714526270559908	0.0180395258438817	-0.106093427854058	-0.355032617340907	-0.00624579971936688	-0.144563783905223	0.0655530843626206	0.0807162410905821	-0.017915552978354	-0.0156509483949787
CHRNA1	grey	-0.0253688464055365	-0.0140576128643991	0.0144576244423904	-0.0135621466738088	0.608907786621835	-0.0372669258445841	-0.0251214153911203	0.372590907618806	0.0594020061685932	0.0358815408201672	-0.0447645531415244	-0.0306622080636974
FCGR1A	grey	-0.0222569214622167	0.0234001780078606	0.667279083955572	-0.0138284688523024	0.349562637013642	0.370770932706433	-0.0368482463909666	0.784025506333671	0.185213259524665	0.268545468849636	-0.0207723461032334	0.00867872722828221
AC135048.4	grey	-0.0338906959058336	0.046569905690567	0.306967666614014	-0.00958346350306208	0.00248826623951125	0.544645435879836	-0.040730313220845	0.173884375797322	-0.0177747485530233	0.167426200067385	0.0135411933706454	-0.0508889152614281
PPP1R36	grey	0.00550849171132121	0.0741703036583673	-0.10840557674866	0.108995316745232	-0.0666492396357453	-0.381882958259814	0.038024480205527	-0.119189393135063	-0.00055901804485055	-0.0347514154364538	-0.01964275717372	0.0440200619308775
AL391845.2	grey	-0.0370225928704437	0.0771395085151463	0.0948824446911386	-0.033108261732323	-0.160836576609997	0.451415651768998	-0.0191043151892306	-0.0347127155449158	-0.0109353284627521	-0.0653733147640479	0.0329184470265874	-0.00596860628127086
AL353801.1	grey	-0.012181502444062	-0.0303228811838222	0.0765830926777765	-0.000751803605754101	-0.135649731066637	-0.170957096021065	-0.0252831677042954	-0.0807110458725114	-0.0467477901941792	-0.133378979539831	0.113283566305998	0.0266492226960547
IGFBP2	grey	0.0402164827807355	0.00885652632862376	0.00290973065961252	0.0202597937984582	-0.0464898451031794	0.0321561825354736	0.0426588358325383	0.001768859039535	0.0388647368331025	0.211720852235727	-0.0357491068906187	-0.0213518296754151
LINC02292	grey	-0.0285142001521245	0.0184377775680146	-0.106821439040976	0.213048995413835	-0.0347920271732445	-0.07778096383655	-0.0209072458431368	-0.104150555647543	-0.0360332113409696	-0.115193188115018	0.0433925472765999	0.00320096716029974
AC104237.3	grey	0.0125558100356059	-0.0282987080798842	-0.100789360803008	0.0110686385088906	-0.0568909555867454	-0.286359567675184	0.0141303191122816	-0.0941890155925686	-0.00306353936295489	-0.0610595657488439	-0.0320498612970819	-0.0170384931430471
AC105094.2	grey	-0.00376527857367752	-0.0124738209368068	-0.127245117704286	0.044315480098647	-0.086302476977483	-0.417859300411248	-0.00966580865511305	-0.160283378067689	0.021829394398466	-0.0606761190955246	0.112655123712417	0.0898804573416745
AL645939.2	grey	-0.0311293014402618	0.184777797889826	0.549318010578348	-0.0213735823788384	0.0616763155224085	0.392766370310183	-0.0211407321557799	0.189221061180344	-0.0157607067493745	0.0348341823062326	0.0525934996785302	0.0207433527493187
PCLAF	red	0.0676209450519726	0.0644480161663814	0.160544809709364	0.0112699899364348	-0.118141374049206	0.124454635990983	0.103561239128279	0.0170793333314407	0.167628216105604	0.824514137755362	-0.0524650669149121	-0.0404628809264166
PRSS35	grey	0.283166446176689	-0.00683558782505601	-0.00800054671033438	0.00363321322727955	-0.0535972134116173	0.0254949266769694	-0.005860781024411	-0.0110106403125448	0.0415245748389083	0.185746323092047	-0.0214978271040787	-0.0121575714311376
SCD	grey	0.028491841726068	0.0189709364658034	0.0972630258349116	0.0127754437999873	0.0341895248178893	0.251923654319493	0.0781659961794092	0.150964217183557	-0.012975164613355	0.158727029869799	-0.0226657562387086	-0.0245562280939644
MUC3A	grey	-0.0414516751170159	-0.018195413314055	-0.062908394067386	-0.0117561809296486	0.0873421274088517	0.123860652375753	-0.0279757708535627	0.0167290164565894	-0.0467381803410432	-0.0144184262529409	-0.0271845148551942	-0.052582166307972
IL19	grey	0.011878614077018	0.321212649617129	0.0375109857090833	0.0245783406271061	-0.0348207682802426	-0.0846004130799439	0.063024262842797	-0.0220359942699865	0.299617839355585	0.107689359060537	0.0349500841753634	0.017874700970673
HSPA7	grey	-0.0212196578138994	0.0601126215614387	0.340223308886942	-0.0154010917711662	0.217030535080126	0.30264229719434	-0.0220195309616205	0.3712764399229	0.152013345607479	0.042091916779772	0.0320165616361219	-0.0277482920971323
HMGA2-AS1	grey	0.0401992832630443	0.137632823358309	-0.0559462005135841	0.000608880394819934	-0.0759524149318627	-0.258627069528287	0.00894932127989375	-0.108588615564611	0.0306787129246138	0.175651529992386	0.00116779122156752	-0.00485592638154965
AC099552.1	grey	0.112041950261734	0.00299163549587786	0.0484353487931384	-0.00296990205332847	-0.0354909100087649	0.0302219431663243	0.0149118753211566	0.0277095664196209	0.0105748254343847	0.20383826950465	-0.000113398848604803	-0.0021216438600498
APOC1P1	green	0.0271271063496572	0.0184212832828078	0.143620032373437	0.738343541361442	0.39700811637602	0.0303829017539819	-0.0200415194653903	0.355962101205216	0.0448076849978165	0.0492389008096803	-0.0298672530026937	-0.0251276648915265
AC108174.1	grey	0.00337781707848548	0.00541253926883773	-0.0284114355046119	0.00986849398946494	-0.0537091768241196	0.00563199068960705	0.00533482872353792	-0.0640085329637295	0.116920147472747	0.0352470123518049	0.0114241440311361	0.0177522550461885
PRR15	grey	-0.00118790177535973	-0.0220795428765733	-0.173171896961312	0.0560777662747945	-0.0357770619324909	-0.445117502970628	0.1007232551928	-0.141365390173669	-0.00992027041875602	-0.0477248682063471	-0.0598416825128185	-0.0326302965632104
OTOAP1	greenyellow	-0.0174341520740903	-0.00322706993422592	0.0651442151478033	-0.00668524697479869	0.778453500451503	0.0276380905648502	-0.0308235492423637	0.601372149587414	0.158218726250041	-0.0996033733530276	-0.0429504054514334	-0.00818471004571468
ADH6	grey	0.0118860911288439	-0.0216188410323062	-0.0639100307664932	0.317527604487241	-0.0501851901848578	-0.120159119795281	-0.0171187086263585	-0.0910006941280991	-0.0227366274246575	-0.021985624940783	-0.0435683072130085	-0.0304377918270731
NRK	grey	0.0328271378529121	-0.0208445182100453	-0.13345828938154	-0.00469655589512776	-0.085034851417588	-0.37724482760463	0.0270097685153591	-0.1559200407203	0.00722652252158948	-0.0636582580772227	-0.0360684562393781	-0.0216234518847099
AC011676.5	turquoise	-0.00134653279643716	0.317519448223765	0.0171036900859551	-0.0146934889241464	-0.0433457063281053	0.17047551720047	-0.0103614186330744	-0.0893764166708199	0.0154349182679158	-0.0729151070019979	0.787129463632146	0.273488869636563
PRDM16-DT	grey	-0.00954762115326533	-0.0455413921989248	-0.178330054263383	0.00166242292728397	-0.126199142560738	-0.614528488254036	-0.00466536547830994	-0.228383254377514	-0.0188359122584825	-0.0659783121107412	-0.0390564166226599	-0.0114145536722678
PPP2R2B	grey	0.0748011016885313	0.00267814096575069	0.0389434624023234	0.00371663873797065	-0.0453058182223742	-0.105065153461036	0.0166694108405982	-0.00913433239819145	-0.00199209888043485	0.0293189560708253	-0.00673594757202606	-0.00658981459336571
AP003721.3	grey	0.216244554942856	0.0988089465890937	-0.0210990507598854	-0.00195628137308893	0.0198581124882761	-0.073582467064622	-0.00262598612922412	-0.0358656655381187	0.068232881485729	-0.0278480063779504	-0.0141711654833016	0.0243734874943307
SNHG12	grey	-0.0103756903159382	0.101682190978364	0.184002068178538	-0.0273238804855001	0.0943281040048095	0.384392851131882	0.024485706021764	0.153599131402771	0.111196973037161	0.21527626726378	0.0348624494378003	-0.0136153116463549
LINC00955	grey	0.0641491852100891	0.0457615755740961	0.00719043276444078	0.00456710812558772	-0.0409646669089634	0.184966177895453	-0.0206279282150534	-0.0465839452625854	-0.0151556831968086	-0.0304062682097503	0.0196776560769634	-0.0173707329113856
TTC21B-AS1	grey	-0.0313084860424212	0.0090357610996745	0.213551544698292	-0.0251543738481042	-0.0558598079901688	0.348921324023112	-0.0346375963942572	0.0679953886525266	-0.035573720781465	-0.0168220914642917	0.0379212585886502	0.0133547711796722
GAS2L1P2	grey	0.0453428885958562	0.245099511713013	0.0242827667140579	0.0132597280372989	9.33256937626379e-05	-0.015977216311672	-0.0113615603172176	-0.0451285827379682	-0.00036014981710011	-0.0122280403947656	0.0221223953563709	-0.0204840606501937
LPAR5	grey	-0.0244403211390439	-0.0543658837990942	0.463262263163522	-0.021298904681074	0.362093804475005	0.206369962702429	0.0700713439078326	0.625321483804438	0.0266571794442518	0.105730632902217	-0.0427990246195552	-0.0580130745146442
PLXNA4	grey	0.337186747679649	0.0353512778703884	-0.0354572334369143	0.00758556179901269	-0.0577536774372012	0.000297440512580582	0.0116156444178779	-0.0642359211211736	0.0167104587083732	0.0492657069397429	-0.00709374291970024	-0.0145406208416663
CLDN11	grey	0.222054771239171	0.03353949172071	-0.00710623085836631	0.00611748466393991	-0.0713180537180219	-0.126553622325803	0.0231607894151254	-0.0419867521972329	0.0373198132496891	0.192648692655945	-0.010151403509318	-0.00366229255834842
MT1F	grey	-0.00681637101927345	-0.00495321282065567	-0.0108269024326636	-0.00219772048482592	-0.014710935966409	0.0527489547635894	-0.010501460198262	-0.0105954811654609	-0.00154056645286231	0.00109235795491661	-0.0170467460291209	-0.0155175553289852
LPA	green	0.0443251823744838	0.0782684502377444	-0.0473831405554716	0.570773449562207	-0.0653863216311309	0.0318444849507453	0.0503310602917371	-0.11406654468339	0.00523471517671238	0.0230547345079152	0.00311919934294515	-0.0120120768475249
ALOX15B	greenyellow	-0.0213683845069904	0.00732232345445104	0.0644361990647844	-0.00781470127063774	0.805853379404563	0.0246568080052972	-0.00870647554209222	0.527993489765372	0.00484325188392217	-0.0951643227815411	-0.0336134443827674	-0.0309465422359634
PRL	grey	-0.00819145585511341	0.0548400966702303	0.0328471504296678	0.0116334332340158	-0.0311716600489644	0.156254011562725	0.0354624648829708	0.0200297423208039	0.337694239897502	0.0758573230112548	-0.00387029004345221	0.014106648562336
GAS2L3	grey	-0.0159134861368699	0.00290239963136767	0.194124558230136	-0.0275306179949417	-0.109009942942653	0.421675927897622	-0.0498503731004	0.0395856218014099	-0.0302037617634062	0.119566077118485	0.0686344187331375	0.0552667971402687
EME1	red	0.0162675994891555	0.0435747341265749	0.0910906764936955	0.0286855518774486	-0.0933621346723671	0.210729193510368	0.0351704522773307	0.0139633983039388	0.210742443464446	0.764013217968779	-0.0181610032087708	-0.0298667492024658
SPC24	red	0.0551205662545812	0.152991377784218	0.13846455370382	0.111271441877352	-0.0463541655292103	0.149318100168531	0.0965831461187103	0.0814979081144722	0.314892029740088	0.708911477891123	-0.0311273538277718	-0.0221618249584838
AC243962.1	grey	-0.0081530184172494	0.431233787525065	0.302855937013384	-0.0142874461255361	0.289227418976025	0.223091392913301	-0.0241149237242394	0.417358474515722	0.0357423995371274	-0.0172890453675923	0.0440153619075365	-0.0347058677403733
PRDM16	grey	-0.0103796898564635	-0.0402476298445855	-0.189295927251796	0.00262108905416077	-0.146228981932914	-0.685339598090895	0.00511452391519573	-0.248563465615013	-0.0167498243551553	-0.0685603410438062	-0.0385086056722643	-0.0159909032728325
CLEC2D	grey	-0.0378418822666027	0.147186813111503	0.728504709070279	-0.0280763468194348	0.059655344096422	0.605340015366531	-0.00814380785439037	0.314995364412056	0.0372965550768638	0.198036031183338	0.222853442399174	0.0624372209052296
PLG	green	0.0048838635079749	-0.00605323309890672	-0.00269396306366966	0.664357319971822	-0.0681730665514912	0.0657298685079235	-0.0141890134351349	-0.0732964837591901	-0.00550125191060667	-0.0326156948986858	-0.0073690051559638	0.00125559443505405
SAP30	grey	-0.0357030896713635	0.00807593717775081	0.268568911662814	-0.0184768430699412	-0.0677320472763988	0.634047115382835	-0.0460513520061646	0.182112366975873	0.00164944557532064	0.11422678417759	0.00692236994274498	0.0365988184491841
GPX3	grey	0.0997321546516094	-0.0348000924123729	0.0627325383594349	0.00379863322786996	0.0602761230557085	0.163011622255541	-0.0463298723473727	0.154732628384557	-0.0299882692327782	-0.0638036416253611	-0.0475325231539972	-0.0446987749743873
CCL18	greenyellow	-0.0206951936587119	-0.0429777684609363	-0.00707591364394252	-0.00964363568101336	0.854964295501938	-0.047306402834634	-0.0247984516734659	0.531062194967511	0.00966607117701052	-0.10528788708201	-0.0507485428329881	-0.0287132452885765
RAB7B	grey	-0.0259137742787052	-0.0232414169249484	0.154013943265561	-0.0129511565379555	0.362102072831315	0.0695403147038427	-0.0184527596412278	0.409624145297894	0.0837768877443831	0.0934031851917194	-0.0719272903350881	-0.0574588945203562
EGLN3	grey	-0.0365428618171847	-0.0134003459479426	0.238885624617476	-0.0390427530742923	-0.147392255699826	0.553802946208266	-0.045867346963943	0.0433721952733638	-0.0418016952356629	-0.0334960370786388	0.0139974735864671	0.0045351805483846
UCN	grey	-0.0336147643002719	0.0373862733317322	-0.114807954128822	-0.0111433322984857	0.101297686511613	0.0709704685286795	-0.0363665976964262	-0.0389461790053838	0.0657989020071404	0.066581906557638	-0.0558568559204479	-0.0543563809852658
PRODH2	grey	0.0421932112062225	0.0249215241647109	0.0444131186372567	0.068518369367813	-0.104217453403487	0.302850862045202	-0.0446436063176911	-0.0652921154304738	-0.0363223981277028	-0.00409264618667247	-0.0199546714960955	-0.0251925522404423
AC011899.3	pink	-0.0255733785097403	-0.0383355898482665	0.248564100112034	-0.0189537467318593	0.737860526732329	0.100069820070148	-0.0403092332064348	0.724000060456009	0.0299416882419144	-0.0454943474214944	-0.053526297477504	-0.0603342264469245
AL158847.1	grey	0.106448560234256	0.0544310381868171	-0.0508740744718439	0.0126559771547944	-0.0537627035776771	-0.16494943097288	0.613497770662394	-0.0752833090103331	0.00223765718339193	0.0727606229879148	-0.0124877748696612	-0.0105695177550352
TRIM9	grey	-0.0532135943783696	-0.00943654438868955	0.00697071526631642	-0.0390511762833467	-0.0555595486165639	0.372297842508585	-0.0512204479247427	-0.00456740545951933	-0.01587340113656	0.0970866669624728	-0.0183260931899318	-0.0435483302957044
AC107021.2	grey	-0.0304508226754937	0.0353499747116905	0.0860056099008061	-0.0100039515485316	-0.0604834280420777	0.43244159146006	-0.0346401102541502	0.0760630182712792	-0.00550286011824682	0.148913240925778	0.0967675025506775	0.0317893257386195
RASAL3	brown	-0.0363720445593383	0.0641163918096355	0.841722456706594	-0.0260097017836293	0.218137649162311	0.55969562027298	-0.0296684688470276	0.566204055068089	0.0192197125181704	0.132063100892002	0.0168142646986492	-0.0221909215395084
MXD3	grey	0.0131546532261141	0.0923491477616023	0.0830577107851221	0.0391126519881604	-0.0181828073676683	0.124141624333547	0.0387189574686574	0.00618832150664595	0.128608445459717	0.270542780210258	-0.0171183563150838	-0.0459337949018468
C1QB	pink	-0.0227147085544889	-0.017366459722992	0.620215958591954	-0.0125584338839877	0.531297812591345	0.319523763292739	-0.0398501365850778	0.888462332862456	0.11687651369348	0.208011193459609	-0.0388242103467243	0.0155004983798885
LINC00887	grey	-0.0364424261942859	0.125726593792396	0.121058419326371	-0.0314289287287982	-0.123896549974888	0.601117617214289	-0.0443045151227127	0.00883752253126182	-0.0395691773828834	-0.0171580088296312	0.105648035793735	-0.00765031355937338
AL031123.1	grey	0.0232607904657511	-0.0275354522796377	-0.119275766582107	-0.00316638330976564	-0.075902601576338	-0.345985613422172	-0.00657954812002837	-0.14746902243106	-0.0149066831142027	-0.0764777462937986	-0.026110487871758	2.15547584065318e-05
PRR7-AS1	grey	0.00290715399238894	0.56938409064053	0.149221382662946	-0.0123165012693895	-0.028841935279982	0.372000552444765	0.0310654499546298	0.010892881975126	0.0505734721048222	0.175310804876752	0.384021730425518	0.101149841227453
WDR49	grey	-0.0090310986449456	0.109577121856345	0.545988415325891	0.0195966393371292	0.0864943442244048	0.153760964793935	0.00145143923770254	0.224664953084874	0.0286352142153583	0.0927629615190415	0.243138999434878	0.344327625800699
AC120042.1	grey	-0.00959695937148838	0.133372077828737	-0.0556353553479269	0.1963661981609	-0.0265935578905992	0.0162416318344995	0.0262802732105324	-0.0637434663790945	-0.0147460981225443	0.0383214921798114	-0.0101944595700815	-0.00780876860912812
ENTPD3	grey	0.0193791392537327	0.00732382833205908	-0.0370418333126016	0.00852473109229641	-0.0286993596172348	-0.0743341463308652	0.381479336755679	-0.0404857909679365	0.0689454324265562	0.173089196874062	0.0408109635314615	0.0174683891301695
AL110505.1	grey	0.0295860739142053	0.00951726999679209	-0.0717753627558319	0.0554479872733023	-0.0395510220320542	-0.173536572475452	0.00292169664073766	-0.0725539411568919	-0.0132186469163889	-0.0338343728304349	-0.0227312977937891	-0.0159355384557574
AC007326.1	grey	0.00868199647381511	0.0214008393647486	0.10594758819928	0.0130008834014868	-0.046334615813757	0.276104035100729	-0.0119752179895437	0.0426650516724397	-0.0102695613190905	0.0742301608845062	0.0176773916386509	0.0151193275978104
IQGAP3	red	0.0491068789924171	0.10957967437408	0.155643180424711	0.0115601845752449	-0.104122869028958	0.234667340427482	0.257150831938246	0.0532533705932794	0.138317986650291	0.845856683346514	-0.0223368395044216	-0.0378207212192126
DPEP2	greenyellow	-0.0404130233793617	0.0088136576832256	0.240872372210225	-0.0231337046304885	0.890166069914981	0.20288166869738	-0.0470523974139013	0.78847575255657	0.0210227475350406	-0.138095215049597	-0.0256021366014502	-0.0288348169761079
SIGLEC9	pink	0.034808878479267	-0.0201635865800388	0.439715961844883	-0.0161317248179593	0.63741123653516	0.304056588796711	-0.0498932219866782	0.919873708517405	0.229586708261484	0.14517464495583	-0.0230648541694928	-0.00901518576545144
KRBA1	grey	-0.045407956662402	0.0379536659348819	0.157472838221898	-0.0416929569655727	-0.149219958570308	0.546932837507827	-0.0469433954661161	-0.00334973032545263	-0.0469540556156605	-0.0380955199726059	0.0217592702763913	-0.0366392366072297
LINC00845	grey	-0.023893588478058	-0.0520273319499673	-0.103751834776936	-0.00821203283421145	0.0949128718115029	-0.0660421699988055	-0.0493602609427919	-0.0192659421928375	-0.0489627775029814	-0.145069303445939	0.0517510126064415	0.0413582159924628
CNGA1	grey	-0.0104841992743145	0.0302468392142334	-0.114288028457081	0.019880652543788	-0.135810081748372	-0.297492126947218	0.277524584628818	-0.18985368178468	-0.00769910034796006	-0.0384160689807289	-0.0195333315533243	-0.0105527443596562
TENT5B	grey	-0.00556145986476167	-0.0190184821159966	-0.0758072476053075	0.0049367994428935	0.0178033481774142	-0.27115019767832	0.000520441523316806	-0.0110748808096354	0.0166234192657759	-0.0299670392689293	-0.0453553529140322	-0.0280072940982633
PDGFRA	grey	-0.00844608185244353	0.00819506851358971	0.0302340279411694	0.00515577290083885	-0.0176616629490446	0.0324008052740375	0.0150986697763233	0.0761639903733135	0.229039021975879	0.334993416794878	-0.0163353978328412	-0.0193563195393518
FCGR2C	grey	-0.0233802297506531	0.0661739541916793	0.455493460880351	-0.0192213875197126	0.194346215245257	0.427819964276475	-0.0374383295491996	0.437042754456587	0.0768056387350495	0.0770999725615583	0.171107731871849	0.0281441541567005
AC011313.1	grey	-0.0562722799602543	0.00357364959036841	0.139110776217243	-0.0198861357057715	0.00779041350409288	0.276233472163063	-0.0647315780220269	0.0497575302876325	-0.0643078689761709	-0.0794271158224752	-0.00363462283582483	-0.0432203800461912
BTK	pink	0.0877892991956923	-0.0307744682546764	0.5832837369749	-0.0231339255486245	0.584847439058916	0.336663094044978	-0.0601741304798157	0.879643390113064	0.0455717566865797	0.0731953892531215	-0.000650318694261982	0.0431897100958697
AL590666.2	grey	-0.0453408698266537	-0.048738398019084	-0.067972144533084	-0.0228145602558734	-0.00976439829187116	0.102871400747215	-0.026961693791993	-0.0144262592475769	-0.0505616967494693	0.0769268510854234	-0.0956361313508778	-0.0847114194204469
DARS-AS1	grey	-0.0193172241746234	0.258239847619117	0.212030069431339	-0.0177783503658977	-0.111018370439989	0.553351093167254	-0.022534344445999	0.01342716264457	0.0167828552717185	0.0835202392956124	0.154693974021002	0.00655985896561264
KCNJ12	grey	0.116403385670341	-0.0390113963757415	-0.114488384637726	-0.0133913295276653	0.0785970113904044	-0.0919600349510896	-0.0235053668410137	0.0389456519410206	0.109158562484655	-0.0219863466938709	-0.0742409392215677	-0.038052752012968
SCTR	grey	-0.00994274372352506	0.0291227346329277	0.0765225795516588	-0.00489116506814794	-0.0709104105756002	0.238964337472788	-0.0238818256721213	0.000174240391669408	-0.0182601414000864	-0.0456851328452886	0.10458176702424	0.00855423411576077
LINC00299	grey	-0.0134243461939832	0.486823953869709	0.214066708590751	0.00465581614722137	-0.0358013913837742	0.452629173878928	-0.0133252653972913	0.0336495090936012	0.0137765601658246	0.00892109051164641	0.35327384209692	0.176563131842516
RNF175	grey	-0.00387704461491259	0.0811847825977129	0.166782995562186	-0.00381575192798901	0.0989767459408797	-0.0242556240443798	-0.0149080491219002	0.213511243265065	0.0510346417033292	0.0292558015136647	0.0544293933111432	0.0152735285897727
MYEOV	grey	-0.0118534428858839	0.0224135888358142	0.201242648191786	-0.00289317181135308	-0.0526399873943756	0.326331102613129	0.128054571759782	0.079197385796394	0.00294548562487216	0.147364894475558	0.0318577931538239	0.013511322439212
PDYN-AS1	grey	-0.00237061096364982	0.256016002844001	0.066734803070412	-0.00475321945790979	0.014090552895292	0.196175015937957	-0.00850561474875782	0.0324854229582161	0.0268300715263539	-0.00061551896113092	0.0643891173131146	-0.00738235552087452
PCED1B-AS1	brown	-0.0341626676156374	0.0427280500959845	0.844317627865997	-0.0113077463172727	0.39072441098817	0.483812323764462	-0.0402008456869234	0.755212472528565	0.0759842444332086	0.177987357533148	0.0188840073597527	-0.0220510118642269
PLPPR5	grey	-0.0373933467213723	-0.0259763169063881	-0.0256490391914401	-0.0240689073937782	-0.0232541812900072	0.157524438110767	-0.0456826112351795	-0.0475129530834636	-0.0480235546951397	0.00695136478649539	-0.0502008144141832	-0.0492268177161988
AL118508.1	grey	0.0120727974811514	0.0370078309773352	0.00437128417318472	0.00802276372292567	-0.047433149955959	0.0414586308759012	0.155938289550996	-0.0239268254924986	0.0203958534393911	0.173638797151147	-0.00141835067149646	-0.00278815483516692
PCDH15	grey	0.0108975214361696	0.0556869049550661	0.00348151960694876	0.0145093088039235	-0.00570508379144677	0.00386699488396617	-0.00418122476129164	-0.00301255874041183	0.00818359446352086	0.131988224914072	0.0030615370230757	0.0016637436993886
ADAMTS19	grey	0.00301259063655018	0.111360137236032	-0.0754832325367482	0.00105503184422856	-0.042449348387996	-0.248523581099827	0.0039253358461384	-0.0931994777424742	0.00552518324534694	-0.0240193009922809	0.0618254550053611	0.13040732203
SLC25A47	green	0.0164710770892242	0.0919877650492767	-0.0831328093243304	0.685566724785338	0.0761202130716273	-0.0521028234248412	-0.0187061688962824	-0.00980864678673324	-0.00267768958380204	-0.0134345871315826	-0.0263142941215657	-0.0224488325779457
LACTB2-AS1	grey	-0.0176759881244581	0.0787635568355581	-0.0472146701907094	-0.0172519977159855	0.0527273361903273	0.0986623622051356	-0.0436966330582272	-0.0551129185914381	-0.0330188732839048	-0.0511576445095865	0.221306257881162	0.0352261549088849
DLX3	magenta	0.00710896398462362	0.131850503627271	-0.0550963791996358	-0.00717163264645026	-0.0565706596940494	-0.0834799423486297	0.771247123548521	-0.0577338525159192	0.0143955150004373	0.104066713641494	-0.0162091266363006	-0.0250858566769017
AC092296.1	grey	0.0341961941748321	0.0627083686641473	0.0301958898004524	0.024789529670488	-0.000947858474054121	0.148733304857021	-0.0499093167916098	0.0374210046016375	-0.0435949753451862	-0.0488309173892866	0.0869331575851214	0.00373486101357705
FCGR1B	grey	-0.0204645002819051	0.0480691284740599	0.661503848064135	-0.0101999624709197	0.257624614842257	0.419541902946275	-0.0350374077115283	0.688648392264113	0.180816692244841	0.231288901315067	0.033261022176849	0.0192219551471403
SLC13A2	grey	0.088119983323796	-0.0197684845840446	-0.0726642560332418	0.00822805196156631	0.0378631850343941	-0.0842943358425124	-0.0134685917593458	-0.0382602749369245	0.00124716382198674	-0.0610381731248709	-0.0281361966186291	-0.0148743245448963
AL109946.1	grey	0.0561411469120063	0.0215579926257006	0.0688001717694276	-0.0105552566533737	-0.0909541819926777	0.364187080882284	-0.0261799957797288	0.0194649282014421	-0.0152033776131488	0.0324655685821232	0.035213909141739	-0.00941800492731887
PDE1A	grey	-0.000125249352310338	-0.0452719647849397	-0.137641701317909	0.0307039936997931	-0.102925595276913	-0.44122508889155	0.00246448591247409	-0.154436335671081	-0.00343787602691965	-0.0240414058484561	-0.0481607978372428	-0.0206693625176928
PAQR9-AS1	grey	-0.0178453025662588	0.0369300043886711	-0.0882102911916916	0.343485536015659	0.0679390570976449	-0.0318152734052049	-0.0321547431833996	-0.0278865781832135	-0.0326928233893709	-0.0534119691796638	-0.0330805963925683	-0.0218340374012564
EFNA3	grey	0.092873672382725	0.0876474837338318	0.114197588148462	-0.0142768994974914	-0.0621217443231078	0.507302257601811	0.108146838200011	0.0692435877052209	0.0537471319801237	0.16749330281505	-0.0404482828732239	-0.0632355318727709
FABP6	grey	-0.0167448919847055	0.0384489939166082	0.200425237545106	-0.00385310799012204	-0.0176098422270742	0.36344748399598	-0.000303541228395988	0.122934335740358	-0.00613452610984668	0.125968923854189	-0.00834695434655946	-0.0152404122131467
GMNC	grey	0.00900117754154699	-0.0205918824681048	-0.0181280174673659	0.0466465530280765	0.00254974391524335	0.00913456566181447	-0.0145972989308582	0.00734644987256992	-0.00186730897920404	0.0457538259450358	-0.0260031753732493	-0.0218726943718864
NEXMIF	grey	0.0100921196275294	-0.0298810683281945	-0.116850180811952	-0.00644466280418315	-0.121030110576164	-0.323521918624297	0.0162338614033119	-0.148949100329028	-0.00695210456626258	-0.0261676788988583	0.0808992308712838	0.131743543418549
AC106892.1	grey	0.0178982470697934	0.000321332425895465	-0.0470557586581757	0.0233820256904155	-0.0216854923128604	-0.131997736334709	0.00596188461603513	-0.0276315871875563	0.0160226296807786	-0.0419139783211128	-0.00318426976488598	0.0210662041267459
AL139125.1	brown	-0.0180145349026702	0.0486470890637773	0.669899026225872	-0.0162113433435933	0.245622805144304	0.373119363006919	-0.0349939384812909	0.607583373163551	0.00688953191840435	0.0666630727044053	0.0620450171803113	0.0762636132833526
VWA2	grey	-0.00166561522376097	0.0772260159750549	-0.144987367720043	-0.0100259477106478	0.0253792550211907	-0.225134243555528	0.0137959975158909	-0.078169104656372	0.000753948257546222	-0.027383551959594	-0.0192664019805166	-0.021343128744462
FAM111B	red	0.0461162215324648	-0.0315094675727079	0.16228617095566	0.0566331247086095	-0.151137372025473	0.0551612179525051	0.0778661943126692	0.0080465049308462	0.0610284005449246	0.655394185400781	-0.0150706184922911	0.00862238311393895
AURKB	red	0.03942724054094	0.0781607823364584	0.232707236465486	0.0139746262664391	-0.0440576603157403	0.141519942165387	0.0999079426487876	0.118998328617235	0.334565439420624	0.881256770528187	-0.0283630518186687	-0.0255103207289205
HSPB7	grey	-0.00531452718842784	-0.0401521294589778	-0.139674641306325	0.0359940767506369	-0.105690032658722	-0.536669541423426	-0.00102159480887243	-0.18641308441551	0.00468365271384351	0.0590679622855655	-0.0207739280051363	0.00962370600636899
ZP2	grey	0.0165750726885689	0.227458739578888	-0.0666526432092617	0.0462240651119017	-0.0915569281689403	-0.215501481144085	0.0263375152550841	-0.150414344558789	0.0046636422087159	-0.0298432727377469	0.0703218917722435	0.121439999145437
AL365181.2	grey	-0.0441342613190497	-0.0254221320226072	-0.239094518809156	-0.0182886087323374	0.102756792388341	-0.153672310032868	-0.0364286901711035	-0.118259889439852	-0.0409725770207257	-0.0689687143826057	-0.0805897907906862	-0.0521120624069977
APBB1IP	grey	-0.0526870364879021	-0.0745367758400149	0.165740950480917	-0.038065095570617	0.241120068844681	0.26981941551858	-0.0843931470591041	0.329733112537326	-0.0507320539646527	-0.0287626436058324	-0.0738015679790703	-0.0731112955816178
CDC6	red	0.118317793630695	0.0574723057146765	0.0934963253901261	0.0290458349064472	-0.109774440644014	0.102505326411179	0.146908985125195	0.01758035996891	0.14980216660659	0.830677979593146	-0.0438000800160628	-0.0157309118899188
APOBEC3H	brown	-0.00558813584420277	0.108901460509827	0.811167419163063	-0.0061637494238338	0.149151289990923	0.52648663138552	-0.00957128835647007	0.4582527914558	0.00595145593976402	0.217126050913868	0.0222262115438547	-0.00783691145275097
C1QC	pink	-0.0198632190080205	-0.0391755154821414	0.598564710410736	-0.0121363552724798	0.521893509436697	0.319465843652918	-0.0400995696027838	0.890958328831575	0.143783285884084	0.205684854060438	-0.0512368236764789	-0.0231021745910185
AC006064.3	grey	0.0505726764968757	0.0725672292867609	0.164673046186191	-0.0435953883622745	-0.124278669835962	0.441426706171525	-0.0417458778064449	-0.0444760425221215	0.124619172966148	0.022149979991975	0.106142312291869	-0.000107919144422206
FP325317.1	grey	-0.00366520356475786	0.0629546512341839	-0.0231287694576173	0.00456266782640379	-0.0152130873270875	-0.00684067188534463	0.00538979829059992	-0.0268865350468647	-0.00184732237853013	-0.00708617578039302	0.00941994127928977	-0.00812487269162934
PLPPR1	grey	0.0398133717757503	-0.0330624112506088	-0.158671924732679	0.0283158458745184	-0.0893117011076316	-0.413024379794401	-0.00493485672450349	-0.168508066774166	-0.0248154329133969	-0.108415647399931	-0.0497047149589906	-0.0262142135374429
NNMT	grey	-0.0365237075098389	0.0141862829629089	0.162481653693629	0.0089051884162845	0.0318216512914307	0.483026336441443	-0.0357877436547287	0.184930501686959	-0.00193587847547426	0.0310994009280067	-0.0237812756908277	-0.00822201309699767
NME8	grey	-0.0261390035712486	0.159082520257583	0.494678381978742	-0.020536153284389	0.127196746188795	0.508817385839687	-0.0353307195461059	0.385907848099812	0.14495135437894	0.0459501776888809	0.202606491718735	0.0731152831094739
GATA3	grey	0.0173187238255838	0.168844030442487	-0.0577058018296508	0.0112372547712916	-0.0973491710924939	-0.298488484529121	0.326243591499226	-0.130979101910274	0.0314542801330348	0.1136162796687	-0.00997400640753554	-0.0121146380707987
TCIM	grey	-0.0225451778017676	-0.031892716024708	-0.0863272194436964	-0.00561544096530065	-0.0881541814177349	-0.165521925749554	0.0975733028922931	-0.123206147886802	0.0104794107048893	-0.0421606235397142	-0.0401954797067515	-0.0249497925226789
AC122134.1	grey	-0.0183653948949308	0.0807391079262806	0.161326285084346	-0.0118678852179984	-0.0276874030975394	0.274652765715061	-0.0120124711595135	0.0830518144396394	0.00623768003194749	0.134330087933603	0.0911376887178348	0.0326520840913277
SYN2	grey	0.038758598693445	-0.0155222405486885	-0.111397138924891	0.00502015712875866	-0.0124836592351276	-0.160536024458467	0.238116593342589	-0.0542532820337988	0.0153942889817974	0.025955353417013	-0.042462884855639	-0.0286557536330917
SLC12A5	grey	-0.0110449581622766	0.0814060910469392	-0.0547242926476815	0.00165684464503255	0.0462446452140083	-0.163136787082511	0.0042278949472541	-0.00201667737051354	0.0859339177983005	0.118826412085198	-0.0325473245111184	-0.0233183142256248
DGCR10	grey	0.0255459655319298	0.150287379694058	0.184291343219004	-0.0272309317032121	-0.0839578633353046	0.467359288544102	-0.0431605049152368	-0.0225408501568102	-0.0327730417321158	-0.0338362358446547	0.0974231076303318	-0.0218246367891518
ST8SIA4	grey	-0.0400845563270011	-0.0219170331785506	0.264171850794792	-0.0165463422287892	-0.0691453888585156	0.38915509980578	-0.0376687301006726	0.134238240072088	-0.00853448406020354	0.0158205219916967	0.0886826197292651	0.117148725529937
TBL1Y	blue	0.0287631370212802	0.371512471068029	-0.0428189830813512	0.0927553690202314	-0.049049656445092	-0.0281572337112357	0.00229478936658624	-0.0556806605946838	0.0194389493696779	-0.00882299651456156	0.0752131026067597	0.0828303818409482
AL365181.3	grey	-0.037265337790053	-0.0429095614098921	-0.186482469727827	-0.0108165424506746	0.0632158441384676	-0.0895988178379991	-0.0293082638623812	-0.0670608843776699	-0.0340930131068915	0.0713848179058869	-0.0907925161222824	-0.0653465401075101
FOXM1	red	0.0311547255772618	0.0251623370005719	0.106360343954042	0.0424536900563186	-0.0799237236175657	0.0581698203109111	0.077118219449438	0.0473761390781776	0.150210013573285	0.831818840499541	-0.0204259505916906	-0.0274607172027905
MUC12	grey	-0.0301542881538995	0.0015243998317877	-0.077779020039191	-0.00651511046922555	0.0911609108641847	0.0304510777616287	-0.0195012394692065	0.0177665769382725	0.0380119256604335	0.0309676137311096	-0.0427712325099853	-0.0347484721243444
TNFAIP8L2	pink	-0.0150305743038403	-0.000361896905928086	0.621004120214833	-0.0174040647040065	0.481795631182499	0.403819080034976	-0.050137000833155	0.816911814670396	0.131433801801731	0.11550857610057	-0.0339968452073981	0.0250842222936698
ETV7	brown	-0.0529279736031223	0.0632851720272398	0.72297950012131	-0.0214255612402641	0.0742470819583068	0.496549624243316	0.00916793770121776	0.403219307853681	-0.0447856474200534	0.0804177088183615	0.0462935585445264	0.101979318892904
LILRB3	pink	-0.0174336795546302	0.105106360534449	0.490757535403314	-0.0127769270297474	0.619717418207608	0.412919135560403	-0.0382195972216655	0.790390950818637	0.155968604460674	0.119238915494307	0.00424057153050798	-0.0509967500374618
AC009779.4	grey	-0.0398268199336125	0.0432213185557698	-0.0861201212421257	-0.018836169419659	0.0174638528399375	0.0991575179058911	-0.0409323737735305	-0.0907739242082858	-0.0469461834389415	-0.0620342002847342	-0.0254781563982351	-0.0507513887293919
LINC00645	grey	0.0510877239344076	-0.0314112331926269	-0.106927254690704	0.00483880307751954	-0.0811154902031303	-0.343692946471074	0.0092830129924641	-0.129665006931516	-0.0130766644074253	-0.0744327165452347	-0.0286877445466589	-0.0150020149408402
DPT	grey	-0.00940919900734672	0.0161620140326216	0.0819476353983571	0.0674721417856918	0.0173035190989565	0.127056143444488	0.0188855503933377	0.117707062910142	0.326783621963571	0.0388874704575045	-0.0111029750988004	-0.014971463714078
AC011239.1	turquoise	0.0535168373991114	0.0589626619178638	0.0045594620697313	0.0100165997542002	-0.0424945098309726	0.0336885751214717	0.014373242584012	-0.0436323644072443	0.0143729026567924	-0.0063839140961495	0.591164673207314	0.206500224165497
CACNA1S	black	0.754638763393487	0.0548181900540419	-0.0160328366312006	0.0158391899239658	-0.0331783744712198	-0.000415717726016792	0.014390351814784	-0.0334968416168568	0.0198034874146142	0.0372205610801751	0.000709226575965672	-0.00930240704061569
LINC01928	grey	0.0234160575370386	0.00583260684322452	-0.0426302718842821	-0.00126335512016295	-0.0170877267430286	-0.0191275365350524	-0.0100019633898703	-0.0256745392747653	0.0477690165599318	0.00605248345069668	-0.0161093609950663	-0.00804203894808444
AP001094.2	grey	-0.0429464794919842	0.120382209950503	0.172543202478541	-0.0380349646388234	-0.0747600053781686	0.520413670630898	-0.0199000978003089	-0.007887659952699	-0.0284619119421649	-0.0810955612264879	0.354152861256104	0.0268912748137829
AC024022.1	grey	0.00608397120762544	-0.0305270605485438	-0.129794142143269	9.78519264797165e-05	-0.00437493887381803	-0.289486962397521	0.0084709979054036	-0.083952749532547	-0.0213815360969871	-0.126978218477763	-0.0407052426074095	-0.0183611616385256
CXCR4	grey	-0.0407370052904042	0.000278780097228862	0.476894626129415	-0.0320279382517077	0.224848670019842	0.57433688165276	-0.0383313838885488	0.45820502410639	-0.002760088364281	0.0424530776729558	-0.0208916098049348	-0.0345901171689464
CENPM	grey	0.0267425756137225	0.100386969622882	0.0338536566731977	0.0542602145434862	-0.100876694365473	-0.249092111772363	0.12812677309273	-0.0559127686302928	0.227311902579008	0.589249001816174	-0.0547604006431013	-0.0272795152203821
BIRC7	grey	0.139361343503189	-0.00256090141620027	0.041948068457799	-0.00691705535357117	0.0970773923784934	0.132254023580873	-0.018961572915108	0.108053881390433	-0.0020742631143192	-0.0222861062579695	-0.00330155595420078	-0.00798155553722857
CDC25C	red	0.055151494017688	0.0945589482265706	0.140741530406741	0.17253256825378	-0.0665015453575486	0.191360185808567	0.116774048620234	0.0682309520704485	0.222970666685311	0.715111738880858	-0.0206510495000323	-0.005200229711481
ASPHD1	grey	-0.0327280773082757	-0.0252124084650239	-0.104471020195393	-0.0261739103208367	0.0803207916846532	0.0508674432777874	-0.0170843401052311	0.00275736511126927	-0.0152335149534385	0.0851058028052942	-0.0826254933646349	-0.0560201178734474
RDH12	grey	0.0612631891836197	0.00397329765367029	-0.0317561433024537	0.00844456234095741	-0.0260442421855986	0.012704589275483	-0.00559615458036262	-0.0531883603818235	-0.000907451713223734	-0.0421337327057941	-0.0176289230837833	-0.0153165218977008
AC026469.1	grey	0.280852037346213	-0.00301529799636499	0.0213750153468787	0.046167127967124	-0.0519974858879606	-0.097393347383674	-0.014167533258527	-0.0363156877693889	0.0058629420798771	-0.0303589923371973	-0.00310900034889586	-0.0199189187078618
CD72	brown	-0.0331126314191073	0.0398921867048672	0.818230512396517	-0.0171592850630895	0.305572017510409	0.413041818377508	-0.027565512003636	0.688663912573198	0.0643669104008412	0.245614221661766	-0.00153068277210226	-0.00327707233027516
SH2D5	grey	-0.0306924651392959	-0.0423214858775852	-0.107158625170824	-0.0271832154020087	0.0974198395312032	0.0452165241353801	-0.0381977545966814	0.0410803312723012	0.0289129357684151	0.104142855605748	-0.0606304301531232	-0.0319183406151323
KSR2	grey	0.00199040993464328	0.0496325558081157	-0.0827417957839369	-0.00943807608936971	0.0316654166278733	-0.13553354714571	0.0505296280894688	-0.059362079096892	-0.018141926966178	-0.0335330316851721	-0.0128915629304351	-0.0207897654328894
CFAP74	grey	-0.0188611736355835	0.490585239397168	0.0936464096106972	-0.0230831676386411	-0.115336915497976	0.435587781055018	0.0176376846947259	-0.0431283491979454	0.0068437039572573	-0.00375976735870837	0.122717384617507	0.0193091869858619
MOXD1	grey	-0.0110771751207785	-0.0332917766944611	0.0443993629866031	-0.00341369725072164	0.0540650339280051	-0.0475495977018938	-0.00331120916960241	0.128126436774486	0.0354069771454449	0.112883742846004	-0.0486013037146706	-0.0424051519238094
C5orf38	grey	0.138616993791481	0.0375415812371971	-0.00844779383417815	-0.00507324953360335	0.00716825573690529	0.0917087755100416	0.0147302247471183	0.0256781253486904	-0.00424314614990366	0.143504339532487	-0.0252615120461616	-0.0272473902112697
CDCA2	grey	-0.0253777616725932	9.07226804659177e-05	0.219958885904546	-0.017902625600212	-0.113870230977122	0.514380134497424	-0.0139606673451789	0.0742682986361093	-0.0202263290821579	0.171209397635261	0.0282912031432665	0.0336149150634861
AC008105.3	grey	-0.0180037373814862	0.237757570773104	0.516686395410715	-0.020177575437663	0.0932592610190763	0.430025183837641	-0.00666390787430101	0.262638379667947	0.0566035222830635	0.215774755067952	0.112293325801247	-0.00337571800282393
AC137834.2	grey	-0.0235805153296759	0.0793625377619457	0.164355268696763	-0.0204909498635945	-0.129188051885359	0.512305142881174	-0.02575527711359	-0.00295855850849208	0.0223293381153521	0.127547693916092	0.0539541825600676	-0.0136865188618997
ATP8B3	grey	-0.0113099853230682	0.0342061829856236	0.0587188938784188	-0.00245069976284815	-0.0299511866876006	0.284897424308834	-0.0165255990754211	0.0636178733402402	-0.0133984995229078	0.165721824889056	-0.0139112012290737	-0.0316624393098315
GATM	grey	0.0292693612356665	-0.0717570280450558	-0.123201313930356	0.0424696538163505	0.0423997525610257	-0.0155224320135532	-0.0659552718042055	-0.0666173116143599	-0.0768556854498562	-0.146217232223635	-0.0654981540331175	-0.0274103289040519
MYH7	grey	0.0688855710902404	0.300286944187808	0.00166865023445507	0.00803290991531143	0.0845576572928673	-0.08634803896528	0.0156054638476435	0.00482469767724785	0.0177730624498253	-0.00288719686553597	0.00966824750040785	0.00330533820333809
JAK3	grey	-0.0409453968287327	0.0894245447621045	0.610200518163963	-0.0238329817430222	0.116839252866185	0.546115920454731	-0.0232838196784543	0.453908335792303	0.0390863482558988	0.232659043955554	0.0319591490692162	-0.0280858414097351
AC145098.1	grey	0.0156730228399785	0.00145987243466897	0.527174250260162	-0.0232995064196174	0.329610526075819	0.488140047813924	-0.0452109142595312	0.681198296127086	0.0980263523356351	0.168512747979809	0.0327159077936302	-0.0333746849136251
CRYAA2	grey	0.00378764555390916	0.0224006816781473	0.0137970197989348	0.00114559416471534	-0.0283190610829841	0.0600295886568069	-0.000115732215758126	-0.0155136787360521	0.00182065580292247	0.0220305788201092	-0.000629707364076773	-0.00641493759769814
NHLRC4	grey	-0.00677469166419424	-0.0426484725281437	-0.143412796313817	-0.0011840105395564	-0.116166992022746	-0.531819309144485	0.000957779049936655	-0.19442476298174	-0.0169014877670457	-0.0815660777663584	-0.0450734692741472	-0.0161802175534757
KIF18B	red	0.043744757729796	0.127187081789615	0.227631797958662	0.0257143626022828	-0.0788229992067397	0.173270413015487	0.2040985715792	0.0913872008991868	0.270080412258564	0.943816313974521	-0.0146055062306113	-0.0300465046728209
AC105020.1	grey	-0.033603471410518	0.091262005400992	0.248805952774229	-0.0325462464774954	-0.0544953659459797	0.50982013496462	-0.0177799722740046	0.0739870336232578	-0.0049720105446661	0.0391677746937387	0.133669896895391	-0.0212397390863465
DTL	red	0.071647252597766	-0.00166435608401413	0.192731439543916	0.030895838143624	-0.137140399181531	0.185080978976714	0.102393305804415	0.0630355799051671	0.0918065304375466	0.79658335377587	-0.0299560380979176	-0.0144164549023848
PIMREG	red	0.0430446721655827	0.0372586944795482	0.154932001261688	0.013365245127864	-0.0855167844784805	0.156172579761329	0.0934579575302507	0.0779862124227334	0.21063566179166	0.847800491528865	-0.0494344566944024	-0.0341077756826284
ARHGAP9	brown	-0.0148792560169465	0.0500613198991165	0.874807227916699	-0.01824398363412	0.310973506852978	0.476679477076997	-0.0394042172571739	0.646463149012033	0.0562013112419767	0.154950226622536	0.0315760722016426	-0.001290229493842
UBE2C	red	0.0336026704591415	0.0475586945346606	0.147960574126145	0.0880807413110848	-0.0796764751305382	0.0515042771391245	0.149135906627586	0.05391147526447	0.347338664502239	0.825634227491513	-0.0287384247228058	-0.0221544198543217
PTTG1	red	0.0576107942845702	0.0438152210352292	0.260499723805465	0.110812347764047	-0.0422606815507149	0.174084737869942	0.0683696990620511	0.152326076602032	0.375212331578324	0.830908783639249	-0.0364075972818627	-0.0107318777677044
MCM10	red	0.073456966479576	0.0615489866264155	0.146001284441643	0.0437502976724713	-0.101071039527032	0.127233711924629	0.224310106744932	0.0458020706225691	0.112687526224872	0.841480669279383	-0.0162234091874903	0.00162154928374695
LAT	grey	-0.0079898615788488	0.306049395498006	0.382571451653856	-0.026257580140278	0.0401190012223631	0.398608585468062	-0.0120770661204458	0.109629400067117	0.0293777745773123	0.144540037745743	0.0956938332086471	-0.0386025881758894
NTRK2	grey	0.0255541139369148	-0.0315783544738919	-0.0377166820380298	-0.0216332322905647	-0.0486462000289704	0.0681143385422153	-0.0180518667076058	-0.00652976917918977	-0.0227308962180475	-0.0593376096049159	-0.0304161882168236	-0.0367390720524902
KIRREL2	grey	0.0118713382950246	0.142260929862558	0.0958196829762895	0.00157623350000353	-0.0101358001613677	0.106192821105633	0.00095746614090815	0.0339203688728277	0.0156994073686025	0.154535000716153	0.0036530922628845	-0.011951959360316
Z82246.1	grey	0.0422358459061545	0.0195925277584847	0.00454349724190474	0.00346394703447716	-0.0484351354055645	-0.0686793594720624	0.00534144146776426	-0.049724950253878	-0.0177792993210705	-0.0289049391004715	-0.0209231565757462	-0.00386423286432972
LGSN	grey	0.0048156851295696	0.12066791777667	0.0840724461996015	0.0765524083536447	-0.0467596099489697	0.165705298986652	-0.0224649270904874	0.0279091205872883	-0.00408231852750463	0.0342496904184553	0.0167128050774089	0.006962450668029
POU5F1	grey	-0.0483441877851096	0.0609262902220855	0.120261778678219	-0.0303708332892568	-0.0457456749176917	0.444013124965323	-0.0422511260127953	-0.0103654993487145	-0.0453787493782959	-0.0529365918308444	0.119683225984016	-0.012405419534833
NPSR1-AS1	grey	0.0103967947561336	0.176462682174413	0.0116449051804557	0.0211377523928756	0.00445032461157147	0.0608658848205149	0.0125291849117902	0.0322764857480243	0.0169384092078666	0.0666852739757344	0.0128292342601688	-0.00136026407263656
RBP3	black	0.900334707920051	0.0754704856124537	-0.0265562421519963	0.0614557113606063	-0.0307506332945239	-0.0219401264552157	0.0729391111791238	-0.0584391178413661	0.023077265436628	0.103982782320645	0.0461532023481649	0.0663483119517118
GTSE1	red	0.0669190257656534	0.0197744042418898	0.194254583919498	0.0205135468765262	-0.091115917702199	0.081900735344399	0.17031521248706	0.0845377527075381	0.160433442835233	0.922028091570643	-0.0360974591733778	-0.0301830925377997
POLQ	red	0.0397843768324007	0.220783927256032	0.264138475624995	0.0498479811516324	-0.0749856758645964	0.111048945999179	0.205130047775321	0.119507487982167	0.189029211666443	0.852107039848471	0.052709935752504	0.0283453551932296
TMEM174	grey	-0.0237506079119062	-0.0218975412861017	0.0668319284300862	-0.0129711002661204	-0.0853437788058366	0.16013829163544	-0.0349265119092192	-0.0459371860642196	-0.0417685157421552	-0.0892648567469752	-0.0231741215755286	-0.022199100051833
AC005831.1	grey	-0.00243686169521683	-0.016990047363832	0.222530505960172	-0.0351863121173683	0.0707668172911524	0.263339689370686	0.0371084529914061	0.216883586209606	0.0250878305325766	0.237120120966104	0.0437936956442095	-0.0325765655850879
AP003469.2	grey	-0.00260034356767521	0.101099363817124	0.144493700352182	-0.0205586236664952	-0.0275325420037601	0.43852852841864	-0.0306314192209263	0.112207222760218	-0.0154124861262416	0.194605199289906	0.0251231678817569	-0.0367776901352203
AC079015.1	grey	-0.0287749677247782	0.0515456566046782	0.607350231717649	-0.0252468960469913	0.176891288545854	0.418791567050545	-0.0442602123845377	0.429171669039846	-0.0119490878407356	0.000621557652864187	0.148118538711731	0.060618868846016
SLC1A3	pink	-0.0350325765350457	-0.0340339227181356	0.424099614561353	-0.0205742595152193	0.672399806546679	0.251478569774422	-0.0408491454648986	0.781714950276787	0.0872403987862825	0.085028479553825	0.070183551154434	0.0728017267691679
ITGB2	pink	-0.0279104056559223	-0.0547425639136467	0.57261981386877	-0.0240841908171772	0.652384090050327	0.326892111747902	-0.0554496030933936	0.92220288798417	0.0620325453095211	0.0934183381515783	-0.0537557406446367	-0.017169590536354
MMP2-AS1	grey	-0.0114397013979059	0.188014637946594	0.297176780869898	-0.00916992816223737	0.294271565513959	0.213279237062083	-0.0123881855314248	0.351081419635964	0.0109880844223541	-0.00349220583642559	0.0372173199364027	-0.0204221547405375
ECRG4	grey	-0.0194564806447858	-0.0207434840822635	-0.0358354189872717	-0.0112162668074528	-0.0500300469753101	-0.0403000936564565	0.00200841784761928	-0.0407821410073388	-0.0124134068647867	-0.109672361860782	-0.0225188341286944	-0.0286990904292745
AC009084.2	grey	-0.0142562944814656	0.116891765147177	0.0542572167280773	-0.00870447464115665	-0.0866182947255978	0.426672074216723	-0.0223800555640044	-0.0418991170340173	-0.0120963500608746	-0.0125409762665691	0.0952590193781482	-0.00943769482719817
LINC02121	grey	0.00984364844592612	-0.00756790079095977	-0.0339594826979876	0.0109154855267103	-0.0302128825211614	-0.139714375401196	0.0235355082307607	-0.0426709970406738	-0.00854292647041267	-0.0322847108963105	-0.00789818901129192	-0.00510141074539309
AC004921.1	pink	-0.0344607739300264	0.154454015101457	0.467347963349078	-0.00408108173512628	0.64868853117955	0.248962584171641	-0.0478151246664472	0.766865033807926	0.0443506628219957	-0.00355646649258012	-0.0248001164324591	0.0129266750869707
HK3	grey	-0.0140598556995142	0.00423049726188561	0.331710379225386	-0.0163644918197415	0.412702030544582	0.278737201186608	-0.0329705497525143	0.693249873349898	0.260894775728387	0.244424624711551	-0.0252733625452274	-0.0182786801619094
AC243829.4	brown	-0.028399081502973	0.0435012112124172	0.776915774130188	-0.00318982696795237	0.451630256321259	0.277777992998737	-0.0338812551829215	0.560002982843045	-0.00228576023043535	0.0922765944468026	0.0731515073000602	0.07874056754996
FREM1	grey	0.0690015161734515	-0.0514943898787774	-0.264220755467716	-0.00138606910698144	-0.111578272499507	-0.702675582316717	-0.00112150390489248	-0.277150500244431	-0.0320304955426321	-0.166766453452632	-0.0389036190706973	0.0273439118656529
CR2	grey	0.0115405106754458	0.00154073346920043	0.0608803518746599	-0.000637017527858712	0.00646423812586205	-0.0371867971692267	0.00839301234306384	0.0266903613985282	0.0183789015637921	0.066751260786394	-0.0141104019630105	-0.00483452290007194
AC092535.5	grey	-0.000335591989880452	-0.00873607219501847	-0.197800039829671	-0.0141097138800277	0.102068854379162	-0.137118556824501	-0.0306234899725881	-0.0545879296021137	-0.0114869012920385	-0.118911645868046	-0.0551941300218602	-0.0491441503760384
LINC01357	grey	-0.00765359974441966	0.210922451069991	0.556219524985787	-0.00416602383998916	0.230531013886296	0.213705308241074	-0.0121248041677937	0.446646046009391	0.0222669856610028	0.160245778003787	0.0182189075220618	0.0415599243393323
PRSS53	grey	-0.0233182879199879	0.133180182598259	0.13009861896053	-0.0193437934180657	-0.0839487536753101	0.512732026385621	-0.00677426771091089	-0.0245719233663988	0.0155054897376569	0.136798328036335	0.0930722319363542	-0.0161539545670868
DDX12P	grey	-0.0282375660962146	0.109191693265012	0.152199274375488	-0.0189896194324095	-0.128905185292898	0.36357526379912	0.0812360383778969	-0.0757341084342709	0.0532987180102298	0.367492979040311	0.0678912158654283	-0.00979731882952241
FFAR4	grey	-0.00991352354806452	-0.0118753923126949	0.123382681963883	-0.0191311778582162	0.152730632293947	0.0742655856511932	-0.0350651061228649	0.23847030304021	-0.0136744793190383	-0.0116747852175671	-0.024446387090446	-0.0183298462342614
AL355102.4	grey	0.279703927406473	-0.00943335790052282	-0.0361651360207862	0.0120021442198341	-0.0621189891767673	-0.00554004404881661	0.013348712787027	-0.048204154787955	0.0292709816616166	0.133025500220422	-0.00520890454198865	-0.0148333478716922
AL117382.3	grey	0.0622175064653382	0.123247285554024	-0.0328129518061593	0.0907884625973784	-0.0388239459322179	0.0381571527529849	-0.0136633480682743	-0.090404502955009	0.0337578971810966	-0.0282160549508561	0.0525822597406636	0.0298072151059571
BIRC5	red	0.0491303050130347	0.0888776418389396	0.186454061954506	0.0742492452567299	-0.0773889457239803	0.122491225654688	0.112720063525074	0.109059771081646	0.225613427593358	0.929803988888056	-0.0407709674455859	-0.0305311848568824
NIPAL1	grey	0.00118940812364223	-0.0380254983214562	-0.13869626945906	0.0122109967977297	-0.0960165194561378	-0.461777754415934	0.167200887920819	-0.174433189156707	-0.0146701555825255	-0.0390390016244439	-0.0278210555272643	-0.00275214452297414
SERPINA2	grey	0.229551810333449	-0.00559225353038113	-0.0258670806695658	0.0945022926780694	0.0480322936246365	0.0603445044476834	-0.018719273201592	0.0484893368127674	-0.00797410315667942	-0.0178246307857256	-0.0132317106917028	0.00455812324718211
AL109933.4	grey	-0.0129513181147531	0.047485892442617	0.0222743116719456	0.0247666319137972	-0.0707697863080547	0.12983568423605	-0.0159002003405657	-0.0653355802011603	-0.0207792383521851	-0.0621858653622447	0.0537627866633163	0.024315594312459
AC092809.5	grey	-0.0221342594468718	0.0840792499552088	0.21292093650017	-0.0204380080330423	0.0289155445359489	0.350316054355862	-0.0264440152155994	0.0612117649364046	-0.00977547675640895	0.059392254115352	0.0420904520566185	-0.0123314375525243
LUCAT1	grey	-0.00632620659592411	0.0734655600750893	0.0952568883693247	-0.00107641733011405	-0.0501664197187441	0.381174329982873	-0.0145030233739405	0.0501241804533484	0.0294849474873965	0.132694916841809	0.207171056582228	0.0489588916379985
UGT2A1	grey	-0.00539052779417978	-0.00258720603478528	0.0547972369520632	0.0275179270533146	-0.00658148123246371	-0.0365703922706936	-0.0082718463669519	-0.0462938564671317	-0.00826597512838701	-0.0394085033155671	-0.0124894642737397	-0.00962865165285581
SLC22A13	grey	-0.0063604428108736	-0.0252442498857243	-0.056516817139029	-0.00822280442445239	0.0227246435318954	-0.0441621325742344	-0.0312103503374156	-0.0359660522041605	-0.0337465238491743	-0.0887166240385966	-0.0425807214954501	-0.0304821350450204
NEIL3	red	0.0440591608056072	0.122870537597083	0.14749154305928	0.0168929192362381	-0.0604332453875055	0.0725573753686063	0.0155878131767857	0.0613281573553271	0.084233814528756	0.616415084892278	0.0074226038331555	0.029567395797229
TRIB3	grey	-0.000346873669386985	0.0270407766192142	0.0683410954787001	0.0127117933078355	-0.0881825118148112	0.172363483867386	-0.00210956682566871	0.0261438623095826	0.0677988310109458	0.235120799412688	-0.0368659959626283	-0.0354318617902699
GABRP	grey	0.231540524033124	0.0226158720118444	-0.00222254890153392	-0.00708242814583691	-0.0106974945530635	-0.031099686140685	0.00687815741933199	0.00425505211244431	0.018232902801582	0.0567399780826848	-0.0171711427014637	-0.0178653433515628
AC093840.1	grey	-0.0105155352082428	-0.0382632161431657	-0.194889906562904	0.0152237114405045	-0.0571391681140254	-0.3599981645109	-0.00630391404976995	-0.196480011442697	-0.0217421638937477	-0.0490383199308017	-0.0609342136438984	-0.0191883071751331
TPX2	red	0.0422445141919426	0.0395576143460289	0.183024173172568	0.0545607547665146	-0.094632740407372	0.112682655233798	0.1146544890883	0.0813150428160234	0.203590763200782	0.96051323746722	-0.0376885795271936	-0.031196497267413
AC008385.1	grey	0.0172158762592732	0.0155292103958311	0.0219547133721782	0.00529024066284885	-0.0181055196569007	0.0119525861755731	-0.00678214691904891	0.000527483352992891	0.016123304393269	-0.00678122333540215	-0.00812445962484375	-0.00907663087911281
SMIM25	pink	-0.0166579819086105	-0.0430492312443102	0.0572140240371062	-0.00990220349492456	0.789764370425	0.0101177727763838	-0.0313906432495146	0.680817380700713	0.0793561838905096	-0.0292909854926048	-0.0609678242629647	-0.0452261036947858
SLC16A1-AS1	grey	-0.00127632491284693	0.482804043543557	0.367585406964118	-0.00642796750225557	-0.0640477577091077	0.672743428907793	-0.0191993639203191	0.167824855533248	0.140494570779777	0.252874677360601	0.328601254704547	0.0661131484152118
AC156455.1	grey	0.00412543597848796	0.0913876336847799	0.0367057580552026	-0.0117312192724315	-0.0462924137222152	0.408008549639285	-0.0285222391488612	0.0377815052334808	0.121004184045736	0.322719942806467	0.0226479194582627	-0.0237867524045477
FOXE3	grey	0.0266095177954027	0.0517925685462351	0.000280132978020794	-0.0113923824270297	-0.0334571625546714	0.109812708492872	0.140253263198224	-0.0383187997540568	0.182517556137779	0.188687917760082	0.0354375436196113	-0.00603918445492595
LINC02783	grey	-0.0133599191391385	0.0670626017490621	0.0401281160367493	-0.010761636614091	-0.0754283439073594	0.343267680167949	-0.00817277388667553	-0.0188294260573919	-0.00730435279190533	-0.00332100146569199	0.0560906891885891	-0.00591711950624814
AL133320.2	grey	-0.00039891660464504	0.26657956510055	-0.116995365874947	0.006890617333344	0.0598041336403474	-0.0973635993443455	0.0457791172662376	-0.0278573710560981	0.0235499920649818	0.0750579717841683	0.0494087824037584	0.0122692156334084
AP005229.1	grey	0.010369693030151	0.143974433570019	-0.0297432885102566	0.000657637286626537	0.00629996331763511	0.00486813929509267	-8.19163657189434e-05	0.0216575396108767	0.426344673743922	0.089518920126653	0.0016328705514405	-0.00681670175346852
HJURP	red	0.0506612452574768	0.0907777935853213	0.248010981235254	0.0206025165137315	-0.0762705593603582	0.208279644372913	0.109588926760885	0.123943474486815	0.161236706440973	0.917089347431908	-0.0160003515005511	-0.0252390011770796
PRR7	grey	-0.0181754471852757	0.0559805261847117	-0.0066501545369736	-0.0152040765595417	0.0550820351218927	0.129649300459197	0.0473681248891932	0.0478470442622773	0.0149474710362983	0.179874132039434	-0.0647788581425795	-0.0487619883313695
SLC12A5-AS1	grey	-0.00705751460400182	0.191340209487115	0.0055814105413982	0.00166756026115221	0.0994625800006626	-0.0165195224248495	0.00861187312153383	0.0943887094982851	0.21450666224414	0.254533707805034	-0.0186748233389733	-0.0275339897137536
TINCR	magenta	0.043157507917103	0.150894228512459	-0.0115300697920937	0.00977286004909377	-0.0351269611263431	-0.0571541905926495	0.893372906692867	-0.0378572663916339	0.0427327817015228	0.176239694893159	-0.000613138528734462	-0.0119241845026142
CA9	grey	-0.048294851432573	0.022441594291963	0.282869324763695	-0.0351049141668388	-0.113803541817195	0.600122995285256	-0.0351899364107566	0.115714281307978	-0.0326193466484185	0.0448871801931213	-0.0130133037688744	-0.0415802043645525
RPS6KA6	grey	-0.0236839585233915	-0.0545475366364324	-0.336565274743354	0.00487476143670997	-0.0949590675860105	-0.734096459873932	0.0254153585917748	-0.312371227827333	-0.0429955689429855	-0.131816658548634	-0.0570368341882401	-0.00803968605267653
HLA-G	brown	-0.0224233952355499	-0.0154456843381294	0.555285017099666	-0.00666416604591003	0.0995399856464935	0.239786491841661	-0.0310805344292716	0.27836352250049	-0.0279810372940084	-0.0196635971446151	-0.0132237851490236	-0.00241866667635591
LINC02099	grey	-0.0227612708859744	0.0417666321058159	0.270757365149334	-4.59514643437339e-05	0.667338647175339	0.139033236634564	-0.0304040896997451	0.502305642788694	0.415508334182451	0.050030203465732	0.0623971973775329	0.0358375882162951
VSIG1	grey	-0.0127526115578164	0.0395973692355102	0.16964452595649	-0.0138758257991584	-0.0492525977897042	0.4880874612141	-0.0107013182876216	0.116544064514674	-0.00814125707720425	0.109447523276112	0.0612021073013701	-0.0169187167778687
SFTA1P	grey	-0.0198553086985011	0.0218447569414058	0.108605988963548	-0.0117499676009647	-0.0787551060721261	0.343961218621893	-0.0148899918736591	0.0528101494713034	0.0146682760879966	0.103068263844591	0.00513981464709834	0.0103759885494989
SASH3	pink	-0.0334258070240276	-0.0223821082526666	0.825290978469718	-0.0209535163538506	0.514116817903627	0.431724081078123	-0.05115288801009	0.882505713664959	0.0373914676079291	0.132761668634813	-0.02670663082631	-0.00848133254476364
KLHL6	pink	-0.0341112946404973	0.0103530820298283	0.510823951254189	-0.0254537142451099	0.664124862824251	0.363708461261358	-0.0440704243292092	0.791690352782511	0.00638155123636352	0.0347372102376733	0.0870316690773452	0.0290104002807549
PTCRA	pink	-0.02302108555434	0.13888689784964	0.232192836696533	-0.0133851429127949	0.761986456144239	0.0782970325209899	-0.0363121021992987	0.737778464245334	0.044294769662915	-0.00548140492074059	-0.0337155892282593	-0.0298352885629922
AC093270.2	turquoise	0.000878509606189851	0.0186421682938796	-0.12765525746902	0.00264811293633162	0.0460713080163548	-0.149441815852541	-0.001004008756854	-0.0613372822716037	0.0717535769069228	0.0293075445575768	0.370464527221008	0.112071267875795
ZNF37CP	grey	-0.0432349501878925	0.00792228291659302	0.103223058928039	-0.0261606321720558	-0.0474660877293039	0.279856102481856	-0.0427750116901314	0.040964697733113	-0.0409838712633186	-0.0441596686503842	0.0185640022460141	0.056369296120718
AC108704.2	turquoise	-0.0257712855788507	0.120077924739457	0.118456809805544	-0.0287768061888805	-0.0811473887952816	0.400820776495739	-0.0336565240863542	-0.0183024590747821	-0.0183550752371632	-0.0408569878164403	0.706738774912649	0.206263617338745
CD84	pink	-0.0228610389828941	-0.0223790661962529	0.572445170650544	-0.0202116079957705	0.482260573125722	0.348717994923592	-0.0482830852956729	0.791893387401536	0.0235520130692532	0.113991392824397	0.118479058827712	0.0756407307767273
RAD54L	grey	0.0206158395280651	0.211459752371931	0.269462315459855	0.0199328097409284	-0.0705429997186918	0.342358984054213	0.0945512689785705	0.0918247270581711	0.139129214040167	0.522741358327364	0.25639769784596	0.0355577938211304
C20orf197	grey	-0.0194184664024781	0.0821462387067427	0.311405373113094	-0.0190748715309835	0.0745048023013479	0.398305019897886	0.293839624981707	0.225580967300335	0.0695307800550121	0.206197993387649	0.327780785019122	0.0807440628858648
AL161668.4	grey	0.00404663654798141	-0.0347715258545211	-0.170092335883679	0.379449207805228	-0.102848803188887	-0.522996983977005	0.00541417385939181	-0.205414688069125	-0.0112489033868394	-0.0775436151935803	-0.0354558338294672	0.00536517809922134
CHIT1	greenyellow	-0.0167853277826469	-0.0345017000774298	-0.0259246196081979	-0.0084570642091384	0.719973456267998	-0.0757876790135426	-0.0242388730806737	0.411050070813055	0.0101623804407123	-0.113914348756222	-0.0432138023593086	-0.024945886303572
CENPA	red	0.0594371180558373	0.0709930733238819	0.17068333909067	0.0730062380424732	-0.0653702267356531	0.0938204239492537	0.139564758299147	0.0830120011062442	0.296026440311495	0.940538599112983	-0.0302489140205081	-0.0270603594579246
MYBL2	red	0.0560514275591044	0.0811998152252912	0.165921889707308	0.0165515802394774	-0.0636907239596053	0.133345061385506	0.248930487396574	0.102213268655411	0.313809080837198	0.875738830290049	-0.0362198742224714	-0.0319785786567535
AL162724.2	grey	0.00729395439412003	0.107326322323576	0.150967815586236	-0.0374173439332682	-0.03625433197502	0.481678777260066	-0.0575909073719565	-0.00463586192952622	0.100175758229802	-0.08664379446664	0.371739043848443	0.110199426352736
LSP1	grey	-0.0135739711514066	-0.0294699782946942	0.454446582888079	-0.0155148199425074	0.557635461739844	0.198287628538703	0.298882965476624	0.685772721424482	0.162573366117961	0.187539242375998	-0.0694841592787231	-0.0429041573218624
IGDCC3	blue	0.225765050544431	0.743703450706045	-0.0296550892683148	0.0209819800649258	-0.0364835988902096	-0.0297655798133788	0.0417886964211412	-0.0666315727231478	0.0750092574708479	0.0831892967123068	0.0619286241355797	-0.00777558746084407
C1QA	pink	-0.0220931499573371	-0.0205995627391218	0.595881089949286	-0.0127210057318192	0.508843550767517	0.321630708911968	-0.0402215122466846	0.855712344160556	0.133614273544432	0.187376496565973	-0.0447849644863021	0.024460304097461
PPP1R3G	grey	0.10346061882737	-0.0655087918301346	-0.106120874566816	-0.0364418707196717	-0.0376112055275086	0.147495688254951	-0.0367007338036564	-0.0664923278740829	-0.0131240549044801	-0.0799247151724876	-0.0903333853346422	-0.0578713837619837
ADAMTS14	grey	0.00574109491216263	0.0331916330379233	0.0680934797931174	-0.00674359869773084	0.107126396948039	0.216365655927105	-0.00589294074922198	0.14865660293708	0.145859199024956	0.15683090997404	0.00508328943289672	-0.0281159616252027
AC104237.2	grey	0.0243456241603582	-0.0207996884529363	-0.0995464804180498	0.0202144834638246	-0.0493296186149901	-0.27433978220498	0.0152574843934925	-0.0883887450063062	-0.000280767239947873	-0.0552557663636623	-0.0183085810478124	-0.0136266434761134
PPM1K-DT	grey	0.0586455727628387	0.192277044647598	-0.0869586807205826	-0.00413988085230139	0.0290028401083706	-0.221692401886143	-0.00420091426758437	-0.0168184938852149	0.0132244585678051	-0.0833665928840262	0.00220063705031812	-0.000632023046800601
GNRH1	grey	-0.0446108315193013	0.139364502291135	0.157348084239775	-0.0328073465628085	-0.0637219997837493	0.408423841148104	-0.019869108621947	-0.0567476811525354	0.0118226487519895	0.0164889135325787	0.196878440089513	0.028508779409403
RUFY4	grey	-0.00245566009040842	0.100320447588361	0.554171766887215	-0.00231630286914281	0.0632389898811098	0.311759687126285	0.0103690315091267	0.247305926783362	0.00812322249504607	0.153821865651855	0.0432065237116395	0.00806281228341889
LINC02188	grey	-0.0567931779997038	-0.0183592653892401	0.0973136090265692	-0.0388619411055725	-0.0983095946822852	0.507334485367438	-0.0675632395256959	0.0677798903418778	-0.0579579207077527	0.0109646756010107	-0.026853771846333	-0.0578365402485212
AC108463.3	turquoise	-0.0194061940650723	0.124411536733078	0.152176393881204	-0.020782851085437	-0.103216907130408	0.447452828391495	-0.0221217561959195	-0.0180310417371174	0.0115245611820713	0.0197969027160706	0.65265765197497	0.160595327626536
HAO2	grey	0.000696592483525274	-0.0256485408813476	-0.0135859572310247	0.124092347774805	-0.0191163889504942	0.026821176587071	-0.0300073815296932	-0.0544050837043902	-0.030513548489189	-0.0922450821984083	-0.0343923558356377	-0.0271407599456619
GOLGA8VP	grey	-0.00244451709957957	0.12520258969384	0.183038500268154	-0.0251300406282289	-0.0416288317069862	0.46445807102764	-0.0465334033232178	0.00218993815756762	-0.0160536596768797	-0.0190927641636318	0.106742536887958	-0.0293303970619085
DUSP5P1	grey	-0.0164471050475235	0.0794372436402478	0.173966397967727	-0.0199012497992175	-0.12071001637395	0.466934190300217	0.0958346149476422	0.00755973463259152	0.00211490993561925	0.234030930298977	0.0337182107801736	-0.0340237091295752
GNLY	grey	-0.035062702238696	0.0721333037953361	0.273538110267308	-0.0234490048567827	-0.0451120776701533	0.339878208177467	-0.0141100460732137	0.091857629097069	0.00429268437072343	0.0770138209211741	0.00212851024959901	-0.036666675049625
AC004870.1	grey	0.0017551819251353	-0.0385968179164245	-0.111361802350321	0.0221557044968749	-0.10437501750304	-0.371683517294524	-0.000340232189891375	-0.160157915846655	-0.025152128187485	-0.0767504810601002	-0.0384893595587427	-0.027383055137123
LPCAT1	grey	-0.0310236923464925	0.00322994177259517	0.174175990418163	-0.0292130438930909	-0.0690355652076596	0.552959217759998	0.0111411732358136	0.106335771657491	0.00523268584406527	0.112991157954344	0.00471184885800959	-0.025208499638438
MS4A4E	grey	-0.0206265685181347	0.071449204441592	0.269581553233796	-0.0266649390404427	0.237455492949836	0.391616794885736	-0.0399933790689219	0.369881909210278	0.039390766772843	-0.0747357151145274	0.412570211422189	0.123324710724463
IL12RB1	brown	-0.0207079929473724	0.112534694486922	0.900781682296648	0.0070711240126066	0.250645334972677	0.412123577019438	-0.0310512850479267	0.686928617668205	0.0253930860353247	0.253367088650906	0.00966046249611662	0.0129237784112612
KLRG2	grey	-0.0191922529833252	-0.0286407063977471	-0.155042819880449	-0.0126121060876589	0.258021053475251	-0.164356632067826	-0.00396437259371787	0.0964704796899304	-0.0264861205066032	-0.0481616561764242	-0.0612010092143727	-0.0338716322055113
NCF1	pink	-0.0342601635678689	-0.0435383310164283	0.507081438514177	-0.0257453402872938	0.67797530024925	0.253006752930025	-0.0527929564064989	0.849254484109432	0.0169490573904101	0.0682892130972657	-0.0674624279065699	-0.0547582140000736
HPCA	grey	0.0978640595665063	0.0030913496675587	-0.0790302466035608	-0.0297117111063855	0.0376983436128242	0.200087746971039	-0.0401623509939904	-0.0289954027209649	-0.0459444936229021	-0.0886149084332264	-0.0565077508480668	-0.0644948217236238
ANO4	grey	-0.0106998388481152	-0.0375297602014809	-0.146669252848821	0.0201412052560812	-0.142145580897971	-0.449637830060263	-0.0217160229785689	-0.214850113413687	-0.0248345664824857	-0.0875070770474571	0.0206156053975571	0.122173042727014
BUB1	red	0.113687379645163	0.0461548452299078	0.207431404197303	0.0545585743061097	-0.0849208380292772	0.0759756681394611	0.129822827280518	0.105043802990233	0.131483930224783	0.906951163990688	-0.0215781847571503	0.00216963790656414
PLK1	red	0.0597043410663475	0.0468127196913812	0.169522347572396	0.0561856947350429	-0.0721301213962832	0.100225833140807	0.139609293007435	0.0907331531826967	0.218755840266635	0.91406243182541	-0.0374220166250798	-0.0416784967037492
AL109809.1	grey	-0.0163250691287444	0.0118024283111776	0.0751985806657296	-0.0207191518074963	-0.0481904190898824	0.309191325812298	-0.0242640817654297	0.00692729460553918	-0.0169298864584649	0.077051355194782	0.0557436218328178	-0.00979150662039968
CD300C	grey	-0.0137043391802458	-0.0470619949028801	0.365980526734464	-0.0137742399198683	0.390626507068023	0.298659412487612	-0.0400039583707952	0.653598287281525	0.0652937633361305	0.166021328661452	-0.0511960274768998	-0.0172616224989386
LINC02526	grey	-0.0222342895792848	0.0762043890407906	0.127284784816671	-0.00973001832704189	-0.0180787414991713	0.371588817375966	-0.0278707450281262	0.0268439075559073	-0.0175587461341612	0.00412191559701721	0.140353367506931	0.028873871917015
AC009549.1	grey	-0.0167066624394892	-0.014847585375129	-0.0236901560385126	0.00171267153495375	0.00861778111927491	0.0300445488325411	-0.019723289714502	0.0131547279526511	0.0588463723249747	0.0975108797020106	-0.0368464295411137	-0.0346996196473386
SEMA5B	grey	-0.0510709276727911	-0.00305899760662736	0.174677121824934	-0.0350142347827612	-0.154323964355225	0.548083640874447	-0.0519503384182503	0.0317230683210563	-0.0448185837256236	-0.00639133767668054	-0.00679496464842666	-0.0441680799641459
FXYD4	grey	0.00401232551522805	-0.0185639630722989	-0.0737020294541337	0.00937967278303609	-0.0533136516616904	-0.256091669898828	0.008058336463366	-0.0877726230973192	-0.0045597395577513	-0.0567229141222826	-0.0183449038110115	0.00183833291124433
AP003717.1	grey	-0.0298879789576623	0.113176397009779	0.0697502297232871	-0.0183893006365384	0.0278194677298066	0.308437870924141	-0.013313190512248	0.0487988158630822	-0.0145521782255955	-0.0356047036332781	0.225110010329837	0.0210784995744707
CEP55	red	0.0519765232727288	0.0243331641222122	0.241319202683248	-0.000484621190575342	-0.0596984932375874	0.15361349791959	0.166359865654721	0.132156698496567	0.141277458765917	0.841484863634598	-0.0263455748775193	-0.0133211383968383
LINC00944	grey	-0.0318522042729424	0.048726344236828	0.415185625758594	0.0493736106727696	-0.0240191344183321	0.459914365158868	-0.0280132896317409	0.222248416298316	0.0839116200627453	0.314954743465996	0.0579274626411968	0.0282737755387765
AC026369.3	greenyellow	-0.0290585914356606	-0.0123798643721941	0.326188251519766	-0.0120520817278777	0.808971637497236	0.0948837423939715	-0.0323993926920176	0.597678121413473	0.0144937245447119	-0.0452876107584607	0.0247411720388003	0.0232371206240065
AICDA	grey	0.0268146236450459	0.185536899086474	0.0664495421723094	0.00510006238293575	-0.00816424279056497	0.158413449805474	-0.00296072552604988	0.032290569727097	0.0132823022558974	0.101633113742443	0.0143454229534557	-0.0117792124220137
NDUFA4L2	grey	-0.0386642940842361	0.0620145782161941	0.232913610160392	-0.024126341495846	-0.134653068901183	0.588395702612029	-0.0203266663278408	0.0678432246169958	-0.0271175904085825	0.0288262038489609	-0.00429165806427571	-0.0477247976103559
LAMA4	grey	-0.036459685389204	-0.0411979897137482	0.0826624142097123	-0.0351637436421995	-0.140614668055392	0.34993069110085	-0.0242885442561235	0.0430940181520902	-0.00540488135090547	0.0302111191577622	0.0153683513652401	0.0541768222086894
MMP11	grey	-0.0162896491020921	0.0246111655676633	-0.0939833795028881	-0.0219955197921396	0.0225396613930405	0.0541231998100341	0.0118447636577511	0.030389793814269	0.403886966615457	0.0849392788318479	-0.0612342883679698	-0.052150782647585
SELE	grey	-0.0149581249543626	-0.00418247465352208	0.101830170589249	-0.00705546116587114	0.00735930008758759	-0.00581353867171204	-0.000404208768162424	0.0551063764030479	0.00699840651381105	-0.026955399875721	-0.00366420805823043	-0.00369876415932136
PLEKHN1	grey	-0.0216061566744136	-0.019750442804712	-0.113366960794021	-0.0201183235799145	0.0107237311374869	-0.0102422673586538	0.433905534158901	-0.0611698847091375	0.0402549667460299	0.0595896016374038	-0.053793520467849	-0.0534978529399022
WT1-AS	grey	0.0132499810682084	0.248097714421299	0.050766788534114	0.00184525701573517	-0.0313102537855025	0.067693444470108	0.00653732057010937	-0.00699968149618657	0.0325560099179589	0.171709742689138	0.0217384152361763	-0.00850849166805318
ARRDC5	grey	-0.00191131584143837	0.633403948313109	0.56370521602298	-0.00524446928959369	0.181225000441931	0.391523245830042	0.00691528010793252	0.345155589527662	0.0632050193216079	0.0778743873405722	0.272399522391716	0.0834772802691923
LINC01271	grey	-0.0102382649012762	0.0515122841527592	0.0320105294567867	0.0630753359841572	-0.0260225254616259	0.356845439274926	-0.00314582398490797	0.060144953286811	0.0788703159990358	0.276375361425032	0.0436173552798076	-0.0250059258288254
DPP6	grey	0.409722478429654	0.0555213322883219	-0.0665563703958148	0.00634994567451259	-0.00254009398632419	-0.0792041642662362	0.00137684212961875	-0.0370601146077504	0.0282068177635346	0.0146134992552478	-0.0169278674335878	-0.0101716716244258
LINC02236	grey	-0.0309664173401544	0.131857567447228	0.121322009808577	-0.0229939297037437	0.0357490035549541	0.387455808796827	-0.00329192421991274	0.115328778834039	-0.0299945703656431	0.0657622973675498	0.103442651643052	-0.00916699001033259
KCNN1	grey	-0.0137655871371774	0.0153421719123557	-0.0402347385853926	-0.0096540110917093	-0.0724712461332118	-0.0892149547406852	-0.0144453090057073	-0.0832351438557268	-0.0188757492647375	-0.0446354420595705	-0.0238742824704999	-0.0208912028962641
TRAV8-2	brown	-0.02361972757178	0.00405802591232466	0.727034386447433	-0.0132265360153208	0.147098288046414	0.300142176557818	-0.0216801041399401	0.491683105038454	-0.00380437996588105	0.217252229088879	0.000702421220728152	0.0344502478395714
INHBB	grey	-0.0332601375748236	-0.0157210131041334	0.0822539666224632	-0.0174527471507952	-0.132462684573515	0.402800216072597	-0.0111232866281642	-0.00816759504735955	-0.0178365907219845	-0.0302958925435569	-0.01359951183638	-0.0432772888013703
RPL7P50	grey	-0.0266949628273666	0.11270249022694	0.287412804684151	-0.0247900660584356	-0.00463801973797045	0.425459240826946	-0.0195508382712642	0.103415069570677	-0.0252193970455423	0.12980331808592	0.0588287885030957	0.0153174742230597
AC008750.1	grey	-0.0205800470731567	0.0836983810254091	0.508643469482645	-0.0214043338374728	0.0727744756463981	0.423293002140102	-0.0150234990068598	0.346344911178934	0.0119436574276103	0.166935226575354	0.110690335944505	-0.0199424096067067
ATP4B	grey	0.279911372160851	-0.0240013978341468	-0.100592312613074	0.00131321114288947	-0.0368683980943602	-0.221914612806814	-0.00695020457293467	-0.107639600256351	0.0180256631203897	-0.0305794081708863	-0.0248375937413101	-0.0147781447226288
FCGR1CP	grey	-0.00694563725578225	0.0573669554626546	0.525548600093502	-0.0127479819539812	0.186826461517993	0.397665858777399	-0.0300641218943664	0.575700218047468	0.192646382868407	0.212019925645448	0.0427028548063413	0.0340042249902322
TNFSF14	grey	-0.0085102780964498	0.0607602507987281	0.238990305403746	0.00088116730034345	0.0823396007244654	0.304060444066298	-0.0220147098361003	0.189395207093448	9.51905908382846e-05	0.086666563056792	0.0355427292612081	-0.0178814313488793
ADAMDEC1	grey	-0.00436755745437967	0.0113579402830467	0.319421562434349	-0.00570756278003887	0.245031148382774	0.10962754224649	-0.0171905201422425	0.505125790987486	0.189164204598847	0.215372464223335	-0.00995179886562544	0.00506977542663974
SLC17A9	grey	0.00805396167757719	0.0869117078278348	0.173403968231952	0.085963431026536	0.0151365997740203	0.307469267209223	0.00488145993374672	0.122184494475248	0.0804117366345793	0.256945442824575	0.0177660122401463	-0.0224345884229053
AC008760.2	green	0.00190889840413682	0.0218018135048267	0.139114390186458	0.650677458577774	0.000367318653480783	0.164144174661829	-0.0143983813259765	0.138345084462277	0.012990212052849	0.103897133477825	0.00525125678563917	-0.0212179202695843
TBX15	grey	-0.0170233056804578	-0.0224190675949325	-0.131734524283983	0.0257185029159048	-0.0712799710128625	-0.348401551042463	-0.0132648566435401	-0.142935658258617	0.0261902252376328	0.0460869763989244	0.00773120467961958	0.0732644055340802
IL2RB	brown	-0.0286228214293792	-0.00347620819957496	0.871688518222713	-0.0107849228845238	0.128540852134852	0.437379081544361	-0.0332421947999388	0.538070432476981	-0.00716818837846124	0.221620312276571	-0.00502904910339599	-0.0453902058340915
TP73	grey	0.222821337209348	0.0630538609065749	0.0678454768685482	0.0236647165078044	-0.00900929393533606	0.038414691700089	0.0695428769017089	0.0213731190456239	0.0263529107251768	0.128427891642342	-0.00711520160320367	-0.0103290197938286
SLITRK3	grey	0.00808366866750108	0.0139053751755645	0.115388471745286	0.0627412890786031	-0.00454098942090307	0.05323785622818	0.00359981375164285	0.0665404549085728	0.0829836805220042	0.119453993106055	-0.00457106995988632	0.0162620814141029
RERGL	grey	-0.0345131815221751	0.0629097289033378	-0.0070299656455456	-0.0172272033684537	-0.106006836590528	0.188896629922967	-0.0186340120768738	-0.07502621847801	-0.0162923759718883	-0.114580020268318	0.00440325906203205	-0.0142594590537768
KIF4A	red	0.0464827781579299	0.0448167256279152	0.165942966547932	0.0645198086500194	-0.110068119978742	0.103809013157737	0.173020454230387	0.0622554123494423	0.181707156972047	0.935531255220143	-0.0283424256333938	-0.0169578410481859
AC004687.1	grey	-0.0283530996731687	0.06103620893637	0.376557102206447	-0.0200406545753578	0.250178367143133	0.313885302911194	-0.0270151449428873	0.320212457809048	0.0720904960709337	-0.0179746913571983	0.118951998879193	0.00224972600913574
LILRA6	pink	-0.0214227267045553	-0.0211421340898888	0.407946056247857	-0.0134099171418622	0.756146835574105	0.24596751933461	-0.0431822413450777	0.841080925065086	0.0933345912602563	0.0609115810846566	-0.0373206008743911	-0.044962044984118
GLIS3-AS1	grey	0.000742912141922199	0.271097701706191	0.202001461647337	0.00272087576201974	-0.0422220343997737	0.249596684794627	-0.000539088803374785	0.00250808091139722	0.0226064505781465	0.0689683751754413	0.176026532889761	0.0444465050186088
ZNF395	grey	-0.0455404864053004	0.0172218289122159	0.166913964329916	-0.0422318919621436	-0.156076536774	0.560117760274186	-0.0562138221859825	0.0250754956596541	-0.0399050390285903	-0.0346928425493679	0.0350512344843993	0.00222535121294905
AL109615.1	grey	-0.030215822957681	0.095231088503444	0.0792079380806142	-0.0248037312482444	-0.0863111945185229	0.376094362044095	-0.0317511924733768	-0.0328223603729378	-0.027881812906861	-0.0830610177143925	0.154017404868908	0.040879661129117
NKG7	brown	-0.0231520825717335	0.0166183719081721	0.909541713195504	-0.00767375043617511	0.146490180992181	0.350488821173568	-0.0289819143140053	0.470761434173217	-0.00113569733082332	0.193786146018567	-0.00526472396879489	-0.00159046427602599
MYMK	grey	-0.0114980997194619	0.0175552718456429	-0.134577263522671	-0.00338469036071971	0.0173714535670101	-0.215613110520576	-0.0142344603138341	-0.0796295196790767	-0.0165441737007701	-0.0677628595474311	-0.04502982940662	-0.0325721390941945
AC025171.4	grey	-0.0104871588149937	0.30017649423322	0.0757925687878916	-0.0247413731677606	-0.0135819788451469	0.267914606470884	6.09399807665236e-05	-0.0438811914245207	0.0369648058520064	0.0268680173192172	0.165510609485787	-0.00299973515503972
LINC02678	grey	-0.0106928328616183	0.0250471338375924	0.14309906157784	0.0510258676963216	-0.0777491105264875	0.474913621404967	0.272808719581781	0.0151882177954731	-0.0429395820846415	0.0675445830533985	0.051073015544497	-0.0446919161231035
AC026495.1	grey	0.0455859311097556	0.360870341687244	0.171254178566956	0.0427229551044902	0.00745997194732731	0.187915582815119	-0.0027098592766118	0.0348465338213114	0.264708751635915	0.0326512667580295	0.143508118789108	0.0152593504172823
BTBD16	grey	-0.0151976497481599	0.0345962095359461	0.0164292034649847	-0.00653530789341759	-0.0513800403586908	0.261439126638134	0.532399317301991	0.0161589120561412	-4.5716729337822e-05	0.244572928931596	-0.0182680046115417	-0.0251668846562507
C1QTNF7	grey	0.00475833845488195	0.00178352705193202	0.0360598470423537	-0.0102405854024214	-0.0174539446049526	0.0605236420429801	-0.00102484442542154	0.0346146098944681	0.0141147222458186	-0.038614794180215	0.139442988550162	0.0272240882143087
COX7A2P1	grey	0.350665756739996	-0.00297479325904995	-0.0603903766117328	0.00966221674863426	-0.0596064575381973	-0.130430073056745	0.00407506711852908	-0.0723094187292032	0.016470780277931	0.0362364567082582	0.0302385718433526	0.00556144682429507
AP005233.2	grey	-0.00541510233659538	0.0783584340118512	0.158488040761639	-0.000925913924628228	-0.0511156953813773	0.387026028359092	0.0460520320549324	0.0449315274360615	0.0108888666615781	0.128967181862095	0.10300579222751	0.0207330998639771
AL133415.1	grey	-0.0439136256722524	-0.0294843400752391	0.150898021153915	-0.0348585868421616	0.0145005012103464	0.424727575512488	-0.0452384041333867	0.151098019038972	-0.0152241503245467	0.0824674785881361	0.0542854774176352	0.0216730534459831
AL731567.1	grey	-0.015720672210351	0.0556631470652619	0.170973687248645	-0.0126873964492405	0.0827299290269739	0.230015574992656	0.168209797028554	0.1469366131442	0.0256507546304473	0.119792969144344	0.0653386568186652	-0.0245585014159331
E2F8	grey	0.0287244861980088	-0.0007756263547159	-0.0199277591350323	0.0146507884719701	-0.0885605648455734	-0.234353493340716	0.302983862199222	-0.0808799288101823	0.011410901223151	0.30617139894109	-0.0179671787775014	-0.00795313634026057
AC025265.1	grey	-0.00451435980650225	0.115648142240077	0.0857837649073657	-0.00453283314579591	-0.0409584539859475	0.323967285196643	-0.00653684834882392	-0.00555039200794515	0.0168837511157481	0.0677236159150316	0.0527679833859907	-0.00733227491230497
FCHO1	grey	-0.0129642639275866	0.149333573333846	0.361401536779881	-0.0145813917499234	0.119689404992223	0.351645007193413	0.266643650837314	0.346193133417784	0.0315175032717006	0.332568136107001	-0.0139109415695387	-0.0323277344217068
CR1	pink	-0.00872488063948628	0.00567728427530401	0.174171096489169	-0.00701811443386397	0.549377206457489	0.106479731851616	-0.0153443627741352	0.645519907165832	0.140198134489257	0.10587944500599	0.00268428145176214	0.0147378253657481
RIMBP2	grey	0.277014088530251	-0.00118083081227401	-0.0764428561497636	0.00378433527405394	-0.0614106417152232	-0.207569969346802	0.0227982450346042	-0.107738926591728	0.00205843750670297	-0.028732752610038	-0.0122895909358882	-0.00816773238183944
AC093867.1	grey	-0.0692589599802556	-0.0501036038570464	0.00735342388966212	-0.0476318347660977	-0.113939922756299	0.252895993812878	-0.0665979536883108	-0.0967310285023584	-0.0896132636475678	-0.10698299913468	-0.0042652911225408	-0.00491694442351799
LINC01943	grey	-0.0216622354669027	0.115771252566075	0.660642289862552	9.59705295318599e-05	0.0573070315615876	0.473695887837766	-0.0144671124508917	0.365436704502795	0.0866849738305485	0.338549813640228	0.105875850024099	0.0172838551283458
AL512785.2	grey	-0.00384189129537458	-0.0583094209523788	-0.204326677855095	0.0438069749164191	-0.103729736678565	-0.596564617303231	0.139357960554805	-0.205179128116185	-0.00312235046494703	-0.0107155929124083	-0.0698937627489909	-0.0465471088706578
CSTA	grey	-0.000372087207761869	-5.89770370260999e-05	0.24459604943921	0.202816139213638	0.237701740647149	0.154450343550962	0.581977320412534	0.369596272618022	0.100323195941241	0.259008390185155	-0.0254412000067548	0.00166113474470009
BX842568.4	grey	-0.00326609179349339	-0.0282110911340283	-0.119984844259553	0.0315921041993283	-0.0650900629000974	-0.200601856264299	-0.00277895857822257	-0.125627714142538	-0.0103251568605661	-0.0394302077933694	-0.0292139610774829	-0.0218052618744692
AC104072.1	grey	0.00046385769428318	-0.0172662858628509	-0.0845033155961994	-0.00652521896842776	-0.0727648442187298	-0.0819478608073313	0.00429502986888537	-0.0984048522891786	-0.00213504020229415	-0.0565229275143599	-0.0220577592790335	-0.0163090303916909
PSORS1C2	grey	0.0178720873889675	0.0107502099373906	-0.00717782969303726	0.00050002399375769	-0.0249802525315701	-0.0218522682166475	0.621258243717005	-0.0384387642736714	0.0173909632797902	0.219344778224508	-0.00645880871596938	-0.00513101233890629
DPY19L2P1	grey	-0.0228828304793698	0.0259860826564025	-0.072152634838323	-0.0221133693930126	-0.087089499560579	0.0996241801926223	0.0103107076912433	-0.0937715947812049	-0.0147468356749091	0.183509850724608	0.0669569541606228	0.0363379031040914
MT1HL1	grey	0.00386301776426907	0.407759760553976	-0.017073955345471	-0.00278814429584277	-0.0262464309155697	0.0467024308898435	0.00987127242746959	-0.0442924646745113	0.125792568982865	0.0530298237870792	0.0233322586172047	-0.00439046288488693
VGLL1	grey	0.0198483261702584	0.00668739875789369	-0.0180603100365739	-0.000794007748169693	-0.0370433787599562	-0.0676653364481224	0.504801102512885	-0.0566280201610644	0.0250771500486076	0.206305348159791	-0.0144264423575604	-0.00111908843644172
DCXR-DT	green	0.0175717966033068	0.00840722823603549	-0.0492039944262137	0.987264254120072	-0.00623273488858398	-0.0997831084215525	0.00481049527909589	-0.0428663007256256	0.045799137081769	0.0321045182093093	-0.0160795500896479	-0.00656085397622808
LINC02669	grey	0.0744616677835876	0.0354486806084125	0.00853871126518762	-0.023567331551516	-0.105624983073734	0.199018241973335	-0.0167903048102957	-0.0738030757309513	-0.00705942497666986	0.0450804519553651	0.108923086797251	-0.00273118357521212
LINC02778	grey	0.00921614626019955	-0.0158660215032681	-0.0602405187170502	-0.00184190370170573	-0.0362519484417816	-0.16540715457178	0.0137724062777895	-0.0708561274035826	0.00292565870474627	-0.023440445007118	-0.0178446677846198	-0.0108429611702352
GDF3	grey	0.00234620433899911	0.00370370791736734	0.0245718029280899	-0.00682195232701247	0.0106318871388671	0.0267854126341251	-0.00479549067108785	0.0246749751350417	0.00291968733680555	0.0121159425646972	-0.0173992200212532	-0.0115067475536655
U62317.1	grey	-0.0116618037962189	0.0780607992862971	0.309314683361676	0.00733343040523512	0.0578572267169662	0.251961096385949	0.0637616523862135	0.211710502778419	0.0337097979510565	0.214201734665959	0.0136137884415546	-0.0203374231230854
LINC00881	grey	0.00376101791991019	0.0107808483192902	0.0643372265160368	0.00595960051140781	0.0192411250949075	0.119117535741502	-0.011680996624934	0.0494249001096996	-0.00468388938833576	0.147518318314017	-0.00149862400542992	-0.00184131524356888
SEZ6L2	grey	-0.0454683100830157	-0.0653182472714659	-0.19787341506476	-0.0367058059681145	0.085501079293602	-0.00979826731416962	-0.0268330455535541	-0.0383429560602842	-0.0411029194534459	0.020570792071623	-0.119843183696724	-0.0841426945920444
BATF	brown	-0.0104329399476789	0.0367472373653321	0.654045590506421	-0.00125000562291438	0.252722572263896	0.229815571283271	0.348730790501321	0.488517863513804	0.11466135297424	0.299084537371769	-0.0175498285190702	0.0106210246450436
CCR5AS	grey	-0.0173508660647796	-0.0258029523941313	0.0792126473820776	0.110108999208255	0.0536827803958143	-0.202764454631248	-0.0160440611033933	0.114583538964408	0.00972853034550582	0.0778872594446491	-0.0140626662122258	0.0172327675875498
AC011297.1	grey	0.0168537564970148	0.020724578192739	-0.0621028377638289	0.121515309187161	-0.0541566278379911	-0.0576397168943083	-0.0103635017574031	-0.0651530664415898	-0.00081507672886675	-0.0192867570493657	0.00264230203842425	-0.00052518905972
AC022432.1	grey	-0.018722249129059	0.121291808130185	0.271460651297729	-0.0113495257020778	-0.0324476979839813	0.396900104789968	-0.0225322777383772	0.0615458891866464	0.00356437689359955	0.048373876520966	0.118013628338989	0.00501616711950026
UNC5A	grey	-0.00884095522221825	-0.0258707384126886	-0.0674843586196513	-0.0111220911761189	-0.0570922335730485	-0.00260872744671305	-0.00673678306846186	-0.0523564253196901	0.0190549232625417	0.0463593483491508	-0.0377224343714854	-0.0276213839428323
RNU6-796P	grey	-0.0368584972908345	0.100949695663206	0.192209070470971	-0.0293040799731229	-0.0721121668238688	0.545423435309788	-0.0558461449492146	-0.00557548066745583	-0.0342118493998628	-0.0973896231307046	0.459314686884062	0.118592219650316
ANKRD18DP	grey	-0.0184353302753523	0.176718167586959	0.0217633646991196	-0.00932966702671602	-0.104914586887438	0.116529623481952	0.00332414748217799	-0.0865046397336504	0.0231628335534953	0.0414554662177718	0.107079893824086	0.0407795680851367
AL021328.1	grey	-0.0629841784042161	0.0186540733805572	0.072803313584841	-0.0115903722277225	0.0905143994746749	0.291400941895957	-0.0706329333941795	0.106620007389879	-0.0779671125008221	-0.166564183099116	0.0160076341013095	0.0123642815351388
HMX3	grey	0.002141241368681	0.010302552677034	-0.0232014788558674	0.00159447967978726	-0.0390916020415639	0.00144241964536895	0.0213564758214134	-0.0338382630264877	0.0506809587530935	0.402167233788072	-0.000213856396763632	-0.00501660829531088
AC124944.1	grey	-0.00228349733473329	0.0874061759104511	-0.0151230254287889	-0.0202424266024678	-0.0881880471490649	0.223337267996322	0.000962952390105726	-0.131946676930805	-0.0153838262554134	-0.0179795208102568	0.0703174206775861	-0.015321433088885
LINC00943	grey	-0.0277196642012959	0.139375932513986	0.472115498076212	-0.0114659272129401	-0.020864346277737	0.452387755075043	-0.0262103466108438	0.186409968758126	0.0745940476720567	0.307601470747653	0.387701087579968	0.180200760749484
PSTPIP1	brown	-0.0219088020468335	0.0530202897701374	0.866667896831459	-0.0153956042383475	0.254000114888088	0.441340012598768	-0.0201479521686768	0.572383598618151	0.094679120939596	0.190664132021566	0.0411544366287047	0.00842322553817129
SLA2	brown	-0.0315531305985652	0.0188124538439126	0.968798733956965	-0.00651283960690089	0.174270956252087	0.44392541393265	-0.0329372312205543	0.551906724788594	-0.00848645316245891	0.208627384957863	0.0203470233704021	-0.00190905361001796
TMEM91	grey	-0.0285787167888107	0.0696580593812305	0.11835868895362	-0.0222523573976696	-0.0858066864354187	0.497280987552271	-0.0174510252512972	0.0194564417187586	-0.00678009394640101	0.0321682490775492	0.0110377795285587	-0.0173558928396568
AC004988.1	purple	-0.000802531302280338	0.0817062562365358	-0.000982617245045013	0.00277756626574464	0.170492000946259	-0.113329491716202	-0.00409872433923959	0.174205156146712	0.66773516947157	0.0882337313403095	0.158981806382648	0.0591861357603906
AC093583.1	grey	-0.0169609387070985	0.0102342805191266	0.180695087909102	-0.00769997328361103	-0.0514941300801914	0.305673141410678	-0.0292236362808115	0.0602051711609379	-0.0255711011109828	-0.0144644404180203	0.0396096583569854	0.0284450984805135
AP004247.2	grey	-0.0358127080297983	0.0533567439641339	0.159213426467858	-0.0228840866397933	-0.0325279688925597	0.353769291825956	-0.0385214027446832	0.0935282792355969	-0.0177961497880114	0.0299487555323524	0.0464801161894878	0.0299736597381432
AL031595.1	turquoise	-0.0211734388285104	0.108105000955353	0.395087731080684	-0.0184665511698516	0.180991282379079	0.348598470108766	-0.0289765042070724	0.297460078716421	0.0987733949837143	0.0384470016432132	0.751551471924959	0.307034175172209
PKD2L1	greenyellow	0.128221645555956	-0.0167676505159334	0.00689519366261659	-0.0049821802072183	0.847512702113026	-0.049594930195884	-0.0143501435309637	0.533789018452476	0.00774342388462382	-0.103812372964703	-0.0427502480212255	-0.0182602078131785
SLAMF8	grey	-0.0151430692700415	0.00306270677569035	0.577037057405559	-0.00548606880139694	0.42707350912731	0.343024653439526	-0.0297251798407607	0.751721553604507	0.105436958584169	0.226194431313176	-0.0222167824773886	-0.0372295724990088
TMEM52B	grey	0.00913228699969186	-0.0259975947803886	-0.0843514004653522	0.0157324771878047	-0.0645812792063735	-0.313088622416973	0.0227855099393448	-0.0901891743652012	-0.0158889192065917	-0.0714026115738459	-0.0262880188309663	-0.0136761895196838
MTNR1A	grey	0.246457386078963	-0.0296236207651654	-0.0880318736841103	-0.00102051718740182	-0.0126002003676695	-0.0599846782167473	-0.018809693184816	-0.0317255779715731	-0.0090330361036131	-0.004557503013051	-0.0356367366734794	-0.0100309834800052
NCF1C	pink	-0.0357843257023854	-0.0164822209995546	0.414170431322615	-0.0207157447835134	0.742730995406223	0.200934165677528	-0.0460446987720864	0.81435462010764	0.0456773532738799	0.0156884088296007	-0.0632495561065009	-0.0455590138152715
AC078906.1	grey	-0.0158197159910958	0.120572736282125	0.102896768964473	-0.0175151694058508	-0.0424611176520037	0.4570402996699	-0.0383203592777523	-0.0294645770785426	0.0257849091734414	0.0183036254035273	0.313089774773163	0.0936791792825541
RPRM	grey	0.133445726140483	-0.0161645454148989	-0.0676847856837866	-0.000366533436068257	0.0153773138858868	-0.0913440491129344	0.0359352688070022	-0.0378768726698923	0.0152302013050198	0.0114811663844838	-0.0264271421404607	-0.0161369065024408
AL713899.1	grey	-0.0112540865869004	0.0718743209500868	0.130709013872925	-0.0162995601313301	-0.0787080646748616	0.385964908082823	0.0342576943078204	-0.00928504064650953	0.0143950891533783	0.174829752560752	0.0421328250855828	-0.0261509974887508
SPTBN2	grey	-0.00895456937098581	-0.056804302581591	-0.214263066793507	0.0132197748772146	-0.113837023810219	-0.70336030170716	0.0417267702489909	-0.236404839609684	-0.0199988668786103	-0.0903377037876162	-0.0550569731989468	0.00741765135983542
MYO1G	grey	-0.0121620945352893	0.0238866007155213	0.645148050881451	-0.0117912660314709	0.202518908261354	0.477126472185741	-0.03029593473769	0.549067773439853	0.0593540583749747	0.20095429667628	0.0273433398166414	0.0108467550929243
AL512383.1	blue	0.0142163199913364	0.588309008862453	-0.0957991644761595	0.0108003614986908	-0.0779218808049992	-0.347702549565534	0.0204470538209954	-0.156229765026779	0.0294705660053382	0.0117648085708828	0.0856352233964436	0.0261492498426963
YPEL4	grey	-0.00946489210141501	0.0249053038990431	0.0341920213952473	0.164546186754685	-0.0772828881863109	0.0927394625778951	-0.0113164080719159	-0.05838389080369	0.0229499126348691	-0.0259266463188125	0.0339297984960785	-0.0194056312569839
ANGPTL4	grey	-0.0443501760885733	0.0227738588798168	0.207076425219643	-0.0182438246266884	-0.124242072187972	0.573585540641337	-0.0322378207782242	0.0589416420955262	-0.0323780283129754	0.0157310218140886	-0.00556167582882074	-0.0310908121224635
AC046195.1	blue	0.0301683166523347	0.669038280269092	0.0165630424023225	0.0178049827991998	0.0126959244680669	0.0435660547593206	0.0287092700694209	-0.00149805031815368	0.0798281033254816	0.0381533443086308	0.109079286602777	0.0124972742189695
PAQR9	green	-0.00178961827869224	-0.0252658521884508	-0.0233186691341955	0.512782059389945	0.0951075417152268	-0.0187810386664016	-0.0348166727313513	0.0393846711167714	-0.0184478942797344	0.0571312722676368	-0.0594762688177025	-0.0409413011983826
ARG2	grey	0.461744374763839	-0.0239517186564531	-0.0750846268724382	0.0157411965487325	-0.0499491931894654	-0.15171313368272	0.00153901961051374	-0.0669615234371901	0.0167013486866629	0.0156435310214651	-0.0336612127119179	-0.00844409402977623
MS4A7	grey	-0.0368512312382517	-0.0141626017246817	0.449411321737142	-0.0195599477819011	0.256506609112545	0.244285837537685	-0.041606865192113	0.531897076591463	0.0435064333758684	0.046678473816484	0.131976464576123	0.134463584980927
DNAJB13	grey	-0.0396780645599456	0.013410943603383	0.0790554150457398	-0.0216130959858866	0.0544922380553167	0.3270107396966	-0.0184160385824163	0.103356857954458	-0.0247029753323443	-0.00494843137320571	0.101465188930096	0.00971934468847443
AC018553.1	grey	-0.0642668564333848	-0.0204599669755965	0.0369238281035455	-0.0434808271607291	-0.0100773882726429	0.389522169180247	-0.0579638341449374	-0.00105680708105276	-0.0682855984656348	-0.109008370775795	-0.0420949727103607	-0.0836576888007343
AC135050.3	grey	-0.0333947515473512	0.29362565976842	0.273666472505399	-0.0137029286448525	0.0362199412703642	0.452896065020274	-0.0223264031691748	0.0761880988520271	0.0392545323625416	0.00323756539622014	0.103617298979548	-0.0155127183508819
SYT1	grey	0.0300286541896095	0.114652299085762	0.00224598542999813	0.0719719880638053	-0.0475913593700457	-0.0415478657227629	0.167059271223846	-0.0151551598339021	0.0852899259085932	0.427726733326267	0.00850846878720387	-0.00378986090851344
AC100791.3	turquoise	-0.0112932767742379	0.226061016768279	0.0902330179787895	-0.0151491195594087	-0.0506054365174849	0.281500229985249	-0.00942635367591532	-0.0338608978789929	0.022612325121378	0.0401517181570476	0.544337403453366	0.145764236130813
PHKA2-AS1	grey	-0.021166865630285	0.0626424527390651	0.18039821678063	-0.0277151360821708	-0.133597502582008	0.617996766100446	-0.0436104865616581	-0.00396108957519198	-0.0256385060628725	-0.026468428511758	0.0867230178964105	-0.0146628316005843
TMPRSS9	grey	-0.0035060727147724	0.426820382841232	-0.117771502900433	0.235972384025227	-0.079801790392295	-0.230650840807444	0.0100882073713352	-0.190986478182437	0.0590410994043113	0.0166923543915143	0.135834859409471	0.088427263437737
AC026316.3	grey	0.0847858641897901	-0.0161522949482277	-0.0843254328289815	0.0125645927698023	-0.0474696185547295	0.0459571051082741	-0.0243261553406197	-0.0816832636043081	0.00258284805993982	-0.0359408859091294	-0.0272847209521637	-0.027683612385441
LINC02762	grey	-0.010471214635576	0.00124944469316662	-0.0560523671289107	0.0177969338094764	-0.127577707986577	-0.291716474534958	-0.0333933149578493	-0.156321646570795	-0.0296324967045226	-0.0927385114358612	0.047255450448121	0.104323607568409
AL355376.2	grey	-0.00409447343628365	0.0548573539321946	0.0292530167329725	-0.00427380615582108	0.0119724272887927	0.0646054802920046	-0.00885952048889534	0.0256877519662913	-0.00799729678032889	-0.0190725205526617	-0.00149660454431158	-0.0152468068284757
MYCN	grey	0.00526972336989016	0.00481832943141689	-0.061993109936926	5.18832296853847e-05	-0.0888349715922121	-0.132205191497555	0.235912988288294	-0.110254742847978	-0.0145538551636813	-0.02927454744964	-0.0324424730748119	-0.0232572643065922
TCEAL2	grey	0.00286252448001891	-0.0232384148464717	-0.0890511923612005	-0.00993122303766587	-0.0666370401001723	-0.140267469419525	-0.00446202108350626	-0.112565321859653	-0.0103688227845791	-0.0253889879679572	-0.0241721209577976	-0.0194772479035275
SNORD99	grey	-0.00612809732266561	0.0910604062836007	0.205708224567669	-0.0124688163037964	0.115488551357939	0.34356818720238	0.0388576359214604	0.160834886961099	0.128207145184309	0.20573396693966	0.0609851783478458	0.0011857786418756
CTXN3	grey	0.00185557399191872	-0.0180552824347318	0.0275628188082289	0.00579359162178599	-0.0258030529509166	0.0134553364066	-0.0148880710536829	-0.0141791464461432	-0.016608980672304	-0.053404883383247	-0.0199560963031449	-0.0143061710094221
GPR22	turquoise	0.00211305338679718	0.127053512624923	0.0202713190432114	0.0054634896830083	-0.0077197002000379	0.0422032490086742	-0.00477810462196048	-0.0396952385152907	0.027227833232678	-0.0341385345330237	0.923345361201279	0.402595030753505
EIPR1-IT1	grey	0.375938001485558	0.0207851798160295	-0.121352739839522	0.0151829828758547	-0.0397348194853764	-0.281362478755145	-0.00837240758224927	-0.123554399963605	0.0160794392175174	0.0374417436842509	0.306154821908634	0.11199357787557
DLX4	grey	0.00327553581541425	0.114347570880058	0.0474494587072311	-0.0106215907430676	0.00961065843971234	0.200731904817631	0.00310620786628564	0.0852386180816616	-0.00884584072195814	0.212559243432578	-0.0351885994117355	-0.0584384855917876
AC009159.2	grey	-0.0255214536246506	0.108661264387745	0.110501465404194	-0.0249067192225819	-0.0792766209014868	0.406579473157138	-0.0534350056594427	-0.0553691933229863	-0.00629503577529781	-0.0140707259340579	0.351367492271368	0.0649164203851774
RN7SL124P	grey	-0.0287674071314517	0.169933471244697	0.0788039366555118	-0.019815144253333	-0.0467450801536386	0.264176492872821	-0.0261974608738087	-0.0389429337389767	-0.0273489711262124	-0.0674587600361592	0.102700713741906	0.158996338398375
RUNX3	brown	0.0962467656338943	0.0812262210965101	0.779733249241084	-0.0206064547796168	0.190336417421081	0.470826210971148	-0.0372266604969635	0.546333689146752	0.0144570270862576	0.132190765368607	0.00693695206191662	-0.0467442342068316
NCKAP1L	pink	-0.022268180158445	-0.0195981580363386	0.70410025316816	-0.0206984414248398	0.44755266168331	0.406022095745379	-0.0511646310883668	0.853648615725054	0.0291479986380126	0.14951976505114	0.0481725075742435	0.0901228058854697
LBX2	grey	-0.0267396515574587	-0.0362009789650115	-0.191682764767091	-0.00847969995156198	0.146545736187635	-0.0649787551181233	-0.0273224816430962	-0.0404430333732515	0.083681824283751	-0.0343761270548342	-0.0721487969049353	-0.0519913935842859
CELF3	grey	0.00749313568819441	0.0593338006100398	0.0362321933697367	0.00159093096240303	-0.029528645326979	0.0615137454136013	-0.00482991027830043	-0.0250021461168923	0.00348799332429533	0.166515440161585	0.0479162779912836	0.0155257959285457
LINC02432	grey	0.0129005832501669	-0.0303364553570732	-0.144970439326402	0.0576940955555674	-0.0779922799845569	-0.467402293697604	0.128035844543276	-0.157051915387647	-0.00876778720605581	-0.0130036750501079	0.0217614808143556	0.03286439472873
AL078604.2	grey	1.88480085917266e-05	0.093603530175454	0.279269572337378	0.00301203052126419	0.0312238008436177	0.382498062863686	-0.0233757937699545	0.147659206722007	0.0142712912096517	0.0664743393023273	0.157097853125838	0.0136806405849246
RIMKLA	grey	-0.0403840228918354	-0.070206700620893	0.043613516676123	-0.0430443865279744	-0.0860887915508639	0.339852528773346	-0.0539644260182224	0.0290509813255181	-0.084076510110376	-0.0737912398405263	-0.0241438121793928	0.00265132793959297
AL390066.1	grey	-0.00190035170432658	-0.0112378386105093	-0.091110874498338	-0.00486341957961231	-0.0459293703517185	-0.319693646665154	0.0255275421622049	-0.103519969967569	-0.0120730250160454	-0.0803480727400132	0.0210574089511773	0.0181898905051679
ITPKA	grey	-0.00276213912740549	0.0042451957255151	0.0507588667808522	0.00782047548675389	-0.0490531863782583	-0.0179922691522958	0.00314057484384904	0.0229112498159762	0.0641837460047321	0.216549834636648	-0.0221641144892438	-0.0205009694242592
MS4A6A	pink	-0.02959481749352	-0.0339027581667583	0.61354424854045	-0.0187676054644862	0.479728769495805	0.452805836713654	-0.0609138593912695	0.852970948814489	0.0492089576284701	0.110316149966419	0.0332281396061072	0.035163743775845
RSPO1	grey	-0.00255666495442468	0.0501987182550965	0.0325458611341745	-0.00319138278258103	0.0877391364527021	0.0058237429842238	0.00803627237258448	0.132006179243513	0.0237029788803965	-0.00674940760973437	0.00144776719641492	-0.0107615066669161
GABRA4	grey	0.00876407716080239	0.209378437850091	0.0275052793148379	0.00596862142124236	-0.0329809539835767	-0.050734032392008	0.00384621670029917	-0.0219903977588048	0.0243478950396737	-0.0345025279405041	0.0320204538954667	0.0316774136768201
LINC01480	grey	-0.0237658097252344	0.0384680379430307	0.413473211198972	-0.0173867955239962	0.28444758582873	0.287614613449048	-0.0238666631816619	0.37464855099252	0.0605288773406398	0.0473447113752846	0.0524054114879193	0.00418612905454952
CALHM6	brown	-0.0240626556064823	0.0147419023194179	0.794958858532268	-0.015150354989744	0.113502087694997	0.426481672653566	-0.0324467250216326	0.565950418047714	0.0158452383815399	0.22972346234538	0.0120627781069413	0.051051515688832
HIF1A-AS3	grey	-0.0419164682837113	0.0559647116855927	0.0806465416239806	-0.0370536056020951	-0.147630609569565	0.461795981893652	-0.0403046412563972	-0.0752544895143258	-0.0282615466452726	-0.0845241129113339	0.396015037532266	0.106190558193154
CATSPER1	grey	-0.00272263100285772	0.180683448276247	-0.0355792712763483	-0.00928074688097699	0.0731497859223608	-0.0138454679828067	0.235862196955261	0.0810478362703515	0.0924348079137414	0.253387634536927	-0.0389772518572882	-0.0312876730352762
AL035665.1	greenyellow	-0.0212747821180885	-0.0386125660414769	-0.0518163362700488	-0.0107699112086033	0.816769623666901	-0.0893762747803614	-0.0273977921657576	0.45968028396785	0.0952911525634068	-0.122407202491853	-0.0370533163650516	-0.0247204754420852
MAP3K15	grey	0.0805537859642377	0.07658636093303	-0.212413861032392	0.0268800041461787	-0.082956184088807	-0.36510394145916	-0.00145116116616583	-0.20280766754615	0.00296676936020726	0.0784311921354725	-0.0369443911214954	-0.029117800034681
AL606519.1	grey	0.00254814778358007	0.0084444072229873	0.0196337507888153	-1.89389000977829e-05	-0.0369574523044047	0.0441069746775957	-0.00298844160639441	-0.0162393887813497	0.0417746078548483	0.119380119879056	-0.00934335463019499	-0.0111844691276897
SLC2A12	grey	0.0075761217586396	-0.0457895436464335	-0.178539424793032	0.026180779367183	-0.120935873928405	-0.603257210414738	0.000142234330946598	-0.220323153128856	-0.0167635088346013	-0.0794248773780553	-0.0388798496323337	0.0084275456226503
CCL5	brown	-0.0228915316317533	0.0361263816273756	0.922147838581625	-0.00476100771285175	0.19827885169619	0.376960977166215	-0.0271094148460347	0.534232687607796	0.00880072112484409	0.217666252251368	-0.0071646133961543	-0.0129201298464579
NCAPG	red	0.0631079552137594	0.0435941760996907	0.25321615433175	0.069732954765576	-0.0890091606760234	0.144416576378445	0.111555315552218	0.120810525280225	0.239263957313872	0.926701595799997	-0.0114900285168406	0.00163079829773818
AC084880.1	grey	-0.024666779170591	-0.0513833557739657	0.215580445445208	-0.0244368315217987	0.0628934923164473	0.272573228308457	-0.0574755045027153	0.170817966517409	-0.0691163235493705	-0.0800319236372645	-0.0628756870717863	-0.0599917905796159
LINC00602	grey	0.0205883242842066	0.00380230855937123	-0.0566510159144996	0.000180011242778167	-0.0806139751675306	-0.0327462124770765	0.00456196182641361	-0.115334234715668	0.0237863680963016	0.00518051850238436	-0.00469119161306609	-0.0119294756841034
PTH1R	grey	-0.0230139981322787	-0.0580856182520141	-0.214357005877902	-0.00691579801489335	0.17181264408905	-0.225364526540919	-0.0291374865723342	-0.0424951550924818	-0.0511676367404335	-0.16299416655928	-0.0778974422849136	-0.0438531339560925
MYO3A	grey	-0.0645448849432434	0.00664633256582411	0.151763354236722	-0.0481181828789739	-0.109159389243928	0.449185693901241	-0.0706134287208026	0.0351823546631411	-0.0639870874947267	0.027971636351	0.133872740582794	0.11179027443379
LINC02076	grey	0.00982832888827931	0.143129110524521	0.0893087739405105	-0.0235289516597781	-0.0405280399032304	0.394772208711738	-0.0280958750493789	0.0176433020801116	0.105319796747581	0.160120915953692	0.0254546123633379	-0.049167135200797
MAGEE2	grey	-0.000770441245999688	-0.00351084389909272	-0.108243185122493	0.0490808249517009	-0.0354583424258481	-0.252680040537154	0.00176158893057235	-0.0969458027521454	0.0329472484922512	0.143316228977908	0.102672726433453	0.0231848243869869
OR2A4	grey	-0.0189905992492848	0.103723160043733	0.190383071661984	-0.0133984909154523	-0.0520213153328695	0.433207921986049	-0.0224544116329508	0.032643194452978	-0.00821507027455499	0.016894033221607	0.250123427465124	0.0890583127925386
CAPN12	grey	-0.0371903343093545	0.10402604480239	0.105273357776717	-0.0173901934324403	-0.0767887824314173	0.523665203297318	-0.0438015661117299	-0.0394486653672781	-0.0526786159815309	-0.0269607977690529	0.0317351160679738	-0.0544137898680419
DPP9-AS1	grey	-0.0224324439063629	0.414856438752292	0.367992836350452	-0.0157494976214649	-0.0314753635117349	0.520893876462884	-0.00877974118623631	0.0803662023304431	0.0106278117608855	0.040129706103534	0.227509254678335	0.0568107707655892
LINC01874	grey	0.0376057332939624	-0.0184008771483747	0.0076996638279796	0.000370309158176219	0.0155997100091668	0.0657249031729237	-0.0141150430675877	0.0251967426529153	-0.00785534009622973	-0.00957231143326913	-0.0158419256817907	-0.0152657618955576
AL022322.1	grey	-0.0163524355816681	0.195875174261405	-0.0140147241124632	-0.0280819708017602	-0.0829505770349915	0.246709543616023	0.00182650114133532	-0.164700545759845	-0.024388043605205	-0.0773869588342834	0.124161849370846	-0.0316963987554783
AL023653.1	grey	-0.038941902213654	0.0826746582708153	0.577567485493024	-0.0114284390795817	0.182392163081759	0.515352680406943	-0.0267783178774683	0.390847385939819	0.0253404554875773	0.10162105504935	0.170680500405128	0.0102291065179173
AL683807.1	grey	-0.0145897096852576	0.174791546737334	0.557716756164857	-0.0110753956006338	0.0651547249597757	0.428592122954276	-0.0162175124718165	0.272827560842734	0.0301859632472005	0.127796193982289	0.149441583827292	0.0298791650482822
MGAT4C	blue	0.0256072489373745	0.786135851709	0.0124289808865324	0.0817772513362655	-0.0213663403546923	0.0859616272583801	0.0371423516745893	0.00613281398703228	0.0884759417343122	0.0998112871324786	0.119105102897323	0.0359899454151355
CLCA3P	turquoise	0.00624176565302557	0.24289029821231	0.0192009361752715	0.0435978931004661	-0.0458470813207752	0.113710639869727	0.132310750934971	-0.00152051563659443	0.38552683866573	0.207361276089579	0.493426026306423	0.179729025835237
CCR5	brown	-0.0254310200553387	-0.00791766446352138	0.912059766768223	-0.0195237118545229	0.212872426691917	0.420550409799357	-0.042571886012192	0.639536999467208	-0.0126171621273883	0.217583441495655	0.032353605539423	0.0261044646105942
MME	grey	0.000903499673605139	-0.0194697306660148	0.0885362815494794	-0.00945187443229193	-0.0883995689549476	0.252861228490831	-0.0301870512245662	0.0161724547056197	0.132201888282917	0.239551639643512	-0.0266163198847687	-0.0308975364662535
KIF20A	red	0.0564773143963045	0.0378764081338149	0.164282842709834	0.0416877004604659	-0.100293742238278	0.185180870003549	0.119140571973028	0.0850640402922423	0.267709145641385	0.908291771249497	-0.029118547534413	-0.0204645468923704
RDM1	grey	0.0503028633658189	0.246469683725661	0.00182800389607322	0.156465968713894	-0.00955453758806647	-0.00652777616217281	0.0436026584640634	-0.0284198585456383	0.040037402182458	0.449198940928723	-0.0203787741746525	-0.018467995433893
ENPP3	grey	-0.0503708757259514	-0.0116743620163458	0.191304206090473	-0.0367389081722124	-0.116056845331548	0.518959103036697	-0.0535809498156051	0.0682640108475848	-0.0557380898377881	-0.0085776953114155	0.0323477102792681	0.023499509159883
AC254629.1	grey	-0.0245440831078754	0.117555326631732	-0.0709268941962649	-0.000668384868481249	0.053827976271953	0.0962126626879607	-0.00791139054781803	-0.034340987740321	-0.0258851058646835	-0.0154470251972102	0.00328799587633209	-0.0278557592021848
AC026369.2	grey	-0.00912378281492297	-0.00173436152973485	0.136404452383308	-0.0273504592822478	-0.157633736921222	0.385031926830009	-0.030926171536711	-0.0276691168256427	-0.0156097409078	-0.0390021272530552	0.0235418134214163	-0.0376279032306281
FASLG	brown	-0.0262761521594228	0.019430261512431	0.92841743833343	-0.012284806950456	0.112875210092152	0.410130587401675	-0.0343676301805531	0.48235305880261	-0.0154282299788996	0.204002491824842	0.0376363352677957	0.0281006700589781
NXPH4	grey	-0.0198875351189199	-0.0182984009676055	-0.0126022479902713	0.00154459922987249	-0.143221827773086	0.00601176190235876	-0.00745573029486984	-0.0946027068702603	-0.00453150756871377	0.0359476485657317	-0.0329052801319831	-0.0421363370377027
RNU6-339P	grey	-0.0376606017850234	0.0712669485079555	0.16548098997241	-0.0307480015399341	-0.0778852292535784	0.506082446186771	-0.0550414781732872	-0.00208918686140105	-0.0381441354819076	-0.11052473014023	0.457816931548198	0.135973603327334
MROCKI	grey	-0.047860884060718	0.0231558638600749	0.0052136080077733	-0.027285116210407	-0.0109364697109704	0.221533650880957	-0.0441613314192028	-0.0520062516136852	-0.0653958017498054	-0.138323714675656	0.0269837730974996	-0.0169433974116928
ITGA6-AS1	grey	-0.0187597801794004	0.104047674241761	0.182824656876103	-0.0213541205979216	-0.0578590766501257	0.429591296776924	-0.0261580116327506	0.0781404248646369	0.0212731849212685	0.00997696175069177	0.322248755915096	0.144659696630491
TRG-AS1	brown	-0.0269378073256185	0.109093965344201	0.90974284654099	-0.0162209355800033	0.231944350210156	0.516897243558552	-0.0326596729909708	0.558728419039705	0.00452487043131	0.16923787329425	0.0753675698015425	-0.0106936009718787
AC104407.1	grey	0.00044680597182542	-0.00418310936581072	-0.0424859774821861	0.0383806014327994	-0.0222227436641139	-0.06049564186472	-0.00404531394117775	-0.0549062833524455	-0.0100400945609497	-0.0240505895253291	0.0114692311524786	0.0041003650304858
SKA1	red	0.117730827699275	0.248102526163789	0.215654060319386	0.102107815314937	-0.082919307508022	0.126434070698551	0.164841719145477	0.0920049764310896	0.23644859504863	0.869931639463211	-0.0059056249692858	-0.0103994355041802
TNFRSF9	brown	-0.0154517850332672	0.0219080139868772	0.894839803945902	-0.00893588446787471	0.0917928628979922	0.341167668193719	-0.0282251591236493	0.440982399053131	0.0107726069150293	0.263282771905429	0.0537708188913165	0.0562140345362911
NIPA2P1	turquoise	-0.0204372079747256	0.0788587107476524	0.116972848655848	-0.0150267036476467	-0.00367721681567758	0.305047201987006	-0.0270239016318091	0.0531836282715236	-0.00170433808994109	-0.04103078879214	0.675796395196377	0.237996430764054
ADGRE1	grey	-0.0119166774893479	0.112707523948898	0.448264211248512	-0.00538718437353937	0.124528244047525	0.302993510900372	-0.0193247746960939	0.459308347046682	0.101339198187094	0.25650820032543	0.000326351713099354	0.00336967736233619
KRT81	grey	-0.00652719576827448	0.000619685169148708	0.00541222002635347	-0.000969518637100222	-0.0235122300365845	0.0293186272649886	0.0093704874076614	-0.0233154137758262	0.0296050551881261	-0.00813627901483645	-0.0141238775583393	-0.017866296293135
STMN3	grey	-0.0485354615000803	-0.000838386505077676	-0.0256947881502065	-0.0334932581694373	0.0088175082461387	0.162921249349842	-0.0396841030404564	0.0269947002074278	0.0118030776256422	0.0354005653753821	-0.0673173560851961	-0.0528449189266753
ANKRD63	grey	-0.00789276265147022	-0.0200216843751632	-0.0572442662353457	-0.00920680416609113	-0.0540292617181761	0.0342264685077704	-0.0174394010976785	-0.0347067522089612	-0.0236217120548918	-0.0165257462508301	-0.0246921581045917	-0.0275096283585977
AC087468.1	grey	-0.03563723670421	0.105748123716673	0.164543562564657	-0.0235493433674582	-0.0715916812726566	0.505211358773408	-0.0488972817403662	-0.0060469857223684	-0.0275687659589105	-0.0932949429239286	0.552318318367244	0.135392438766747
GATA5	grey	-0.00776635856208984	-0.00787246238312915	0.0327545917749635	-0.0180013812133812	-0.0643555145417738	0.017573394180427	-0.0144399418271662	-0.000981192567162281	-0.0150881944210892	0.0707758612884798	-0.0298694381246275	-0.0153796870056145
NETO2	grey	-0.0404260287378423	-0.00895582852468969	0.218173452664785	-0.0314774557153537	-0.147196171197999	0.484959905853325	-0.0232749504188146	0.0609167685871446	-0.0275773038959464	0.130917014259657	0.0646121620070325	0.0322570027881999
AL353705.3	blue	0.0319958957319867	0.87378725549055	-0.0100098518760011	0.0288628302547388	0.00486399923991596	0.0540808801212039	0.0241758340268827	-0.0396900957759849	0.0535693833754254	0.0305006006770112	0.162358701231582	0.035255697433833
AC003070.1	grey	-0.043058846773787	0.0145100471010479	-0.024464641426396	-0.0336577914079264	0.0546398538871942	0.0866020187859729	0.0703541898976728	-0.0670463036421394	-0.0536428798447958	-0.0876317421763047	0.0441562291104742	-0.0119981500210441
WT1	grey	0.00304290383485349	0.0164000360450022	0.0673989712670002	-0.000667089010916059	-0.0223323894604384	0.104292686436057	-0.00646424582647681	0.0385092144976669	0.00446569901292744	0.101952891877603	-0.00624235579965025	-0.0130683434450608
IGSF11	grey	0.0714532624604537	0.021485304499735	-0.110417695559472	0.0120725216624335	0.00605876502052091	-0.150804754112826	-0.00434573912842553	-0.0491097370796092	-0.00950801153899845	-0.00554971158028578	-0.0400343001980937	-0.0209187539825492
MIAT	grey	-0.00488264785846014	0.065354697224683	0.295030796466913	-0.00321165815339011	0.0130958439590074	0.275327150088589	-0.00239870498091419	0.150673384957979	0.0337614190868805	0.20938695563446	0.0767107022470936	0.00605228834993488
ZAP70	brown	-0.00684174303095161	0.0779818502951287	0.787228812886853	-0.0148854569596572	0.180377585856483	0.49354394176927	-0.00947207739329488	0.435260769618505	-0.000341045750367892	0.140905633805858	0.0433064539484325	-0.0134811162479261
GPC2	grey	0.164142349586096	0.268221630791083	-0.117565311091046	-0.0151269143541772	0.0174758338079372	-0.0303781714747193	0.0773227262683711	-0.0984993686733695	0.124689715048673	0.0633020222730163	0.000867744220985243	-0.0453609239657986
TREH	grey	-0.0322964000176804	-0.0457497919739979	-0.0151440295644819	0.0465140061457946	0.1678147030861	-0.00373729820596686	-0.0468848180699872	0.0590151266192721	-0.0526371527672345	-0.133990161248176	-0.0450230673066223	-0.0378312373150216
ATP2A1	grey	-0.020760719880258	0.149596933434859	-0.115240855154632	-0.0198967497649873	-0.0436059658235229	-0.085530217039575	-0.0232102365577952	-0.199069308230209	0.00132618699202146	-0.0317206316486846	0.0120194428482964	-0.0379197419605195
AC006033.2	grey	-0.0267533307154851	0.0297640548872125	0.574983726680766	-0.0150246186745619	0.26140704139358	0.480909182985863	-0.0529032158410382	0.579427051564517	0.00799095870985205	0.145962601798609	0.0469537636247483	0.0012715611794821
CXCR2P1	brown	-0.0105386344815862	0.0139931752447922	0.763571547428657	-0.0111211993067334	0.171323293624924	0.261938161881305	-0.0271768840260682	0.514906315981298	-0.0120417788118509	0.148379588761115	0.051886631184919	0.0508626475467475
LINC01751	turquoise	-0.03991877138395	0.110156775085824	0.220070189627723	-0.0188751779938073	-0.0462936314995391	0.458050689800316	-0.046545615764271	0.0713175432573612	-0.0300311593821573	-0.0735711976008239	0.574750567619991	0.182883229051618
C9orf135	grey	-0.00347091050423574	0.0443340678360015	-0.134659491801112	-0.0114761573267297	0.00660702608957892	-0.136258160023087	-0.0160179540861578	-0.0943834528758303	-0.0304535285164988	-0.0967188280830308	-0.0372211113680747	-0.0200371028459315
AC087379.2	grey	-0.00585295570202616	0.00344834288894554	0.000466029274645294	-0.00243786297539037	-0.0466759567083138	0.0701782875431773	-0.0114915569618701	-0.0351381940007963	-0.00924938679001347	0.0129574454313259	-0.00862009841509544	-0.0152575951820445
TENT5D	grey	-1.9138747803103e-06	0.000823131926034748	-0.0793118059208178	0.0242040651164977	-0.00523813135160658	-0.148273114784876	-0.00650887626557762	-0.062525437129963	0.0315570206994948	-0.00213266061913718	0.0304928679489154	0.066471163770453
AC015911.7	brown	-0.0278340005658866	0.0753338199761117	0.837817363634852	-0.0106837645229118	0.146063126842722	0.487971040784611	-0.0285966697711028	0.41041253484878	0.000513573747239779	0.107205675991747	0.142810310871545	0.0243581741641309
GZMA	brown	-0.0306106296635565	0.0176772491195226	0.937431960488044	-0.00494516541671772	0.161388009183368	0.404579203775905	-0.0355274855134005	0.49861789454975	-0.00677532201510521	0.17280106635023	0.00890072144074753	0.0299710098033436
BCL2A1	grey	-0.021933839594529	-0.0164910505703555	0.268841739122499	-0.00899871655349117	0.493341684785248	0.178509421516516	-0.0309281587912295	0.543691387549057	0.0451846971724563	0.148596912088911	-0.0433047449658888	-0.017552257912719
ALOX5	grey	-0.0286692872482339	-0.0708399791586203	0.152097022365334	-0.0289326481298306	0.3457903622416	0.122165911078718	0.101674656027559	0.419830574352115	-0.0171397722847071	0.029574877789324	-0.0688756782082711	-0.0396998950631217
GAL3ST3	grey	0.00269513410487422	-0.032909429438606	-0.160815677621114	-0.0156703662976871	0.00789040749427473	-0.172270446740773	-0.018108409375006	-0.0910161596541414	-0.0312381603766416	-0.117152262211581	-0.0536234507868104	-0.0307951567237443
AC025154.2	grey	0.00198396104435921	-0.0276836712909026	-0.119477208087132	0.113910357727739	-0.0699120375989569	-0.322320410271029	-0.00647020105216064	-0.134647287597459	0.000231725292255409	-0.0551172346901021	-0.0241790418303302	-0.0114482065259423
ADAMTS7P3	grey	-0.0124656945526695	0.0549505348294884	0.0699544559672289	-0.0137200026018033	-0.090402255070895	0.251968184659979	0.103405588249646	-0.00936373474187066	0.147742702387996	0.111391226735432	0.0635370482693032	-0.0204211773077975
MKI67	red	0.0929943311425024	0.0179289058033445	0.350165404716496	0.0376617061070928	-0.0772706220436062	0.186663819381332	0.248798601475086	0.19770569208053	0.124353968250229	0.910228479316515	-0.0155310739634721	-0.0240714817642625
GRIK3	grey	-0.0237832715005596	-0.00912198351075691	0.0252280389276887	-0.0389565506182822	-0.1662806512966	0.312097626608478	-0.0263756646184567	-0.0772816940576876	-0.0325682580311151	-0.119062343309512	0.0246428816969105	-0.0145258002750405
AC010200.1	turquoise	-0.0102739535424797	0.0907461406246682	0.0978323474180114	-0.0128426201141866	-0.0593572198888975	0.268818462838221	-0.022894553619455	-0.0334666291548048	0.0071553620275026	0.00573820159055722	0.818278032012986	0.254661712570704
TNNI2	grey	-0.013786217894736	-0.00771590045803156	0.0819386565924225	-0.0108648260208672	0.304345531552382	0.0550037762024025	0.491104159980564	0.27566660234487	0.0581276778915264	0.139454431172649	-0.0493699397337099	-0.0247632569576574
AC098679.2	grey	-0.0182747732422139	0.212341669138141	0.164263844379414	-0.0137301732436227	-0.0171377262348919	0.322308613103286	-0.00032127630921964	0.0623729840883005	0.0114918119831111	0.05080959781113	0.340896032300229	0.114832600304696
CLEC12A	grey	-0.024875661679912	0.0314864987719158	0.661374788382561	-0.0245791455572679	0.146007703808397	0.44123211106	-0.0461691290208809	0.537669547698698	-0.0315850666747088	0.10211136141312	0.0907099392351952	0.0590026242753142
AP001207.3	grey	0.00701044577186266	0.105703799125806	-0.0660434999956715	0.000801522043934316	-0.0681112760042269	-0.204952847486698	0.628065114994894	-0.118651913595795	0.0190199725886428	0.121966204977208	-0.00498113161702374	0.00392936286217888
CHRNA6	black	0.688993432197443	0.0759288590375938	0.193063026441184	0.00443414952126544	0.118069192054224	0.0667988960731696	-0.0210984985890681	0.238565522375	-0.00283444411353375	0.0264578593867356	0.055427641467127	0.0627535621330848
OLFM4	grey	0.000960195403381341	-0.00384351515257282	5.43194851185204e-05	0.00597530339488255	-0.0165531018440902	-0.0457531710226982	0.00294335686333933	-0.00987837399421883	0.0199793989815798	0.0208605861528832	-0.0107349300837759	-0.00587251934185187
CDHR1	grey	-0.00675162961533127	-0.0029314615586744	0.0612358227150364	-0.0137021150026234	0.0279019436568814	0.088730678378664	-0.0261173164571363	0.0452183064469114	-0.0277115642922809	-0.0241030587532735	-0.00494326489862161	-0.0190924191274972
ITGAL	brown	-0.0265593135192931	0.0367045296750362	0.916399119088009	0.00247946121706811	0.305199528691767	0.461923574246192	-0.0425232187345096	0.696337317735689	-0.002242871954562	0.173433595830754	0.0147969474408281	-0.00688548328860758
AP002954.1	grey	-0.0187952198540259	0.00754036236478401	0.352965956459804	-0.00933657796001253	0.489684726483592	0.178669958120843	-0.0380150670453535	0.62242520312325	0.0125982726051624	0.115464098744815	-0.0360898930669432	-0.0435995229537728
AL161793.2	grey	-0.00393175828566343	-0.0164231826178475	-0.0970947293611417	-0.00739177275132316	-0.0696259319414786	-0.258247470501195	0.00689044438826097	-0.111353204616159	0.0139942964802073	-0.0652246866868785	-0.0277571220153785	-0.017716166183469
SNX20	brown	-0.0131346320543428	-0.00282705499581412	0.872744643248467	-0.0175086445435674	0.314527758532294	0.41669075937039	-0.0380527116321754	0.754372260089906	0.0191025499250899	0.199988987363909	-0.00550591898874502	-0.00869652346457296
ABHD11-AS1	grey	-0.0431817110221458	-0.0327306268584103	-0.0617437192401627	-0.0189190201403273	0.111150097055668	0.0669586236776769	0.0316355719405861	0.0325265046062816	-0.0392115738097404	0.00614006443141946	-0.0705850130380184	-0.0419370218034228
MSC	grey	0.0649625485703584	0.00521501534331934	0.0315936112495248	-0.00577986888867862	0.0271541816195685	0.10680837816254	-0.0149436310084588	0.0833852873821973	0.040038867246051	0.196885094933631	-0.036536799680576	-0.0296609749984962
KCNMA1-AS1	turquoise	-0.00869996561608533	0.255995828963938	0.11027689222934	-0.00313900558861556	-0.00921634565166349	0.222876352380828	-0.0134154851042696	-0.00189033304176801	0.0230600848099273	-0.0100595451041175	0.854987853657904	0.311304733656263
AC116914.2	grey	-0.0226345085330866	0.44843752250794	0.16025439077028	-0.0271173604705841	0.0389894226096611	0.331971620754185	0.0125554296979712	0.0219185410083612	0.0485480121962437	0.0496873359414512	0.118529352882749	-0.0414000599569726
LINC01275	grey	0.0660085651580892	0.0403200549292395	0.0464518327995833	0.0133070351048141	0.00109288180990238	0.19984692669907	-0.02487924905191	0.0518766184729337	0.0718929616157901	0.19440300061574	-0.0392841633038643	-0.0376865377092125
NKAIN1	grey	0.00902940766963592	0.349855189255523	0.047115541291762	0.00017253868043146	-0.0475082189474577	0.298173053276576	0.0169472944308753	0.017762724858503	0.0110917854623091	0.18423729446756	0.015377802251901	-0.029314403331133
GZMH	brown	-0.0300779280570778	0.0322534171196878	0.757058477925636	-0.0155352648817315	0.125601534027776	0.462536985030347	-0.0347549864094015	0.447463951262002	0.00936141987428193	0.215285793000169	-0.0104987696439213	-0.000686824241283481
SIRPB1	grey	-0.0179604622302487	-0.0217973392272471	0.199859711822659	-0.00977722387826136	0.335532168518628	0.247449524262988	-0.0114042090680964	0.432561056677236	0.0149674963854095	0.137904244356158	-0.0417891304965849	-0.0467659363961771
TLCD3B	grey	0.00877521764182189	0.0502902133461244	0.00995421883935976	0.000768643604090814	-0.0288277809628442	0.0792606400403175	-0.00163026834344201	-0.014522264966314	0.00604954755085428	0.1179722136269	0.00540220435783709	-0.0044882050549453
AC026471.3	grey	0.0292331262204234	-0.0128826403968476	-0.00357712972666179	0.00149774409303277	0.0275862339353454	-0.0484233092351718	0.0102819902189421	0.0246341366174762	0.0574668420642093	0.133741384496176	-0.0451156936908611	-0.0157368006427107
DNASE2B	greenyellow	-0.0221977201574412	-0.0425625529393126	0.0427612848134856	-0.00939044295528768	0.841211250684709	-0.0430884814248541	-0.0291362363493545	0.502459358640134	-0.00304414371984093	-0.117997481645567	-0.0343418253251623	-0.00785859424115742
IGFBP3	grey	-0.0348640966575473	0.0084468620722265	0.187907961040727	-0.0293457706610388	-0.114490621684341	0.481228133801013	-0.00745454256835195	0.063033307929114	0.0034730860343213	0.125944572178726	-0.00102262667033419	-0.0160651385966446
DEFB131E	grey	-0.00726706950911851	0.0239105194812482	0.0621950714173134	-0.0179678884213429	-0.0805758835210736	0.277287327126271	0.00878827973965527	0.0287920760032263	0.00849081759380432	-0.00146427160472723	0.0438374607566146	-0.00339565350395078
KLRK1	brown	-0.0191507542484511	0.0962928546866067	0.749863959006308	-0.0127307499163694	0.087968787009578	0.414852600990386	-0.0168578706755568	0.287354264277526	0.000141223747002437	0.153163923711984	0.133435503782428	0.0284597985757763
TMSB10P1	grey	-0.0295846995171187	0.00277852305362284	0.0425147592157342	-0.0247646889720166	0.221240417988339	0.149889571471782	-0.0268501737617342	0.188091096358944	0.0566144399378892	0.0173593612832978	-0.0420976847955095	-0.0196033397256434
AC073115.2	grey	-0.024910558167905	0.0238403139537086	0.119576690591599	-0.0156993974849673	-0.04308171495294	0.296391054858801	-0.0232220497198794	0.0602112115323799	-0.0158438825164595	-0.0102343387721732	0.189788988874579	0.167424734815624
CTSLP1	grey	0.00583724692947952	-0.0171302661543974	-0.132936911864419	0.00385243861695687	0.00959070893914557	-0.194761570670299	-0.00872661982867602	-0.0713899351576259	-0.0199324619259465	0.00109172600579203	-0.0497775059413102	-0.0246895167486223
SOX11	grey	0.372455879319003	0.0775316768884774	-0.00486272291762377	-0.00815225939707881	-0.0583133719763513	0.118854491301731	0.00213906874666016	-0.0265459595773299	0.0308290770700417	0.0193569604955065	0.0138737166920528	-0.0166772769957408
ELOVL2	blue	0.0466936593013687	0.542652776547667	0.0362266164879618	0.0643413845948092	-0.0838686525247453	0.214038769904183	0.0273916824355296	-0.0390032919981539	0.0403172115062242	0.183470159937641	0.05120590263308	-0.0217104497476147
MIR155HG	brown	-0.0266208473056051	0.0948300932426336	0.724718639697415	-0.0127851994407264	0.0749455027694352	0.474967064814059	-0.0271116647725556	0.31061769059577	0.036070409515078	0.166876487678712	0.204580267370712	0.09755022663855
TMEM155	brown	-0.0109760393687435	0.0184361756480312	0.757040686037142	-0.00788558070258571	0.0519081965179259	0.255216964225318	-0.0206463830124352	0.317528681741145	-0.0138099384791373	0.137211350151932	0.0487728928264216	0.0381330149784199
AC093520.2	grey	-0.0043849985678207	0.0733332368875893	0.221345330725292	-0.0122065647167894	0.212091205828587	0.248130987957002	-0.0301842487246884	0.231724390401209	0.0462711323162734	0.00181116547442365	0.201999534463991	0.0267651532537509
OSTM1-AS1	grey	-0.0198396914153354	-0.000669481221162686	0.032068911206316	-0.0182110577844236	-0.104074252333424	0.298466091926029	-0.0228488204388737	-0.0285493487588136	-0.0302495198986979	0.0203042980179611	-0.0125240474706786	-0.0339744328079101
LINC02280	blue	-0.00248385572748019	0.661330230376391	0.0297740336144314	-0.00115753836720145	-0.0124308661228684	0.261755230205991	0.0192036862687443	-0.0642738170593322	0.0452934337316252	0.138847933341926	0.151322074284987	0.0148634948212409
TNFRSF4	grey	-0.0264397327855282	0.043577247412647	0.132890018854857	-0.0336928493846577	-0.109191954250442	0.381554876204609	-0.0125993137965314	0.0194427327449319	0.0176916068062036	-0.0260199844408971	-0.0173171085698598	-0.0453012197433893
AC025271.1	turquoise	-0.000219796347440758	0.0462181580683754	-0.0286094265084145	0.00994622745944536	-0.0358184265045637	-0.15764292622912	-0.0159417430090966	-0.073241698736725	0.00344005381706399	-0.064244919847928	0.588798785023324	0.328438889066479
CDH4	grey	-0.0377951491017082	-0.00761599879239393	0.0270236185245533	-0.0292716712418072	-0.100790599368997	0.215407798524038	-0.0348880943380887	-0.0263369020504224	-0.0338748835300338	-0.0437761769866244	-0.012679154965811	-0.0272733890043566
OACYLP	grey	0.00499030641747291	0.0303562851579822	-0.0128203765060074	0.000680398516095905	-0.0214177427265704	0.0605537349313213	-0.00118683911410887	-0.0206279269846744	0.00231881285786963	0.0140692548377555	0.00664405090521179	-0.00233325626685066
CXCR6	brown	-0.0297440063190366	0.000654309726971221	0.819759662127609	-0.00870442612323695	0.291930401476903	0.406013955841762	-0.0359099756229014	0.634613607494743	-0.00421842909745719	0.208314990018506	0.0836856609696296	0.137818643117383
GBP5	brown	-0.0188303758110181	0.0151179967272459	0.870378238720451	-0.0106145369489012	0.107692641234779	0.353235663895442	-0.0249781335991499	0.519770038753513	0.00253465130537849	0.272160267180261	0.0669926240065812	0.0841158080805289
AC022733.2	magenta	0.00569779217271378	0.00606318192988772	-0.0342837772023279	0.00756878438524186	-0.0420322072318324	-0.0908543710193721	0.828438737138364	-0.0624187937960062	0.0512352380357209	0.154003444327032	-0.00363616779146449	0.0167450773720918
SIGLEC1	pink	-0.0131098374791411	-0.0105505678554729	0.430104934082119	-0.0126305504547224	0.631602892593249	0.255485836015253	-0.0325089319160625	0.83584458145413	0.12328992787979	0.108035883195449	0.00427954838401886	-0.0131562465848409
ATP2B2	grey	0.0698192116183971	-0.0400658986268253	-0.173757619676697	0.147590126382248	-0.163987194606416	-0.397343906030861	-0.0289119326905745	-0.259473943452248	-0.0262698909574696	-0.0724548383089519	-0.00877196031387745	0.00726310642652087
NOD2	brown	-0.00664351292235022	0.0601005379145423	0.782680359512398	-0.0165346608449301	0.193656633582282	0.464205516620597	-0.00597291097468327	0.619590106117623	0.079436570732829	0.231479104399623	0.0484117877152634	0.0175816355488829
SCG2	grey	-0.00342566206141248	0.000508491842815784	0.00950908306222712	-0.00313754427640792	-0.0378151656327033	0.116939536801825	0.00398854309832601	0.0156219231657333	0.0936927682375409	0.32837370325582	-0.0195488251982544	-0.0195622038226397
AC073218.1	grey	-0.0177619792480677	0.0972940309252023	0.239970609249653	-0.0112498245819833	-0.0227279339952929	0.449577069916657	-0.0293776525399034	0.0972747192848396	-0.0100916718115544	0.00245440988635124	0.438213512014761	0.119616735920457
PI16	grey	8.50849422377478e-05	0.0167913036041565	0.0423520195868387	-0.00438573307840431	-0.00923904028875675	0.039409780753051	0.0309702876977808	0.0330062160238491	0.027314374577407	0.0550899307005111	-0.0149206223846672	-0.0202199964826584
CASC11	blue	0.00707438933317618	0.722308377535419	0.0759952811811152	0.0298198176706974	-0.00817165962644745	0.184045819731052	0.0238146445382133	0.0193330391663779	0.0488200634309714	0.152780001061071	0.0967344333566688	0.0335568206297127
TFR2	green	0.332513137497665	0.0443186397550075	-0.00783520081514223	0.911359973075345	-0.029629164328017	0.0196984390732073	0.0989676374489661	-0.0229488564503379	0.0437033415862408	0.0973145753988631	-0.00802446511730086	-0.0102375939547506
AC016026.1	grey	-0.0406815119537979	0.127740863223755	0.0696473135731301	-0.0351775464877301	-0.0950726794856785	0.462051028216678	-0.0464039952527579	-0.0905035262021229	-0.039581185112021	-0.0771064708937604	0.270565034499673	0.0199398171822474
C3	grey	-0.0259239049084189	-0.043824578125466	0.190293206103557	0.133238839711251	0.243235923447994	0.256636366252708	-0.0463908746676518	0.43593555234698	-0.0130693969135926	0.0762482540976941	-0.0402346362593474	-0.0238654551707027
EOMES	brown	-0.0221788767633697	0.0681821585874486	0.93286885114647	-0.0138133804335861	0.134504185492724	0.376445836009307	-0.0340234027043737	0.495097764738767	-0.0141294709454541	0.179598120683677	0.0659407710484968	0.0507989176102291
LINC01546	grey	-0.0184382242871067	0.0244774098632638	0.205822918062049	-0.0119650211957282	-0.0127618352981612	0.21086604031601	-0.0141951375281255	0.1300587578194	0.0425135594305774	0.300867164940576	0.00959032748502501	0.0205599666325407
CD180	pink	-0.0167101967895251	-0.033540827518315	0.398907463781394	-0.0170827858778008	0.645802106968748	0.162724955208151	-0.0445456050207327	0.85027535069402	0.0382875041178218	0.0458527564493235	-0.0140372863140659	0.0112125142893329
LINC02038	grey	0.0171059662740566	-0.0555528699806952	-0.168239710715187	-0.00816637799790191	-0.0482184145690247	-0.213431676738725	-0.00275508301497855	-0.120121498713207	-0.0371630925141598	-0.0672052578312119	-0.0623518473324137	-0.0296515325795643
FAM183DP	grey	-0.00516053081080483	-0.00998117547529289	-0.0494120976636554	-0.00782667657284889	0.0570476722083041	0.0415025057469478	0.0120374959238208	0.017911530182686	0.0265232251895769	-0.0522976791725931	-0.0496247794526725	-0.0526805106989073
CES4A	grey	-0.0131263205247026	0.0717081975486312	0.0361774839260946	0.0194296023610588	-0.0926575635907319	0.454130293534272	-0.0225852551818034	-0.0185893727344963	-0.00945409453746294	0.0373808696875264	0.0501652175651638	-0.0165095640525678
ABCC3	grey	-0.0399389417534353	0.00430121606481251	-0.0370362643256623	-0.00680548883891113	-0.0333497130087389	0.312208434128125	-0.00569088611735178	0.0607448826085891	-0.0323075787292042	0.0840465442345472	-0.0142673031861889	-0.0385834198885666
AGXT	green	0.0160755962174065	0.0193234928125194	-0.0161792058710002	0.997065285620965	-0.0153098252522053	-0.0379613714409609	0.000715683825799421	-0.0281429108133526	0.0216455194285191	0.0389214629024632	-0.00533460439291532	-0.00347354388555634
CD247	brown	-0.0324774824097189	0.0167075457934378	0.941041371774584	-0.0171500450677401	0.183530045554652	0.490433494777826	-0.033836992102012	0.547018023137972	-0.0155977838724855	0.134455069679623	0.0143715909586978	0.016123577011455
AP001029.2	grey	-0.00757270741573774	0.523237416623646	0.0742926674303949	-0.0101114620960323	-0.0809654403897772	0.32185331514361	-0.0134384782086066	-0.0728470281353509	0.108086379263061	0.0778574733757206	0.444144369189964	0.125700111946764
CST7	brown	-0.014289695082529	0.0116548181836646	0.92093274246922	-0.00928390775813771	0.180916489267097	0.345764746441521	-0.0300795035456269	0.486050212047024	-0.00840737194788793	0.128571762283354	-0.00376516657939893	0.000416803900850578
SRGAP3-AS4	grey	0.00387679680683119	0.336867962754732	-0.158752544043832	-0.0105265850145637	0.0496838168596531	-0.176558271863929	0.000101759164938298	-0.117559045346813	-0.00405478318998648	-0.0896476703518161	0.30882219048709	0.0807876442641075
MCHR1	grey	-0.00627860668677569	0.00386869853438042	0.0441125026283437	-0.00231325654889241	-0.0865930398596852	0.243122757558137	-0.00900928351687875	-0.0163203104119524	-0.00593781660373319	0.0773142157250288	-0.00558447400739933	-0.0172062911346231
SCGN	grey	-0.02854700264432	-0.00880247541985076	0.0129340045585773	-0.0248755025224127	-0.0927997383679312	0.13256995870802	-0.028129252133432	-0.0615671842027925	-0.042628667304945	-0.0480671672070036	-0.0177762005934788	-0.0198203705273402
PNCK	grey	-0.0186118071911763	0.0636593393111237	0.160953082041089	-0.0122969248896969	-0.0695180545702913	0.460708447971427	0.00160787655176491	0.0499624280702174	-0.0111376096494606	0.0516099378765517	0.0366734391771049	0.00729841875953871
RNASE2	grey	-0.0161220024154409	-0.013369898301431	0.361560518146728	-0.00640210040496122	0.177056281866579	0.288363814348683	-0.0261156687693487	0.560286724520965	0.154932997037343	0.271203443305231	-0.0279224979182665	-0.0353292340646158
AC137723.1	green	-0.00938966341036909	-0.0298719985829516	-0.170659676974584	0.669230451274796	-0.0253161791246508	-0.388729561286559	-0.00807460677119868	-0.151892231801679	0.0596608543328395	-0.0154248384916218	-0.0538603760256699	-0.00891436844243146
LINC00173	grey	-0.0336866426703122	0.234055227017154	-0.0188900832660802	-0.0289606872201391	-0.0463021473208074	0.292746363963784	-0.0395647000782671	-0.0971223971023998	-0.0354445458339562	-0.0910649805849436	0.0843511090437587	-0.0335229034630007
AF067845.1	black	0.463367299929648	-0.0178006028986371	-0.0331568933302123	-0.0044633997662348	-0.0566898007148848	-0.048987017312856	-0.00427409192702501	-0.0597525504751651	-0.0104160265647804	-0.0218039669209616	-0.0175554397310016	-0.0274834310002466
FATE1	grey	-0.0357339824297463	-0.0115414778639676	0.1932005078139	-0.0259087118841748	-0.118379157008552	0.39014348097986	-0.0316839585204533	0.0242576347646772	-0.0329850110602225	-0.0819668937053951	-0.0134154354147157	-0.00487402710169397
STC2	grey	-0.020235367869066	0.0979861943384347	0.198107538965368	-0.02684728461716	-0.140656287136562	0.541234734019892	-0.0329461421635049	0.0506312415802757	0.00835339344366192	0.147262940424794	0.0151088793243704	-0.0202290322523353
AC008875.1	grey	-0.00445768758860918	0.106509324016708	-0.0308033454242602	-0.0197635182783112	-0.0302060933357073	0.158636828435008	0.00144346858837389	-0.0756819945052803	0.111926123012566	0.0621511393014566	0.0161278630863994	-0.0339535379942708
AC012645.3	grey	-0.0175054993510656	0.0718470746934475	0.676937739260056	-0.0019699353399706	0.204971881851648	0.452713585915343	-0.0260417840817022	0.42800070786808	0.0199051736345255	0.0877692299400211	0.10530058247303	-0.00667260872609929
LINC01857	greenyellow	-0.0268720642158109	-0.0286718516980128	0.215557279230374	-0.00923953377647342	0.916745158528486	0.0378757937050611	-0.0369121370531568	0.741578670605566	0.00861721577869729	-0.0700303037549792	-0.0516227017111574	-0.0349256522899818
FAM238A	grey	-0.0404103306117211	0.134087610682335	0.121473156505169	-0.0237428176392392	0.0825298522633962	0.3162402198774	-0.0400255058064645	0.077848322876791	-0.0184441726543574	-0.112200561532633	0.122307036237849	0.0237247977538157
TMEM246-AS1	grey	-0.0147460988664145	-0.0156792376682962	0.0448069967626734	-0.00586807560112728	-0.00723934193297554	0.126553436821381	-0.0394898338504279	-0.00988024117978035	-0.0376591272985288	-0.0668118915245906	0.000286542580601721	-0.00937267803979254
TDGF1	grey	-0.000161739253192281	-0.0180021184903688	-0.0577241129336247	0.0373942501648607	-0.0186720487908759	-0.131659047964184	0.00139622150538093	-0.0499795116289068	0.00109644975478556	-0.057693842176406	-0.0205571127147979	-0.0142850628202668
AC084880.3	grey	-0.0240304153492985	0.0338370134003742	0.231245835560432	-0.0148584518671784	0.00709941133218721	0.409769000423169	-0.0437386762369617	0.117902365204813	-0.0389188197962285	-0.00954653774349404	0.12233626926224	0.0284176562577597
AL117335.1	grey	0.000734888177524453	0.100372169436614	0.129635077127749	-0.0344353237334859	-0.00690643646640041	0.509638832478949	-0.038964315290285	0.0371689223369954	-0.0178116397941939	0.00843168796017754	0.158328895962527	0.0109240458070363
ABCA12	grey	0.00268949237285809	-0.0271826915344722	-0.0975882823904403	-0.0163895020486661	0.0695831917028759	0.0216170537609855	0.0152500882332365	0.0362534366796451	-0.0126425415989553	0.112088539757351	-0.0594929393574249	-0.0420242145664642
AC022509.1	grey	-0.0326047714403445	0.0135115438130283	0.185824689234849	-0.0207103490004152	-0.072122919667311	0.335355524005743	-0.0326603636753148	0.0913006661431316	-0.0362400709148979	-0.0169561612766465	0.0266594370725157	0.0206747538971897
PLEKHG4B	grey	0.00666613127208656	0.0304259874008003	-0.0980616633457992	-0.0140869439062854	-0.0864288236285456	-0.0839462627216965	-0.0100460894158764	-0.144750024338093	0.00480634384446338	0.129752587276651	-0.0124254651994507	-0.0208714611339038
CYP2J2	grey	-0.0346659769190692	-0.00947539315473525	0.2244501703721	0.000645319276607105	-0.0817598972992227	0.366510041115802	-0.039210039168003	0.0598650252937267	-0.04490362177459	-0.0605232345433183	0.034276195137896	0.0445558870722512
CD70	grey	-0.0286358421835193	0.0235517183784133	0.288532951781099	-0.0200649385607566	-0.0309996633646293	0.430935720547798	-0.0341118415590428	0.139319976599065	-0.0156678660187316	0.131373094999593	-0.00919967330832333	-0.0205311729743605
RRM2	red	0.089689208567565	0.0297296376201889	0.253311737868659	0.0575179473918701	-0.0690708250651006	0.217065996056734	0.209911571651748	0.153536494501472	0.172581059662845	0.908756856583079	-0.03292563884762	-0.0285307851484434
KREMEN2	grey	0.0691277742373318	0.0144764818551394	0.0782103103762582	0.00215172326110662	-0.032371845178714	0.0844890042049119	0.212407511045686	0.0225307325143351	0.0765019157444907	0.386867364716909	-0.0248988112446505	-0.0232638789399497
SIRPD	grey	-0.0303272067918986	-7.09128394071192e-05	0.29685608033269	-0.00362053746621896	0.322031779932143	0.338324634497691	-0.00131658994738362	0.454649070862859	0.00904234967498845	0.0981859928627236	0.105038558397196	0.0229429335346172
PARP15	grey	-0.0292953373979669	0.11614231544188	0.625725344699311	-0.0180991581432112	0.132498515348597	0.391225347912408	-0.00869214973774982	0.343385935409501	0.00878383844161518	0.141863744358427	0.194299228563116	0.0208432158830117
AC022905.1	turquoise	0.00232390385470078	0.179540032899077	0.0920126089074333	-0.00485864476558698	-0.0530176639576841	0.377439607801346	-0.0244950182836159	-0.0315791336811939	0.0172270872612366	0.0280877420155774	0.534192258228757	0.132672182082665
PTHLH	grey	-0.00661101316198249	0.0184327757862289	0.146298897574845	-0.00413509733499666	-0.0393583354488091	0.300671858894116	-0.0128203112070696	0.11102159746278	-0.00146315678122145	0.122050585582416	0.00436484574102116	-0.0243999953391357
MIR210	grey	0.00310522230136045	0.0633329957053354	0.135767966073865	-0.0308715813221518	-0.128165134379037	0.442003881643117	-0.0184932233032656	-0.0489983324691374	-0.0218391880341521	-0.0381142800737757	0.0374478186877623	-0.0288609086338043
AJ003147.3	grey	-0.0274613613250497	0.365026007001188	0.181146863698762	-0.00926681275972759	-0.0464459967782127	0.459122057847406	-0.0200809517996442	-0.0125529179543365	0.0438478811286747	-0.00476395196748138	0.425012793120827	0.0927376433005236
FBLN7	grey	-0.00667576437905246	-0.0415419659186282	-0.104732827097325	0.00612507195802884	0.0309680193174445	0.00779262880369744	-0.0380232657037434	0.00370040708762849	0.0601468226295963	0.0782851125051598	-0.0624195563464912	-0.0513675123467679
AMZ1	grey	0.0436455782483567	0.0269652766847042	0.0581482903304255	0.00407864596648924	-0.00415100101347241	0.198011805703743	-0.00079170043489666	0.0549216749480082	0.0227475671708055	0.23208836332342	0.0414484404020266	0.00187002559660214
MFSD6L	grey	0.0222789444160957	-0.036621246100479	-0.16359620265519	0.0270721600053631	-0.0933448061335701	-0.55840783405334	0.0191572176971204	-0.189712033024559	-0.0106517160880837	-0.102855546064412	-0.0346233889194977	0.0195061221641786
DCSTAMP	grey	-0.0151633019918364	-0.0174650670541767	0.0343362841143861	-0.00198380256235572	0.580672981928441	-0.0107740420178643	-0.0256596714021225	0.461569792475831	0.0314806207431634	-0.0528297755430728	-0.0206767297571116	-0.0209344227714197
BX255923.1	grey	-0.00408180848346986	0.00904498565671287	-0.0268813039380648	0.00331639458712256	0.0540303606706529	-0.13102913508687	0.000178693360776908	0.0387879159951022	0.038209804672593	0.083335770074348	-0.00503334397028574	-0.00448246388698724
CTSW	brown	-0.0245926094570689	0.0188344379288103	0.883235090586765	-0.00328173504599865	0.155854847240549	0.350210392228249	-0.016194720559741	0.456137340158363	-0.00410869177059914	0.163342835132956	-0.00872750446174778	-0.014517563723894
TNIP3	grey	0.102175882381311	0.0499925141049307	0.280118908245015	0.00017970124508847	0.0492629392623379	0.153826631207731	-0.00839323493062789	0.141581605394867	0.0172590817863546	0.0855237377231415	0.0308809967315761	0.0209702031472448
AC112777.1	red	0.0557383983069078	0.211395524144724	0.206675492064624	-0.00817489862260199	-0.0672081799414897	0.161157435203107	0.255563646714006	0.128500414886871	0.0669337125088348	0.768906140115345	-0.0167414322575783	-0.038471562121205
LINC02073	grey	-0.0245585087570659	-0.0204544052301507	0.138567466394791	-0.0109807030215763	0.609519407959376	0.113004983366138	-0.0296892944861694	0.507243364971924	0.0198519458472461	-0.0779367269642172	0.0262635598106083	0.0360631530035302
CLEC12B	grey	-0.0210764689695916	0.0950263308284798	0.458917907425382	-0.0189254302530041	0.0872878968764827	0.408226061455978	-0.0309853451516099	0.317087320659881	-0.0171530830913788	0.0111108079420068	0.222915324224791	0.0354949518701994
IL1RL1	grey	-0.020878034083273	-0.01346514438673	-0.0137167934056309	-0.00973217458771621	-0.048146307517664	0.074488052211597	-0.0140120379008615	-0.049357660494725	-0.0112784047187606	-0.0517429055074979	-0.00696817891786691	-0.0159978262210834
MUC12-AS1	grey	-0.0331975665180273	-0.00499294057032176	-0.10047342958035	-0.0147479763024233	0.0957514033317116	-0.0354125320631269	-0.0116456011182822	-0.00184396768565771	0.0139724097913147	-0.0194219640951892	-0.0478581887252846	-0.0266318489008083
AL031846.1	brown	-0.0235552253638578	0.0853034420393286	0.814812811859536	-0.00114101307151389	0.12573526169419	0.452332772214023	-0.0216928368003181	0.412529932796974	0.00179508408382353	0.216355408374483	0.038432715244124	-0.00122630697355769
ZNF683	grey	-0.0149630282097229	0.0914020641347982	0.53269397574441	-0.00139086240462242	0.0747747652867355	0.369926099499938	-0.00438625442319285	0.312877610562596	0.0117941975954498	0.129046725093856	0.00189423354624728	-0.0414438367202851
LINC00462	grey	-0.0317467808974524	-0.00617531663102405	0.137736252760931	-0.0227391123873218	-0.0331941475193837	0.394280151367316	-0.038113567012599	0.127505517837814	-0.0267057919037905	0.0133125296900625	0.0177247375744701	0.016671290184668
KRT85	grey	0.115677084969761	0.00459022715149617	0.191306855441399	0.0197988483224442	0.0535875666601995	0.0878658088779414	-0.00807016698569119	0.0657917523641913	-0.0121479538039513	0.00408331684111761	0.0311110455650277	-0.0111180014990247
HCG27	grey	-0.0439821725208178	0.153461617338528	0.334471643498238	-0.0296759533485029	-0.0489812384933505	0.519950852001083	-0.0393074462703571	0.035364129801692	-0.0313183393254586	-0.0594456744838667	0.186430179243996	0.0222275926633025
LINC02685	grey	-0.0335159002053062	0.038782224116832	0.0134420740328827	-0.0267881237770512	-0.138032206583024	0.258737198609094	-0.0173428218782487	-0.0930681732325891	-0.0212736356273936	-0.102341511298037	0.09471389320997	-0.0141781353519379
LINC01968	blue	0.0423846563370853	0.833554164155701	0.00191450538191548	0.0277592313387008	-0.0120228587033017	0.0873697527079994	0.0441934044183963	-0.0498182443921044	0.0497541163884018	0.0543367273613993	0.217077348578557	0.0421104338916811
LINC00871	grey	0.0489810174732545	0.00298576110981567	-0.00699355412710307	0.00725194232528372	-0.00783378250561131	-0.0438286008070068	0.0202119428656126	-0.0191921763814757	0.00995407274050513	0.02580434550171	-0.0123538671361206	-0.00707158644957019
IDO1	grey	-0.038102097359322	0.00612647604822079	0.443173885965623	-0.02896029464914	-0.072259004875365	0.40185332852955	-0.0382823562822562	0.178720150134552	-0.0303721450772594	0.0452832207674888	0.0180613446919888	0.0150489495457003
SOWAHA	grey	-0.00216595913981219	-0.0635919865238907	-0.192475047483244	0.051236982193492	-0.0866293638085097	-0.500875392487984	0.0020525776430828	-0.189620895944234	-0.0413555668331861	-0.122403300994667	-0.0586626193034691	-0.0154900226711933
CD8A	brown	-0.0223032164995341	0.0116333321184312	0.955023077138803	-0.00950219214121773	0.138152711803103	0.350549223402785	-0.0294046318156268	0.484580072160788	-0.00764615520975435	0.202680210574582	0.0130395326761296	-0.00143824632703737
NOS1	grey	0.00470752193382735	0.0221946603505057	-0.0289429663956728	-0.00235697584975284	-0.0256635351759987	-0.0471642929589395	8.20926293880556e-05	-0.0461504245407003	-0.0040634959092313	-0.0225668896454247	0.000931853146155246	-0.00229418769590553
FKBP10	grey	0.0245400644465202	0.023557901502664	0.088719029082241	-0.0179886211194581	-0.108095713779223	0.407406570563929	-0.0143043569852099	0.0719811330224499	0.140095852912348	0.340999503457113	-0.0324209648496758	-0.0405053953176485
Z97056.1	grey	-0.036732984039332	-0.0565847528458403	-0.109906426814294	0.105448897860636	0.187502407801594	0.0145719960951812	-0.0539862385486218	0.0630284244321326	-0.052776709516976	-0.0689784830982455	-0.0779779841102652	-0.0523875748254719
DNM1P47	grey	0.0121660933046318	0.0719036169166881	0.166493588043064	-0.0365988152729944	-0.101055497791313	0.490227718022645	-0.0617248289643499	-0.0273880806789458	-0.035719674677354	-0.0593025595821572	0.232057700409068	0.0752379452612397
AL158151.4	grey	-0.0243001239492363	0.0827556947146995	-7.3400713672995e-05	-0.0129137606289215	0.0305677407545482	0.134302332139137	-0.0116261951945662	0.0278422974826176	0.56414156273892	0.0836854055979245	0.00370014728423136	-0.0310427393366785
TOP2A	red	0.0817281837764168	0.0422131556931228	0.169006918177987	0.0287686855804546	-0.11372082461447	0.097452655835314	0.229298741797286	0.0478542337293691	0.162769695751096	0.926199611513231	-0.0284052822755285	-0.00912644155513758
LINC01615	grey	-0.00343773345950122	0.0253116143161135	0.083594830916978	-0.00269961126996362	-0.000577904446735783	0.122070381026774	0.0139813882649469	0.110122765568705	0.340701350090171	0.385872210620863	-0.00468414710686041	-0.0131351011245974
LINC01447	blue	0.0144074909622713	0.448798092107368	-0.00441718778599513	0.022010923269592	-0.0302869258581988	0.0812046683479588	0.03042978787873	-0.0350655340440869	0.0201830143240044	0.0329383136116573	0.0453869781693076	-0.00453939989471248
LIPH	grey	0.0495333141982479	-0.0515017613934729	-0.242302919115905	-0.00737267904344218	-0.0742479692813674	-0.560077645354504	0.0575227963633169	-0.217963164923475	-0.01771785030514	-0.0282967858390639	-0.0787285295111064	-0.0392147670216022
TM4SF19	purple	0.259327403207551	0.0179053166895665	-0.0328354337577503	0.00533146200499131	0.200210253548593	-0.0153160633483406	0.0065708424715764	0.201823169694543	0.703714641310343	0.159459606344345	-0.0167192451496463	-0.0116845511813545
AC100860.1	magenta	0.00569254335693456	0.0411007096783027	-0.0545394569885316	0.00868569362098116	-0.062947931850945	-0.217772950966006	0.679720763869028	-0.0912027645423245	0.0131760291595657	0.131375783140954	-0.0103437136257398	-0.00175491495715913
AC009102.2	grey	0.191818857595013	0.0510565198222352	0.000938430575671673	-0.00891180502833993	-0.0569079821223377	-0.127609670439807	-0.00642737715340051	-0.0536617631798233	0.0266196175886699	0.108421071804356	0.0498311102868095	0.00875948790067285
AL121999.1	black	0.741040826300286	0.277778272339417	0.0428890253852222	0.0214715025975956	-0.0303839652301492	0.117322115734934	0.00663490069769738	-0.0100928982252693	0.0124649351981526	0.0289857189846477	0.0464045570928102	-0.0050840626624545
CD2	brown	-0.0273351957074814	0.0125319787621747	0.967079129683229	-0.0125649472084175	0.190655121043809	0.444329872449161	-0.0338896999116815	0.574929205118884	-0.00982637926584783	0.199492550649983	0.0168189697973234	0.012112718858041
DLX5	grey	-0.0252302596269972	0.0690075652071579	0.12352921445898	-0.0271359064041477	-0.118522947255916	0.37643864198876	0.100865890346222	0.000436037086435721	0.0565333733543771	0.0809868368421499	0.00326886117718993	-0.0489827648078815
GAPLINC	grey	0.0155996163025347	0.0885937992801265	0.0111408344969345	-0.00397856597796089	0.450520209912626	0.111833767637402	-0.00195262451722219	0.435504595664871	0.489649020811942	0.159829484749193	-0.0377738783482265	-0.0427357316530904
TDRD5	grey	0.00311566165778409	0.0673880700117389	-0.0771373676836735	-0.00176256482079417	-0.0268276042558214	-0.184742272737357	0.129429931389199	-0.050702085885975	-0.0145386115413286	0.0567217372742479	0.0279503914204669	0.0694235622181894
SIGLEC7	pink	-0.0138113748085644	-0.0544882647233505	0.265607094463116	-0.0160801988334123	0.575521975610794	0.132026742349133	-0.0415804307376836	0.697018519410104	0.0270012898565678	0.015272701557381	-0.0472750361288775	-0.019645695756252
PAQR6	grey	-0.0165746352189605	0.100891133331697	-0.0188087479189663	-0.0254239334993448	-0.0371961124777682	0.167285586196894	-0.00510780714425871	-0.121849269070496	-0.0037375112404654	0.0202513524837443	-0.0123398199733394	-0.0540647224048444
AC025580.3	turquoise	-0.0209253879518405	0.198051919830602	0.185155932173514	-0.0156165879899446	-0.0696981926324521	0.376426993760442	-0.0333252701660842	-0.00539308251849598	-0.0118807646041681	-0.0699399100639336	0.663515316797251	0.214065112369159
FAM3B	grey	0.0020423341861452	-0.0049684266758047	-0.134174125631915	-0.00208046024544292	-0.0918964687616533	-0.446918718560761	0.254155696460124	-0.174800215188467	0.0151049708880442	-0.00972028623211133	-0.0133625468770042	0.0659146023861334
HCG4P8	grey	-0.0218479172977296	0.0275080328345719	0.549188570713407	-0.0101705205879799	0.0679062738897622	0.336772471869645	-0.0309381275623401	0.237471809557968	-0.0273164427085065	-0.0166701067487095	0.0485288325208201	0.0173590995068707
C5orf58	grey	-0.0171015748553468	0.0761148498506984	0.368653172484361	0.155841620199022	0.0324486916901498	0.276713278056216	-0.0213509856815827	0.17030286540715	0.0448453058937989	0.143818154721426	0.349464333144496	0.105459482758615
LINC02652	grey	-0.00397386158810677	0.34385507638276	-0.00699067250617455	0.0165018565998092	-0.0460486743507596	0.0724222033837913	0.0318963094798097	-0.0702063676745753	0.0076994352496982	0.0286817046596969	0.193436034706686	0.0148095765817766
MYCNOS	blue	0.0269057389366205	0.821870811709695	-0.0435362607964219	0.00935785304859942	-0.0323172130343499	-0.0279665505877271	0.192138830363153	-0.093464455624522	0.0378971745769021	0.0307849134611306	0.0713041654673025	0.0113058251420799
GREM1	grey	0.00890656585447987	0.0423556636921183	0.090102928399346	0.00155598607238407	0.0358252221107394	0.0241163682385022	0.026010317861108	0.128756960753065	0.0697832453291539	0.198353955295614	-0.000857001080621641	-0.0151018100008833
JAKMIP1	brown	0.0055436751658266	0.145332679193566	0.907374545583077	-0.00837156973790297	0.120880095056046	0.375801228800151	-0.021372668330049	0.444668527434371	0.00505879637172926	0.236997573772056	0.070390792964408	0.0480101283236219
AC009542.2	grey	-0.0417758563121299	0.102811739708546	0.164544735405357	-0.0179034581466046	-0.0224019493796712	0.517397302148746	-0.0436321168580884	0.0938220648069164	-0.0269069310944287	0.0214223153218164	0.308375836279783	0.0732839614246561
AC020907.4	grey	-0.0337283832437495	0.130625069660846	0.21336044560978	-0.035199940360293	-0.0592873728777209	0.477028203427626	-0.0240291720690261	-0.00205657398941797	-0.000374083265010771	0.0376301490163775	0.117657395892196	-0.0268913874644465
LINC01783	grey	0.0830711579637017	-0.0652795584999327	-0.136614116733039	0.0274618732377678	-0.0509893327159029	-0.171130998897144	-0.0203342650729531	-0.118095102957652	-0.048156095260218	-0.146114344355112	-0.033090914350632	0.00783332539385318
PRF1	brown	-0.0377172675704722	0.0018902380663181	0.862214520886555	-0.0209383199519068	0.124036728074604	0.441625787661866	-0.0409544510284565	0.451393804398175	-0.0221737813370404	0.129170415151757	-0.00515915853168728	0.00436408740100579
TNFSF13B	grey	-0.0186766427101299	0.0481361758252393	0.647372739793224	-0.00881191731223169	0.165455379672723	0.429998194059405	-0.0293079456710916	0.58208803230987	0.0322025710870146	0.248753256873826	0.0320093174777436	0.0206713146608927
AL138930.1	grey	-0.0155973214736486	0.196597046798828	0.391413908100069	-0.0124897264752417	0.370031313094834	0.335581403290179	-0.0215617074211342	0.504993911983727	0.120762719635482	0.00243567759168169	0.494650190631163	0.104735750469493
PROM2	grey	0.00885051443563002	0.00126066682932014	-0.0818591717341936	0.00869898129689504	-0.0733678874651005	-0.199026381946606	0.368131097411747	-0.0742197915210614	-0.00076112007892676	0.0462188426239442	-0.0236414611332585	-0.0130600728286804
AC114803.1	grey	0.00194606697936245	0.0566472928852763	0.0981117885340487	-0.00977140094482618	-0.0771606424041222	0.452163839952506	-0.024092081343255	0.0682070100337653	-0.0110657083939167	0.0809119990931734	-0.00114483712208331	-0.0214679634277517
TNFRSF18	grey	-0.0181439327373864	0.0246280890586242	0.25709147106207	-0.00698269105790493	0.0653684794894016	0.209468834529695	0.00114512704235946	0.218517751980495	0.0232560611327509	0.121017948831972	-0.0266667642126557	-0.0345678620785504
KHDRBS2	blue	0.0223545289111254	0.764308244342666	-0.00874548030352493	0.0105719529035336	0.0578046506821082	0.018772729419694	0.0244763205006754	0.0111333077723526	0.0978257828521855	0.0753015914159777	0.0731627203440735	0.0172546039454998
LINC02747	grey	-0.0343590925703983	-0.0257818239160827	0.101305605642937	-0.0195791405021221	-0.0894270622011118	0.262508372811735	-0.0322610420412048	-0.00927595716009323	-0.039983534179796	-0.0726365150500442	0.000642071431391209	0.0204336213257866
CRTAM	brown	-0.0255967352716503	0.00661936774515773	0.909315505630038	-0.0140655563200613	0.18259659709123	0.389925798090059	-0.0369570599947728	0.551820737445644	-0.00199129665399268	0.219969095830238	0.0345951565226989	0.0590048849279674
AC079209.1	grey	0.00683586367723478	0.0696626081024524	0.109424275549399	0.00490803852200942	0.156258455251524	0.248025185230595	-0.0168261182597599	0.269070169144841	0.0935797172225329	0.21450603474363	-0.00922482844887783	-0.0194829326713584
EDDM3A	grey	0.00882260323015505	0.0192022212714298	-0.0839623104218685	0.00964326371947902	-0.0253067302726014	-0.222015228517779	0.0209816515008782	-0.0754223753463032	0.0443632124528421	-0.045443109929238	-0.0171045110043669	-0.00814320111188784
AC004847.1	grey	-0.00869700188106636	0.0439793968346756	0.440952101868662	-0.00493803856575349	0.061469341092676	0.393409506923676	-0.0166865535966938	0.306160208083806	0.028306632772378	0.182259831115531	0.0298661284424502	-0.0285508460577429
AC025062.2	blue	0.019890371226927	0.676723135041487	0.0267890878963905	-0.000237965160321418	0.0233910607456007	0.107892075453209	0.215436899280285	0.0142720169907368	0.0791791494736974	0.0642162586713972	0.0583711729118643	-0.0244202368868999
LINC00607	grey	0.00770397834146526	0.249216825927586	0.109414798863336	0.0440208757259733	0.000735041155041949	0.116590070379276	0.00452837472615033	0.103379094396398	0.0597957468916608	0.22863626596004	0.0451452837147546	0.00823896235202525
PADI1	grey	0.00259553834113858	-0.00299134826166345	-0.00282760524762642	-0.00528043982408038	-0.0334321449118011	0.0583368207283084	0.0399604261609884	-0.0229709540923043	0.00838082122047698	-0.0121130419221099	-0.00226382703383352	-0.0083074365412534
QRFPR	grey	-0.0674465752538743	-0.0581978702502433	0.00287535341002659	-0.0474459646553696	-0.116368933254248	0.25579493486475	-0.0684228287095763	-0.0733431526927997	-0.0915746316664326	-0.0960437499680702	-0.0268003681114552	0.00460216272951887
AC007406.3	grey	0.00368426182227957	0.0115350469604511	0.109441923515135	-0.0256135993949667	-0.152586799715262	0.354606699133328	-0.0324150640837464	-0.0338961197314988	-0.0224683995774235	-0.046609755755168	0.0589024215819118	-0.0157091063336331
BX322650.1	grey	-0.0367513761117678	0.0426868690525887	-0.0623125167720993	-0.00846116131991095	0.00366415118969544	0.00337295106714555	-0.0196210567535739	-0.110834047953999	-0.0301062611935591	-0.0763680039384005	0.0570506854224571	-0.00138628775875125
AC007336.2	grey	-0.0219413645379191	0.0255067100307399	0.3437014575507	-0.00960527196613746	0.288251863852122	0.181789394781303	-0.0310243369421484	0.34864832433715	0.0540890642345532	-0.0201835482868028	0.046327515486775	-0.0190114398607161
ANGPTL1	grey	0.00763303981299961	-0.0450557790023591	-0.158413449747239	0.0306922932735703	-0.0957712812783486	-0.567762207866384	-0.0115642061148548	-0.198940880512197	0.000117452970076488	-0.0858603320017475	0.00803118680640013	0.04965953660284
KCTD19	grey	0.00246077971509277	0.336553498480152	-0.0751845289719502	-0.0190568063018594	-0.0431573171675207	0.105410521812585	-0.0228661854382209	-0.131317426729581	-0.0312737007646425	0.0180268365364541	0.0572049301099715	-0.0182186816148936
Z98257.1	magenta	0.012764883370797	0.00744964038780168	-0.00426959464240761	0.00708050820837824	-0.00351303599428901	0.0325691981362054	0.645915893311745	-0.00526552123960542	0.0593773435015333	0.238391037714044	-0.0100348688358817	-0.00693291181170609
KIAA1210	grey	-0.00786934888292198	0.043654709084188	-0.040188655293393	0.0173284947755564	-0.0184427860884403	-0.219526316015279	-0.00452051315754848	-0.0275760605913526	0.0339554859359288	-0.0318623939360712	0.0204884027209285	-0.000501619187641473
ESM1	grey	-0.0325488946251481	-0.0209658870126636	0.135726974475165	-0.038851572881156	-0.142176571117622	0.379535152206635	-0.0329869424139948	-0.0171850347857755	-0.04036570368177	-0.0712795285583274	-0.00181841671690747	-0.00908883997620826
MYO1A	grey	0.00354719306554662	0.0248557662831423	0.188847093421907	0.0273272493347272	0.182147040541534	0.14300306662921	-0.0162251942068807	0.222630883000341	0.00260697047594893	0.161199113356802	-0.0116218513960667	-0.00246810697979098
GAL3ST1	grey	-0.0290446990963242	-0.00162698205616294	0.285881972578227	-0.0211742566180616	-0.0768672371435913	0.471500415329906	-0.0543071495511799	0.104854818004933	-0.0463808467009098	0.0555549408402196	-0.0410815726167471	-0.0604804186627366
NPIPB5	grey	-0.0283398411006115	0.11059571381562	0.161482575200779	-0.0265820575577623	-0.0416785735026267	0.332988404762462	0.00345333567999368	-0.0325699292543478	0.000275775474000548	0.000450850378563151	0.0377107335585931	-0.0500111604522839
SAP30-DT	grey	-0.043476321602944	0.0684878962454436	0.233777899775706	-0.034391986979448	-0.159203890917567	0.692188360461831	-0.0458251633978045	0.0412728178598037	-0.00104753446301834	-0.010999867583218	0.0508571603776966	0.0129538076012102
DLX1	grey	-0.0112378074213922	0.0230895019427243	0.0703871046749619	-0.0274182493779844	-0.109414439260352	0.273668358784789	0.00122839983723709	-0.0109139561739862	0.14249950186086	0.171041683435583	0.00366600265723684	-0.0294166050256263
AC005264.1	grey	-0.0325922767977951	0.138395493708194	0.155962666108943	-0.0283490481030884	-0.130625614795713	0.511358095946611	0.00421219100178591	-0.0328298372817184	0.00139234923412515	-0.0386895298452205	0.156162637683958	-0.0144015448776788
CCL4	brown	-0.0275752345515575	-0.00469739417938115	0.850924599758284	-0.0149665943569005	0.305540197290267	0.371340136523451	-0.0429754734684415	0.602401814613861	-0.0011492755328209	0.157192449471782	-0.0018002995611957	0.00222936313105974
CCL11	grey	-0.000314784319669279	0.0102048932152652	0.0518937700368354	0.0340247754133383	0.0823446461731669	0.00858089911675878	0.00502892002773633	0.140368112954335	0.0913765741770478	0.187602924152218	-0.017239397502935	-0.0147967969174544
BX640514.2	grey	-0.00326924683364004	-0.0247950073150815	-0.0713537567208467	-0.0196435913819807	-0.0942382755353922	0.0542834686685637	-0.0307866242153534	-0.0526364907673647	-0.0156460004194672	0.124370473688801	-0.0491840525117016	-0.0338452763148773
AP000864.2	grey	0.0219842883391541	0.104427743712203	0.194563763357635	-0.0134805523235594	-0.00771283179829305	0.299970311055323	-0.00525615610587968	0.0510618791064826	0.044661492248154	0.0394080725823649	0.182667714837901	0.0701699976495859
SMIM31	blue	0.0114518702704056	0.378085754458397	0.00108019489320174	0.00689310864710925	0.0261499247550088	0.0444503926609842	0.0475670973610875	-0.00704211799484843	0.0177247577385715	0.00696579481253112	0.0254931425974083	0.0171528291298831
AC091390.1	grey	-0.0262236335217235	0.150997104186025	0.0889778448512182	-0.0319858389744067	-0.137689613574214	0.402936677307263	-0.0164264442229858	-0.0468775661268425	-0.0215161405811695	-0.0857130211191188	0.121431454907188	0.0876599629202028
C16orf74	grey	-0.0066300534557348	0.0113154103205283	0.0961046876748965	-0.00150724173854175	0.0110268944298617	0.258742730163773	0.0589268843588151	0.0970711653501263	0.00924636118621708	0.14172028629022	-0.0227758116202447	-0.0291863110663692
AL161935.1	grey	0.0350424042981666	0.0939693363803416	0.23939576122268	0.00364684046629201	0.0106307743617714	0.308160664092922	-0.0482797487281749	0.121184456596028	0.0505586387159961	-0.0340960157111985	0.146184376506767	-0.0350002427993632
CDH3	grey	0.0148084809518034	0.0117800372150675	-0.0403847828106462	0.044523258069384	-0.048389374419357	-0.148289250487246	0.159667337232561	-0.0415999240456393	0.0336337855300431	0.13724368370775	-0.02639953775882	-0.0194261990201043
GGT6	grey	0.000178570047134218	-0.0411826747202265	-0.184499338802626	0.0262076965945512	-0.0966666962163706	-0.618270317418427	0.0868048075377577	-0.205566047342458	-0.0177918003735064	-0.0910704764098893	-0.0498433260363224	-0.010934348956512
PYHIN1	brown	-0.0269690366070306	0.0830261662672372	0.95294932369109	-0.0118089865406398	0.153520120226309	0.464761016700818	-0.0344199787455302	0.499112208941118	-0.00339351921340413	0.175297547782001	0.111244993968933	0.0336343900643235
AC099552.3	grey	0.00174142443663679	-0.00924654986982594	-0.0977648853921628	0.013315063591997	-0.0602434537479158	-0.352946306119174	0.000885008182145089	-0.121283718860448	-0.00632737342790494	-0.0580612585282933	0.04832002962855	0.0919724953296862
MUC13	grey	0.381502942757056	-0.000410033385651641	0.0536160342115031	0.24040938430687	0.0772217234429973	0.00580704688960166	-0.0132912888736652	0.0877442514192471	0.0103451923074868	0.218675484567128	-0.0313768135980942	-0.0207041334808559
ST13P20	grey	-0.000210906909887753	0.0241536290967662	0.024989478095159	0.00676199918073126	-0.0461263520788659	0.0506879993388129	0.0348645537617756	-0.0223516837165587	-0.00848525037354731	-0.00308328384929933	0.0406298409302483	-0.00178804109429927
AP000523.1	blue	0.0118837531802848	0.634251382447514	0.0599569315730547	0.0104166607533494	-0.034644338283097	0.27660062687067	0.0702068134368027	0.0312213124990464	0.0780608270481685	0.23012195992691	0.0577849783461639	-0.0210182647758549
P2RX2	grey	0.00308847365981229	0.0610075717387026	-0.0130574498600076	0.00364470584864364	-0.0259949449295586	-0.164793301338562	0.0459833669551734	-0.0516766215194376	0.0184064442890721	0.0545179274559614	0.0140499148377451	-0.00701124509952977
ITGB2-AS1	grey	-0.0133499247922393	0.103462357273322	0.551118836223044	-0.0121764115870668	0.112004247085836	0.441644201073801	-0.0215235050421669	0.31704868438415	0.00908538343669753	0.060092156796868	0.062404265678266	-0.00634203468168547
DLGAP5	red	0.0622416769914583	0.0830389381665794	0.17732932099423	0.033589478657858	-0.0888231665249541	0.0907486309607614	0.141316932252641	0.0578015036698389	0.153972094030183	0.900019692835844	-0.0155350883606092	-0.00320414333004716
SH2D2A	brown	-0.017651290648114	0.0446520094721542	0.836350968580347	-0.00523382042509622	0.116966635865384	0.407006152272354	0.0386606144254038	0.421873837502571	0.0203284153898522	0.349870991276856	0.00479280326278913	-0.0263940701173745
VEGFA	grey	-0.0461711585931794	0.0443178667304108	0.183532360891355	-0.0435383882595848	-0.197138668931189	0.57718998970278	-0.0359869644652689	-0.0418268422040611	-0.0380851118798018	-0.058596207340447	0.0696526963851957	-0.0162036443940467
LINC01871	grey	-0.0363474102769629	0.0147968811153204	0.577722407255861	0.00670712354630511	0.261881028489769	0.407684332147897	-0.0374528904398531	0.485440691516415	0.0171654344554058	0.262686342270969	-0.00979834223871139	-0.012040199325505
FRMD1	grey	0.279970536598738	-0.000552366316236542	0.0550012720133656	-0.00224453148760548	0.0013431095351649	0.10607843442487	-0.0280444826966369	0.00540751577969823	-0.0122499547614372	-0.0824409497681926	-0.00484720503631753	-0.0120238855220773
CNTN5	grey	-0.000252166644150586	0.0953785798979759	-0.0468084465397398	0.0208982889286409	-0.0468648146333836	0.00344764808524039	0.00873516350528169	-0.0522220334734836	0.0342236784266908	0.141592429832792	0.0130628061987553	-0.00345575726244973
AC012593.2	grey	-0.0430104397831551	0.167475724546777	0.0822292153702644	-0.0326090682746963	-0.0686114201383739	0.432836513686793	-0.0440445802961583	-0.067904696921851	-0.0347515304235831	-0.133272378704425	0.519522476627372	0.09459178832733
AL096799.1	grey	-0.045063458813366	0.0514959441360487	0.268831663575376	-0.0341442173747427	-0.0516317430775137	0.483881071318962	-0.0544941065900647	0.144700864218833	-0.0512658589364762	-0.0517573807613319	0.167262304080501	0.144535624715914
CTAGE9	turquoise	-0.0193632937991626	0.11013223805354	0.122834514827041	-0.0117036372372188	-0.0526556919610663	0.339735355985254	-0.0198700586445602	-0.0178291875151079	-0.00436610484754512	-0.0134816190571956	0.57729643853292	0.194165209137107
LINC02097	grey	-0.0551336876516899	0.0789083792348749	-0.0581819071115702	-0.028564296913776	-0.0224192088663051	0.12544110257159	-0.0513846582809709	-0.119274676925165	-0.0551461547598881	-0.156962681806122	0.376438280308261	0.115258829181056
DUXAP8	grey	-0.00102544462173761	0.140559309178934	0.0838221291255367	0.00536418085950972	-0.0356877068808333	0.289286251018843	0.100763099121624	0.0911612165545982	0.175652242654818	0.376616128115995	0.0179429890389526	-0.0196408167635431
OPN4	grey	-0.00143024010027734	0.0209646507848851	0.120050988094759	0.0014285057635395	-0.019452725413864	0.162516543074691	-0.0014117317706487	0.0816288046817093	0.013321112930998	0.074454285741061	0.00756660565750334	-0.0133342683009372
AL031595.2	blue	0.014939599570546	0.788747040758109	0.170412390434474	0.0166500903260644	0.050630072792731	0.253063872428767	0.0313773453653196	0.092743611507966	0.195456976008516	0.06574976205659	0.235096557036361	0.0283156865707347
HMOX1	grey	-0.0245463019312672	-0.065005167593431	0.207385985062159	-0.0185685185901943	0.434398077548381	0.267545174908068	-0.0559545592583941	0.554917467461331	0.00724103301293704	-0.0212074583009668	-0.067895593889389	-0.0476527079317546
KIAA0319	grey	-0.0147378129451982	0.0625416495403948	0.0679235981015582	-0.0197172321019459	-0.04607502215957	0.153976900276045	-0.0165392560151665	0.00524686566113907	-0.00588942326137756	0.125785868931975	-0.00384547490465719	-0.0222869180931206
SIRPG	brown	-0.0201594230829999	0.0380148469716256	0.960120751731123	-0.00780071623881321	0.166147749991497	0.383950640643164	-0.0217574880998865	0.514632924278561	0.00300223248639782	0.243226096720066	0.0171089506211875	-0.015411499787457
FAM167A-AS1	grey	-0.00414565595288581	0.051548718218889	-0.102274456447286	0.0229345897025848	-0.0606418210199278	-0.405171941655216	0.0111690006896445	-0.127801149863733	-0.00836576274044867	-0.0390180623087761	0.0132992597420182	-0.00835571324521236
TRIM40	blue	0.00883157223500363	0.341894634502426	0.0849606346621174	0.0418410471716814	0.0576277220994793	0.0601567693647695	0.00903953477994447	0.0302017977862221	0.00744844332924584	0.0146557928131548	0.0251489566727944	-0.00419312151945238
FAM153CP	grey	-0.02358574254764	0.140063679092725	0.0869490272436211	-0.0208747762088571	-0.0945032934879391	0.441532773027382	-0.0294405937517422	-0.0110008455224384	-0.0225347627645496	-0.0110401298943443	0.113225952508484	0.00150013215489267
FOXA3	green	0.1106305306122	2.71393816695546e-05	-0.128651894524493	0.578273146859114	-0.066808796722325	-0.177016043576692	0.00477540152357317	-0.120681565914112	0.0116532341819591	-0.0297783872141356	-0.0390083360262752	-0.0187412489453032
LINC01779	grey	0.0389219117840593	0.0436001924045431	-0.0229283556057456	0.0477859480306491	-0.0718660952670933	0.0488960698363913	0.00369795465105632	-0.0661551475317761	0.0394586857023443	0.203297648363071	0.0094034172084034	-0.0182875499181453
LINC00487	grey	-0.0366871033594047	0.111024496601699	0.240189049182858	-0.0254769164923686	-0.10089633599938	0.53037669237126	-0.0169172817800373	0.0410649831854005	0.0143160043673952	-0.0143223856561774	0.146844637072073	0.00651233018148111
AC010378.1	turquoise	0.00258029349659505	0.497404502095782	0.163319826649978	-0.00215459863914196	-0.0189742760972459	0.369536592115261	-0.00330576182160323	0.0215655598157494	0.037174042857012	0.0144441730144116	0.666811613103315	0.144569996657992
ERFL	grey	-0.0220584187437626	0.0807323075071287	0.24542271040897	-0.00304289255563917	-0.00466581953363637	0.229673675981399	-0.0108380181546702	0.081836152967418	0.041078691527804	0.342775533774697	0.146811717700353	0.00518799703947561
TESPA1	grey	-0.0137083778348432	-0.0104801465327327	0.12267892339388	-0.0112844061650991	-0.0178014665939161	-0.206880308945374	-0.0144501312096962	0.0137235291441157	-0.008133329677447	-0.00809437288588453	0.0232734392264516	0.0507277778172833
RN7SL541P	grey	-0.0288477917474962	0.0618386133848569	0.0671190989613171	-0.0268550960636044	-0.0901620122081712	0.380524536532609	-0.0531070004974108	-0.0611503580779453	-0.0525910529919674	-0.0827017156687321	0.171186845948496	0.0741659868314246
TEX15	grey	-0.0129744537776105	0.0206133636537192	0.0463322252920348	-0.0124954621958154	-0.0896209253151217	0.268164246302599	-0.0229083623674259	-0.0401298733417042	-0.0211135769099702	0.0276602446487121	0.0663370301650566	0.0293057987748071
LINC01736	grey	-0.0208553875728794	-0.0131660665129261	0.0421727014178988	-0.0123292433630316	0.150690439109478	0.0435082066327308	-0.0274612476926513	0.253989934860485	-0.0333864595404376	-0.0701925860251623	-0.025104850672296	-0.00573250812636132
CASP5	grey	-0.00749869199589814	0.0303878163236192	0.554552937625799	-0.00761697530061604	0.0723791880276667	0.383966696300056	-0.0146004797745135	0.506396948446815	0.0647029938665062	0.353863381970174	0.0482349684155031	0.0170183001264857
AL160286.1	grey	0.00643256096991354	0.0777909522369302	0.0166888141917295	0.0121367163926692	-0.0527093792633929	0.14452816150903	-0.0100367684471558	0.0290699610272185	-0.0121620353480995	0.0850247543620205	0.0180255473551083	0.00607388007020359
LINC00861	grey	-0.0209442038027239	0.104388879450988	0.696930426343545	-0.0197832922461692	0.0810689097359708	0.533073612493467	-0.0219340075164381	0.321435428166564	-0.00856752725897249	0.0639771131680931	0.267975157990546	0.0326134564975046
PSAT1	grey	0.0991303976710622	-0.0308710944477538	-0.0989829244174081	0.107673155429985	-0.0540342080862899	-0.204858868351284	0.00568669957543261	-0.090095829600852	0.0552438679872805	0.313824554867643	-0.067213201725117	-0.0385842433476548
PGGHG	grey	-0.0358672264499878	0.00830895973245717	-0.106858173700159	-0.0172333484658931	0.0107330089553577	0.00283950950241927	-0.0118572246641356	-0.111856684753904	-0.0356416330346339	-0.124498189677622	-0.0108760737345879	-0.00186417332598029
LINC02516	grey	-0.0325967497921469	0.0428681654573886	-0.131880360236357	-0.0152220989927112	0.0970275043091243	-0.000568761005145665	-0.0162256093171241	-0.0546452080921047	-0.0278187863487325	-0.0781055377455773	0.281051215069477	0.142345971996382
AL122125.1	grey	-0.0156545430463863	0.119820993675922	0.034441399140277	-0.0198304476762111	-0.0901175893760319	0.256345223492965	0.075121989921708	-0.100948013037933	0.298106426729446	0.198634239335479	0.116204289040348	-0.000188483203549604
RASD2	grey	0.0788469640033018	0.0319675069449044	0.0656912468760002	-0.010319061376144	-0.152671585568399	0.13292587568853	0.0465290957890054	-0.0404284647513691	0.0160101064508868	0.0510400830879475	-0.0144494858635488	-0.0557070558827667
NRG3	grey	-0.00842894057104962	-0.0542537641246635	-0.0623033087318236	-0.0286483917580685	-0.108348315543728	-0.33619352077591	-0.0351849556085961	-0.12289589023876	-0.039479743094994	-0.0374642525137946	0.00306069845804046	-4.17371820867184e-05
AC073115.1	grey	-0.027370598288243	0.0299431814938076	0.135669802042274	-0.016596041146196	-0.045611056750719	0.327011541976556	-0.0245793154779744	0.0637666307997229	-0.00809740462960801	0.0064813671804956	0.147978101986982	0.11987840590942
OMG	grey	0.0171315063702066	0.00116839591575053	-0.0292771927566048	0.00214562614165681	0.0112911160646211	-0.0484256851966468	-0.00766896934327898	0.0206853946874006	0.00227628370759493	0.00695657625204202	0.0156666826945212	0.00698015388867578
AFP	grey	0.00155913413998669	0.0199441911169764	-0.025334799182602	0.193079967490115	-0.0474092310100666	0.0474001680095	-0.0110057663397187	-0.0426319591674461	0.0180729162423924	0.0548218465255507	-0.017175816179583	0.00524325635751289
VTCN1	grey	-0.00133614486469033	-0.0349899846936626	-0.125870979916399	-0.0105592142032026	0.0369408565994214	-0.165647185319018	0.0114591349600257	-0.06554551249928	-0.0111533474575384	-0.0657828177198125	-0.0470723243577562	-0.0266117009112432
DNAH11	grey	-0.0336035254271401	0.0752247522582743	0.13869587123972	-0.00526499510509797	-0.108608591094089	0.444378669470895	-0.0290705809723658	0.0180081992484626	-0.00574739564332031	0.0235764236721912	0.384230644720592	0.266394350909333
PKD1L2	grey	0.18092972670284	0.0999121238337291	-0.0428084639157994	6.38772600723279e-05	-0.0027041204319356	-0.0293649067426007	-0.0036780989695825	-0.0277924210111481	0.0444926856510206	-0.0146152347680538	0.00431727859515233	-0.00964365559746161
AC093496.1	grey	0.0728897990249474	-0.0228424838197961	-0.0735458526484515	-0.00552862478318911	0.0980983696053944	-0.0493168108996753	-0.0210128385253502	0.0118331624947814	-0.0298565641431551	-0.0982876215542761	-0.0389046301745254	-0.0266923660234621
AL162274.1	turquoise	-0.0315018753278458	0.142484889540662	0.0818392643517581	-0.0318107008614617	-0.0957300253907016	0.406460530477094	-0.0200114896505376	-0.0333178252764496	-0.00936049792860497	-0.0589035463985719	0.530747297144799	0.136601905382662
TRPA1	grey	0.188225348950031	0.0460715340628602	0.0475562398271016	-0.0234042627264139	-0.115842564673166	0.306927070961642	-0.0383397772578784	-0.0306624223875592	-0.0286833286274548	0.054008834623584	0.0905614990905771	0.0240509358912913
AL590004.3	grey	-0.00773516530950967	0.00690120192123469	-0.0649853494545613	-0.0107942334575565	0.00203101950469582	0.132462606122566	-0.025303452909644	-0.00573579227548955	0.0629754789464436	0.0787770883319941	0.0708594950405729	0.00837150650946759
TUBAL3	grey	0.00145907423775196	-0.0202755212617574	-0.0225848138412729	0.0115829145288784	0.0264314322766776	-0.0138147917451094	-5.44300827605769e-06	0.0225076516309774	-0.00499195258062019	0.0192174238401999	-0.0335399708250577	-0.0181843576078739
SNAP25	grey	-0.0444355850174661	-0.0177167609693407	-0.0548311884951054	-0.0358623270146928	0.0136697365247803	0.122872507672207	-0.0536003750471342	-0.0380173466598376	-0.059435073730278	-0.0166903462936399	-0.0325700265510629	-0.0512618121701686
NDNF	grey	-0.0046028321437455	-0.00175124292534316	-0.0121330498712117	-0.00675783522520707	-0.0747122670589022	0.101835211183806	-0.00269460383913808	-0.034403762787608	-0.00136614690758227	-0.0035318765342628	-0.0129944727882931	-0.0198235617361961
CLEC5A	grey	0.0299603945075856	-0.0111528308478807	0.0822125404463468	-0.0179054391914027	0.1812499838433	0.265810282337327	-0.0476390573266732	0.413539122936521	0.0593042118090978	0.0423616139905901	0.097946710035587	0.0424420206319388
PLXDC1	grey	-0.0163053675253713	0.089955521270027	0.216165036145773	-0.0256752574496883	-0.0960457103878369	0.522075754468501	-0.0148415590700749	0.0948690075132024	0.135231164914968	0.0752724941934365	0.0720181367023493	-0.0266022946589651
STRA8	grey	-0.039627004849284	0.0941135413513786	0.194232945533858	-0.0246244626582347	-0.0395221521192349	0.542415297931489	-0.046790993514247	0.0856634571094029	-0.0326421988206982	-0.0182586660415408	0.201771396161232	0.00203971891865942
CYP8B1	green	0.00710734239848636	0.0109166367767759	0.0656278393105505	0.763233679459461	0.00148541413107842	0.138683922563386	-0.01574550553047	0.0505657016286483	0.00351290314854571	0.052659400684526	-0.0115302200281264	-0.0200612458534501
CDCA7	red	0.0502227953813735	0.0190354290274982	0.145355570392393	-0.0139109209330253	-0.0885842770135399	0.168616560617578	0.0524475520790683	0.0475872287612729	0.0269764455461014	0.680730488395616	-0.0121248981308397	-0.0191791289192718
SCHLAP1	magenta	0.0240251517684145	0.344993867335218	-0.0419161018234115	0.0507048427380134	-0.034720917108284	-0.0773528913807686	0.815002665633755	-0.0629035375268265	0.0544380864784617	0.24621718335755	0.0239477614945289	-0.00336110848684679
OR52K3P	grey	-0.0142396476260434	0.0301497330036001	0.241673523698949	-0.00590190096863884	0.0737989496433072	0.266319422031829	-0.0248558527703377	0.244040230031714	-0.0109074875281096	0.080254608001382	0.022737542782327	0.0104309216748331
PAH	black	0.617223538971928	-0.0179448979454122	-0.0873894223104055	0.102356188799563	-0.0302999509013172	-0.13801131784104	-0.00686864247173121	-0.0772007418398643	0.00928174552957195	-0.0222477979935389	-0.00495655284610879	0.0324597128262269
FSTL4	grey	0.1053427699153	-0.0208912251246114	-0.111186447068741	0.00267512856594962	-0.0611690791391618	-0.268513787776217	0.505675048483114	-0.134325734534144	0.0256799761140811	0.0312921195038638	-0.0352477477050627	-0.00511426485887736
LINC01678	grey	0.119399114705706	-0.000844408116240622	0.328447553260666	-0.0187768317332626	0.30852543900824	0.201834385086909	-0.0298945028466089	0.424977645567655	0.119659063131377	0.0109473676208275	0.00399033579145219	-0.0257060151859032
ANLN	red	0.041513802130128	0.00941337803093813	0.169002535194873	0.00822529594028172	-0.0882362767847331	0.155144103079507	0.133629716697945	0.117926020707499	0.134287957287032	0.870587309178382	-0.0179966924281861	-0.00549140685022508
ASPM	red	0.0729974859108427	0.0604335927488767	0.266244109051004	0.0931976802187822	-0.101801589025096	0.201882336383639	0.158300788531242	0.113833220070964	0.120508285334192	0.859229851769672	0.0322355879917667	0.0243818517955841
RTP2	grey	-5.69495394261619e-05	-0.0278196858667008	-0.102957183887203	0.00966222468201617	-0.0950805078161586	-0.41512423650777	-0.0131170971743816	-0.143896631311749	-0.0145928624712422	-0.0835503205751658	0.000269551055616685	0.0501358048347568
AVPR1B	grey	-0.0418662304892947	-0.0374228326404775	0.0881149888924082	-0.0272661081381892	-0.0942518296741111	0.271805708228216	-0.0478442004067195	-0.0116340657534377	-0.0574834508245661	-0.101623252878102	0.0202117859720646	-0.0105617635338928
ELDR	black	0.539845515575245	0.0035295347386062	0.0847762082732147	0.00173978279092399	-0.0261704316697827	0.224444097794572	-0.015673024376352	0.0442329910995725	-0.00371248642935132	0.0951778816494736	-0.00862946899235756	-0.0185508256777216
WNT7B	grey	0.00941286690164519	0.0119527449431634	-0.0680221250507118	-0.000770505080267786	-0.0482732383920899	-0.0660114284777225	0.747418953051686	-0.0762803958115587	0.0412910338158688	0.287589784479821	-0.0220741642399708	-0.00836280367510436
INHBE	grey	0.0151101501324965	-0.0139801120144025	0.0477420275180389	0.0436543534559683	-0.0131836727981323	0.0602165741595975	-0.00976903939621971	0.0480995584243058	0.0271034658550349	0.237360534667573	-0.0326160916204488	-0.0217071759500247
CGREF1	grey	-0.0452880774724713	-0.00716473046946645	0.126348524715076	-0.0150840980995436	-0.0634862413989297	0.477089783947605	-0.0489292560648546	0.0539455853633754	-0.0596314778058763	0.0440960163546113	-0.0236787716616415	-0.0116869793669781
CD7	grey	-0.00375554128405331	0.00117348811604095	0.160546908737574	-0.0001099345388302	0.0292256852010897	0.0933389739745367	-0.00627079561886267	0.0974700829045713	0.0079477270029243	0.0748737743766383	-0.00982516348695005	-0.0103559028679571
AC092683.1	grey	0.0029601096832324	0.227878503054491	0.190572148102865	-0.0255830828990536	-0.0859188888953002	0.39158603053657	-0.0197505970637173	-0.0154184413377383	0.030490584997905	0.106751038290891	0.127156720779659	-0.020564583845555
PGF	grey	0.00575164556734577	0.0473674589208134	0.0942925712234997	-0.0118926291422385	-0.0685880499232111	0.362289039443316	-0.0079510107116194	0.0469897130481512	0.00586240405441765	0.0338598097027467	0.0135190326534733	0.000495801667466917
NPAP1	grey	-0.0129259200602741	0.0248992652602203	0.017604703848056	-0.00484633551607986	0.017601220722492	0.0273846781920825	0.00965130111071333	-0.0173700709216164	0.053551215011432	0.033489648032865	0.0383671046936929	-0.00219166918447056
AC004817.3	grey	-0.00140412512090462	0.0368792602762635	0.00524940069668108	0.0071420731023153	-0.0182725067333934	0.0582317844919441	0.0105938604690518	0.00826206749403424	0.066409838818905	0.359953400697593	0.014062931500744	0.00638990722244833
FTH1P22	brown	-0.0239429955720806	0.0243276076825752	0.926317974806738	-0.00591873664735401	0.118448418801683	0.397674833994346	-0.0260623453529457	0.464015988341243	-0.014817942258225	0.151399141865551	0.0414858053351484	0.0130941910839931
ZFPM2-AS1	grey	0.00190530496552429	0.000149543691124635	-0.0780367040028336	-0.011397275887316	0.0566958925766787	0.0829128778110601	-0.0130891884695494	0.00137678525206853	0.0200506797274585	0.0927156277452812	0.0419897539096803	0.0120059908217095
SLC30A8	grey	0.00834924275910767	0.0528779695548571	-0.0590899577709567	-0.000235602641441711	-0.0192177168994331	-0.0834633665908576	-0.00806828629187413	-0.0769981604337637	-0.00100926866738679	-0.00653532075518963	-0.0193258792844308	-0.0178241462319447
PNMA2	grey	-0.0640415857712228	-0.0610543271651766	0.115594577320231	-0.0495491791503182	-0.0406748179631923	0.439903953394841	-0.0792435491487163	0.100138522546871	-0.0823060749454771	-0.0520786347491688	-0.00989934971337687	0.0110460147887147
OTOF	grey	0.17832194796527	0.0927892455489866	0.29007498444472	0.0105505268725285	0.0134988399314088	0.173424707817616	0.414807440259153	0.133254230408329	0.0137984346620425	0.325626239753035	0.00564639667752483	-0.00926351500921447
CD8B	brown	-0.0193720638531643	0.0227285965667104	0.89748832432376	-0.00590264987768213	0.146554305033632	0.303432464235286	-0.0242531332994912	0.436918755092798	-0.00861245192801576	0.140880461528604	0.00955184440115412	0.019640862424941
CDSN	grey	-0.00872228128391853	-2.26874543878374e-05	-0.081031516359922	-0.0277450182811747	-0.0264913356401359	0.0591469336822548	-0.0291631080731433	-0.0977842092745996	-0.0262004046289556	-0.115786918629085	0.0962235901605962	-0.00698443137838561
LINC02310	grey	-0.0250734837351806	0.00956031215213453	0.059756791145117	-0.0235236182928764	-0.0656033660700838	0.282703938187045	-0.0293318856178831	-0.021716598053521	-0.0116645291775601	0.0204384342598301	-0.000737424220802054	-0.000276267171634979
AC087379.1	grey	-0.00592160363829214	0.197607708701685	-0.030571456150432	0.0306328305501016	-0.0857341918738132	0.0654943378199881	-0.00386047306975689	-0.108042226457524	-0.00648725428782332	0.0236849304698868	0.0216910302219282	-0.012469919217851
HLA-DPA3	grey	0.0238898412450053	0.108992064720986	0.278681561691412	-0.00850536071226254	0.510163317955404	0.13850671407107	-0.012739424220812	0.56594576368786	0.0261903939886973	0.079635162012497	0.0170759360045122	-0.0240988616259566
AL445070.1	grey	-0.0152911354107124	0.0149265298526706	0.0829008569004412	-0.00912917885734595	-0.0426130436190782	0.117090717173026	-0.018254517089629	-0.00896422879039473	0.000214724698445313	-0.0343365819852113	0.04401871480761	-0.0133865149128773
AL358334.3	grey	-0.0319376029081058	0.173450195813351	0.065753241768328	-0.0179546535567218	-0.0360958137688731	0.440916770661713	0.0978193485263095	-0.0153167279435225	0.0509481440978992	0.131768428480049	0.246728756584706	0.047049792252176
AC244035.1	grey	-0.0253422597084395	0.0230395968465724	-0.0281020556473554	-0.015009213211334	0.0147950209578313	0.0789966108188149	-0.0217800466376418	-0.0252648200891425	-0.0339447441302994	-0.0805155224650003	0.0174672822189054	-0.0144662656704723
LINC01152	grey	-0.0305517429693654	0.0314548791014225	0.131033236224569	-0.0227947436083222	-0.0460690475594961	0.282633402036369	-0.0396240817796468	0.090086412592214	-0.0211493165731891	0.0706717484951074	0.0523797669509167	0.0655843169337696
AL450311.1	grey	0.0119257276686975	0.0263197595658001	0.0207713777313675	-0.00631238454170167	-0.00997694665825718	0.136059052985296	-0.0307480283267038	-0.00466423752248935	-0.00406003756319726	0.0416225339730435	-0.0298282674585436	-0.0254815079682753
AL138847.2	grey	-0.00650120226247692	-0.00935050968738771	0.130855516561849	0.11424890034132	0.0477774751934699	0.125714629786291	-0.021476451851811	0.139135208104026	-0.00891888348350066	0.0110090503446521	0.130482288485579	0.026077040239126
SIM1	grey	0.00161150003187609	-0.0693948664808068	-0.255880432184254	0.0115315708628997	-0.140433073908338	-0.707738581246132	-0.0117117155205616	-0.287029409130837	-0.0348836163537163	-0.127175550580251	0.0209095319204463	0.0857018327856699
CCDC78	grey	-0.0205106586150302	-0.0111644131848003	-0.153452575626367	-0.0135320452540063	-0.0270763146387983	-0.300174921317654	-0.0205178145425997	-0.174914562117642	0.027506303049527	0.0044315272859508	-0.0444510733344263	-0.0135491795103577
FAM169A	grey	0.126207183701923	-0.0284400741290233	-0.16366331038608	0.0363948626061046	-0.119857535204402	-0.602282967123943	0.00349718674582497	-0.225682289387648	-0.0100596716437081	-0.0231442644874916	0.0467152768216981	0.141688369011452
AC036108.2	black	0.840408490518299	-0.00791817788439351	0.00520637787491654	0.0119842052041223	0.0387784505562784	0.0170343367693643	-0.0182996400925153	0.0131367136004518	-0.00293669806061135	0.0216956434204799	3.61362249910296e-05	-0.0112116645982383
PMCH	brown	-0.0180708620638362	0.027789048205125	0.644574973963743	0.0579130685319693	0.0532292673860745	0.242779133647721	-0.0188154264108965	0.25917173255701	-0.001017386973405	0.115502843867933	0.0126874133592281	0.0342382434403644
LINC01831	grey	0.00310066194323142	0.179227265386653	-0.0473488298538719	0.044916394783072	-0.0435111191267147	-0.0307520014200877	0.0047557374307604	-0.0727892264238953	0.0165400321190943	-0.0148344913213284	0.00773594914114101	-0.00669672713940023
AC008892.1	grey	0.0063822724661918	-0.0106216108395295	-0.0665416432768862	-0.00858264475831363	0.0411640405771816	-0.124847914134666	-0.0251821236935378	-0.0376000891073596	-0.0277488542404884	0.00191707869413677	0.0136873458651668	0.0167947365002836
GACAT2	grey	0.00431796171809761	0.0113714112411937	0.0860618878481556	-0.00770983552475907	-0.0229414815603906	0.170441192284692	-0.00900471966899161	0.0254902758294281	-0.000525540421717377	0.0469906768680235	0.00424555282853149	-0.00891453952312908
AL445471.1	grey	0.0753008617916545	0.0997269807762896	0.365696378854326	-0.0144057108231093	0.0248046376687496	0.441174919817814	-0.0237471948607944	0.235919894702957	0.00448679759069916	0.0582652770653307	0.394321749488945	0.137868089624958
AP000525.1	grey	-0.00170398109505008	0.162737266446567	0.0748754479797535	-0.0070952798636786	0.019183072888633	0.254374654116655	0.0798022693149301	0.067021880419676	0.100738286712488	0.252758300818147	0.0433460387472645	-0.02161798435599
LINC01555	grey	-0.00181380386418492	0.00393380335521049	-0.139270681690986	0.00738729840109088	-0.017263896604788	-0.16763267091599	-0.00783405412582925	-0.104041982071696	-0.0125660216407085	0.0664897466661567	-0.0367633335254104	-0.023939491504429
CD3D	brown	-0.0246286525548344	0.0309830039079681	0.943959478233867	-0.00456243561664357	0.202659359486434	0.39002972305059	-0.0248025886456638	0.533185165801978	-0.00394532543458476	0.174616492087529	0.00131300938981947	0.0133008958870508
TMEM75	turquoise	-0.00310606929848471	0.106393862536525	0.0606883365860052	0.00212911291919082	-0.0128440643796948	0.159943034749125	-0.000503317172713542	-0.0165957875463	0.0276338414159593	-0.0116196482006348	0.955439826095931	0.321161915606817
AC068299.2	grey	0.00949111368631862	-0.00992806951191874	-0.0498549365638932	0.0317135131682691	-0.0932204656690995	-0.363104805390952	-0.018425689753432	-0.13085593598987	-0.00999376636868613	-0.069595843235958	0.192795452093363	0.220119675610283
AC083967.1	grey	-0.00542832806474847	0.0061585767219525	0.0296709864021989	0.00629339200453536	0.00175365189893584	0.0322904743479448	0.0137044334503899	0.0580155782049665	0.310157375022923	0.389667720728724	-0.00642635555383775	-0.00572902206307704
OLFML2B	grey	-0.0118304263097659	0.0097794237665886	0.220219162484007	-0.0240041057636264	-0.0265511281485429	0.404082688930079	-0.012870819981167	0.242862722474121	0.352152143407863	0.233221154955316	-0.0146996654712901	-0.0459207764345995
KISS1R	grey	-0.0223817491609453	0.0145946742976074	0.0464337683079365	-0.0190333945163523	-0.10669057904496	0.375733120240703	-0.0252244396619868	-0.0145174380955902	-0.0252664465082365	0.000164220053519558	0.000573021813578378	-0.017544958092244
LINC00664	grey	0.00505297374582612	0.095311993217633	-0.0210393925642625	-0.00447067951225895	-0.0713764714358724	0.0552727791557862	0.00169933431832614	-0.0735310543725354	-0.00118968253654486	0.0975800241573727	0.0119673046072257	-0.0124536267563654
SLC6A19	grey	0.00575733766385544	-0.0267312917594519	0.0282443354416122	-0.0163553648351752	-0.0931969467571951	0.115943914237359	-0.0340296702051044	-0.0892676131896718	-0.0342384000312246	-0.0994133562629137	-0.00902138342026167	-0.0175246204155506
LINC01351	grey	0.00494045627491559	0.0369476994680091	-0.0214476845215639	0.0324964879440116	-0.0479609303270393	-0.0721856719376256	0.00575811128791447	-0.0597884970584676	-0.00552710021082672	0.0781530530642101	-0.00807026124018347	-0.0102613743403976
CD5L	grey	-0.0121415496955522	-0.0212018901234594	0.23217359343424	0.00236225833499117	0.22870002224053	0.0524216990310338	-0.00540286825665819	0.307101462945169	-0.0079718129963058	-0.0242235932885119	0.00693248289231832	0.124841178342314
CA4	grey	0.0295000673779029	0.0137026304909687	-0.0377984128447062	-0.0174762021560147	-0.120321187555601	0.0757429704347602	-0.0244519949890694	-0.102785719989165	-0.0355060400291602	-0.136947646814617	-0.0139276367863626	-0.0130053259398152
OR7E91P	grey	0.0188502065000333	0.0523563904110443	-0.0284943362162171	0.00140174873855125	-0.0426349339054046	-0.112550096779427	0.681681273548414	-0.0674388383139292	0.0178822919787868	0.195595080836111	-0.00051745461984201	0.0141586082169812
ZBP1	grey	-0.01967845293775	0.0947424279561095	0.619415666684625	-0.00696039860336087	0.146097855010958	0.37557251383084	-0.00452242936660807	0.412772146226678	0.00826058047123333	0.171834707299453	0.0419807624625901	0.0120936324635288
HLA-P	grey	-0.0237129287671708	0.171141692857085	0.355087043361075	-0.0108524804537249	0.0532377920581589	0.270772478910023	-0.0249177769750595	0.167875391352982	-0.00374450494550506	-0.031511201257422	0.114872909930724	0.000258237339150319
AC018695.6	grey	0.00182757856891851	0.0466000987635194	0.113521911690545	-0.000591999335340033	-0.00342640769075419	0.297470844638696	0.0642897260620129	0.078065777815566	0.0157882601713975	0.150979136904359	0.028897988067493	-0.0144759073967114
AC093520.1	grey	0.0395328075709324	0.0500252688710694	0.142694943109163	0.00872743303865476	0.349652998614207	0.149619028735216	0.00457765618727875	0.309791764561484	0.411874125582086	0.317220913499971	0.0264611984497616	-0.00114900045122521
AL662844.3	grey	-0.0310436609251116	0.352181515024523	0.280224836955394	-0.0295140800872048	-0.063662313874819	0.464141457071328	-0.0338214863142758	-0.00169896913300786	-0.00484310513068985	-0.0527067107149144	0.424217396087061	0.0864836617895582
TPRG1	grey	-0.00775152876664317	-0.00406793077571955	-0.0900756376080951	0.000248633120548172	-0.0338168081231972	-0.412951387099907	-0.00027660973040264	-0.0965660710675926	0.011160605138187	-0.0126006903986481	0.0323297935604474	0.0543941234621905
SAPCD1	grey	-0.0333687424528463	0.106054958381359	0.121323162829705	-0.0208016583352499	0.00189715300670173	0.314714367509515	-0.0172278738745597	-0.0262971098416062	0.0148180999573191	0.0288395478890676	0.0258436675796524	-0.044293885381845
SLC7A11	grey	0.00113101529218064	0.00110290911289069	-0.0668628861416096	0.00251923887691086	-0.0611348811105776	-0.134114529217985	0.00955137533477248	-0.0633022742972096	0.0296674428468567	0.193156524330402	-0.0196309694784654	-0.00201241280079039
SIRPB3P	grey	-0.0147114850492848	0.0666669223568721	0.429639688700287	-0.011517133068923	-0.004039686356102	0.399807497552731	-0.0198556380573068	0.183262998817603	-0.00214925599148817	0.13900389201994	0.200809790268058	0.0544327466266815
MAPK4	grey	0.142042597312299	-0.0463767253453793	-0.179340485741956	0.0114079237755807	-0.0751650507482957	-0.478790271575845	0.0126280331688326	-0.18854104361129	-0.0258872599601096	-0.0880600080370881	-0.0516647234336221	-0.0257467460654459
HSPA6	grey	-0.0149280861735871	-0.00956638873681324	-0.00429436330703844	-0.0028574486808978	0.0789953426639836	-0.0119753288277445	-0.00437317695313848	0.0562629049997273	0.0168888187709907	-0.0160540196619697	-0.0212861869444	-0.0100253007429395
NPTX2	grey	-0.0116851573742013	0.0129533257244482	0.0951628903447879	-0.0123884877718506	-0.070279469542371	0.374652474825306	-0.0189773475426905	0.0572823125035245	-0.00924516443564964	0.0419996611463486	0.00489046379336514	-0.0120961531814518
AC241644.2	grey	-0.00398885793928424	-0.029476427407941	-0.117004417205669	-0.0116870699177809	-0.0410453912039652	-0.162538166585125	-0.00167515052848681	-0.104684341711051	-0.015259809811857	-0.0722481596195842	-0.0289567475108479	-0.0153937827580344
ARMC4P1	grey	-0.00224583134786859	-0.0263863182316798	-0.182760328643591	-0.00209917880396552	-0.072836047443942	-0.535021448907141	-2.47735498085626e-05	-0.183705193721117	-0.0265259773776108	-0.114908887072093	0.00468336167144792	0.0399782418205682
AC061975.6	grey	0.063754139252665	0.0156518506308452	-0.018265035896061	0.00823877237719411	-0.038682146528276	-0.0237784412979755	0.110231386645181	-0.0495780185336032	0.0235060215880213	0.195955418761927	-0.00820900712092316	-0.00608743920618664
IFNG	brown	-0.011589431987866	0.030508463417835	0.799930040074983	-0.0032435898976319	0.0744289116183733	0.289549259264491	-0.0183183183591385	0.419324875958724	0.0107151689433976	0.348545549865934	0.0338702878644928	0.027193443897907
AC084759.3	grey	-0.00866020406985323	-0.0225172097199011	-0.0784987712097052	-0.0105610696390665	-0.0371664430107205	-0.069559952827994	0.00501449399039275	-0.0899034677281641	-0.00322433555029222	-0.0553261398991718	-0.0219343684618759	-0.0167476739200688
AL450322.2	grey	0.150781427050707	0.0362545064627311	0.0920188707148709	-0.00621522456974017	-0.0631260708054686	0.336787485178829	-0.000475446479788806	-0.00748606926240308	-0.0163457542522446	0.054829666808958	0.0397414930001593	-0.00990017058434197
C3orf22	grey	0.0572201151759132	0.104297194678281	-0.00550222585793488	0.0152874270473939	-0.109151861153791	0.191182192222671	-0.0464156460433092	-0.102544602312223	-0.00576155272725817	0.00906182559558658	0.219020423615261	0.014686644555165
LAD1	grey	0.0244776556172205	-0.0172333007919305	-0.0411383031408362	0.00787912654769719	-0.0439700499618761	-0.123192487066662	0.495346206493275	-0.0489515189227412	0.015335386890971	0.202589312547963	-0.0476019290858885	-0.0176789604458507
MIR3142HG	grey	-0.00696066780559615	0.0520902221546216	0.186963982529606	-0.0216183004390271	0.0841034069639322	0.218035922660828	-0.0424905504311943	0.123989771278942	0.153428504715886	0.038269321418023	0.0902274535214699	0.00197440596288008
MMP9	grey	-0.00501693566095386	0.00760893554963058	0.0271309443722502	-0.00127848407941687	0.190126091773832	0.0495442660550522	-0.00223920185759228	0.222059000952904	0.126245881339484	0.0977038764115776	-0.0161401345035094	-0.0169539929580979
FCGR2B	greenyellow	-0.0223808757411445	-0.0261794650354429	0.181620775438096	-0.00546328694954923	0.835345693433263	0.152663728556782	-0.036984789415026	0.746561322355359	0.142834196354799	0.00768856988752009	-0.0301821072194361	-0.016404692401249
LINC00158	brown	-0.0137829910075562	0.170905847789703	0.824771085574891	-0.00131010959973305	0.0686892774425187	0.376245663741644	-0.0214224367606695	0.331529559999983	0.000263331910074326	0.190744976348683	0.166177151813872	0.140170620871954
CD96	brown	-0.0298646683565617	0.0396085434003596	0.909333119690359	-0.0137671631158987	0.191278019720227	0.480204706816977	-0.00636665706891027	0.58197492389391	-0.00337054325547073	0.230988773992683	0.0454186503436129	0.0140678501096751
AC068492.1	grey	-0.00505307494681208	0.0560773645927142	0.182096678355737	-0.0063666131622153	-0.0483211863766182	0.338818162984351	-0.0181091485986505	0.0468029550128544	-0.0108770851397144	0.0719136682265511	0.0206895325366172	-0.0270382428661932
NKPD1	grey	0.00124657736162385	0.0558400544844541	-0.011529821962016	-0.00252625689365899	-0.0575645591770196	0.0939101220032901	0.0787005224132494	-0.0679131415378639	0.00652377791462719	0.15005323692651	0.0160273864345268	0.00296555287274825
AL096711.2	grey	-0.0389449349880095	-0.00640796746227714	-0.170236912801613	-0.0308466215705077	0.0427910757420243	-0.0430700019353416	-0.0429834821021857	-0.121545368084815	-0.0578782328569077	-0.0625080735452988	-0.0118736378755581	-0.0321497386756991
TRBV28	brown	-0.0243196305241915	0.0294195624961093	0.869632242801216	-0.00573675890696208	0.203778935838452	0.392594479585202	-0.0240634076904712	0.509173230210618	0.00160671470014503	0.158199332170151	0.00827731677419699	0.00260224893157953
NPIPB11	grey	-0.0114798960243257	0.0716239002062555	0.0616046981711027	-0.00982181152325782	-0.0335688648584645	0.0854277756002395	-0.0103381305393386	-0.0173607778554134	0.316885851889352	0.0521407115932287	0.0280041060235377	-0.0237982975371761
SIGLEC18P	blue	0.0129253734671997	0.618478531038068	0.0879428361937338	0.00200238011267176	0.424864229077813	0.120186345750691	0.0154577566615594	0.368965927716962	0.269785209451204	0.08575217413249	0.0851682630327382	0.0339552903711386
FAM225A	grey	-0.0205424900596067	0.0299349439660504	0.0786619278860089	0.00457506487737859	0.120356017463163	0.0239203815976662	0.00140435070089225	0.152194216762543	0.459059018273675	0.258709442069096	-0.0311435183232791	-0.0255643502421819
LINC02641	grey	-0.0077396068761312	0.047618257865402	0.0445609184057508	0.000771823133559022	-0.013964273058558	0.233538395498115	-0.0178924576066088	0.00177707189095369	-0.0011439839272599	0.116522901883418	0.122229621423964	0.0543205412177654
NAT8L	grey	-0.00203346011703842	-0.0523027651203498	-0.177175559500602	0.0221967472380419	-0.111997922534602	-0.627279681416543	0.00560085412576888	-0.214538917005871	-0.0194814728452256	-0.070034877466156	-0.0520935142360213	-0.0261598812215828
IBSP	grey	0.0235183762752813	0.000738442085401333	0.0693032782896426	-0.000190330050146598	0.00845044378419189	0.152501815782844	0.00199939698417216	0.146566873729204	0.209066113138304	0.145707563572288	0.00437209720443358	-0.0150033875853832
LINC01827	grey	-0.0125736262757401	0.164446081277939	0.201691587905087	-0.00851083396720567	0.48135810538489	0.0454768972135934	-0.0235041302017012	0.357503016816888	-0.00373522418051953	-0.0826437291182618	-0.0233645329687501	-0.0240803724500878
AC015743.1	grey	-0.0233870074021527	0.182386944361582	0.1996873384983	-0.015662146919265	-0.00571032668637741	0.365447061342508	-0.0152924432681767	0.0556036541152932	0.00969279054976073	-0.0266606875673351	0.158202399834431	0.0291244743833225
SEZ6L	grey	0.0167006895561598	-0.00852474307725121	-0.0634239226165936	0.0134560182692257	-0.0552951319793158	-0.25848968958884	0.000508911280104308	-0.0884084223017428	-0.000322457511620226	0.0566895221947587	-0.0168829419905951	0.000429906340628049
SNORA73B	yellow	-0.00561157374493116	0.0196629398887816	0.0321820277074903	0.000267988306527818	0.00192919411201652	0.0282888297387992	-0.00459908760906288	0.00533350150028142	-0.000121821907367966	-0.0159074082758728	0.219657814869756	0.796757864577307
LAMA5-AS1	grey	-0.00616819250261614	0.0367962069367841	0.100469922784844	0.153558184398279	-0.0412183513019158	0.26613618184967	-0.0323686492240694	0.0344406259742883	-0.0242036924265881	0.0112730651268574	0.0898469199452685	0.0387911438002035
TMEM92-AS1	grey	-0.0113740271628499	0.124184667564393	0.0724841817396448	-0.00332204405653814	0.00953838669146195	0.380266398282229	0.0662199587355631	0.135530310051995	0.339288656125944	0.292945813509343	0.0220462723679536	-0.0324005987989142
LHFPL5	blue	0.00398811737736773	0.589854361423971	-0.0670575132956764	0.000845108075566472	0.035113436987963	0.0447209394532463	0.0094802427675474	-0.0278012908603171	0.0299131468591826	0.103709899279186	0.0946319706442268	0.00796281877217691
SIX1	grey	0.0143665785104321	-0.00634093613331826	-0.0899332282249238	-0.00690139343934114	-0.105525466559764	-0.402087335373618	0.0818953050437693	-0.144236734290652	0.04247144218707	0.121756521496636	-0.00924131452130753	0.025219313497368
AZGP1P1	green	-0.0146575766069894	-0.000755623397686845	-0.0817940517250989	0.382350187155919	0.0263402196269894	-0.0621691404661032	-0.0294923489018279	-0.0534746429421037	-0.0270320849956743	-0.0289325095925329	-0.0464196254065129	-0.0188680980628434
NCR1	blue	0.00108519993776675	0.737700634328921	0.402016007718858	-0.00026977557236708	0.0202306754487529	0.36183829713733	0.00274461026577485	0.183414371605886	0.0228060189080854	0.0835740042231608	0.114113947843627	0.0183343659634757
HMGN1P17	grey	-0.00907315522941016	0.0598801603265632	-0.0764931657188115	-0.00357323443321993	-0.0318434657044668	-0.0434648577427118	-0.00465523124701428	-0.0721192164860511	-0.00961359096365439	-0.00481653059842441	-0.00714122283208174	-0.0151725334787694
LAG3	brown	-0.0129887383040091	0.0240949349668933	0.865332613925308	0.000344279788376228	0.120675968389855	0.279414037420179	-0.0175982018654762	0.431279118557472	0.00755853117160948	0.23718856529823	0.00282101404662332	-0.0170453004047986
TMEM145	grey	0.00352355792084879	0.0523628615205956	0.0102156192770121	0.00419205772196791	-0.0533640598363588	0.16251356587258	0.00310697876939345	-0.028493801856268	0.00354999107982602	0.169809132119275	0.00315846061091512	-0.0151590107564004
EGFR-AS1	grey	-0.0075284217338441	0.00113718269015013	0.163454515529444	-0.00325780449103401	-0.0222683460254091	0.203398725753582	-0.0175753462049306	0.0624993503798218	-0.00944113904255434	0.0218360213681525	0.0116536545122526	-0.0166991976567925
SCAT1	grey	0.0214291877831429	0.311381322124174	0.101444806440821	0.00904246263400907	0.0128359381204828	0.13454002812398	0.0232284500245976	0.0775209958467906	0.0595903418036763	0.239272518267725	0.0299506651451788	-0.0037869777418087
KPNA7	blue	0.060814849392934	0.823100075023403	0.111396245740517	0.185955832432943	-0.0254579110206352	0.22479025052418	0.121132954893147	0.00714358122663282	0.0700190763049007	0.173421547601102	0.222355419910513	0.0417820618191675
Z98751.2	grey	-0.0481918009578483	-0.00395755093672031	0.0797153250835522	-0.0308336689812515	-0.0829662578646206	0.409535475584746	-0.0473716758436513	0.0234142554739699	-0.0503094506177521	-0.10030159284795	0.108601116900378	0.154333250319161
SPON2	grey	0.0997337623166922	-0.0573057763904701	-0.200775457078166	0.00790287242569311	0.155849008877945	-0.20367865322658	-0.0315154093947546	0.0279651795182226	0.00568962575918225	-0.0810752898528156	-0.0990552609051434	-0.0623920242164502
SIRPG-AS1	grey	-0.00651172554192817	0.0881580394543609	0.516677870293667	-0.00464148100877214	0.0374384140753843	0.325587257944688	-0.0157391061186132	0.233639756364272	0.030636292983043	0.168987189754914	0.483946370639269	0.154790153473014
AP001636.2	grey	-0.0340976378787463	0.00558541191587907	0.13896515126945	-0.0149200800671271	0.00625290875742489	0.17893930389818	-0.0452890589935564	0.143950830824253	-0.0453859467643257	-0.037274452639171	0.208196136381407	0.0905917415393053
C19orf33	grey	-0.0346115709608184	-0.00400067646072611	-0.0406051550352975	-0.0200461821915307	0.11381577135972	0.0451185764832856	0.0102112267282864	0.0344131604400099	-0.032028490062302	0.00739233685300081	-0.0634686982838191	-0.0464464888386195
AC008957.3	turquoise	-0.0154975450942986	0.114057094751259	0.161978776339956	-0.00954437154562043	0.124353934132582	0.225227238847871	-0.0175030864826511	0.143381919139561	0.0194651163168018	0.0115862604983215	0.813242317715461	0.307462924313053
LAIR2	grey	-0.00309708142514872	0.0495268579871798	0.0376361635034793	0.000216301886623649	0.05642802440387	0.141321440847894	0.00469726105522891	0.0714852121913944	0.0312533147535974	0.0805515380616115	-0.00156729365286509	-0.0101299716906876
LYPD6	grey	0.0508740702116116	0.0481087651052449	-0.102078054385572	-0.00121871749308463	-0.0989461982783212	-0.336676918234466	0.250037684331961	-0.152913886254556	0.0759628841845985	0.240801995972251	-0.0137075065339159	0.00465196996361829
AC022509.2	grey	-0.0270439985071338	0.0309787780523477	0.210356584899262	-0.0106026569358228	-0.059745723928657	0.296117167252995	-0.0323680824825903	0.0909089021903182	-0.032020113474424	0.00750267963590425	0.0284448386030831	0.0137385197510108
LOXL2	grey	-0.00716935425712623	-0.0060569704319766	0.100997542468756	-0.0139714188656035	-0.0695251606180462	0.280221863678138	-0.00462811601673346	0.0836823478423485	0.0783558203433238	0.281913075171542	-0.0195639251906602	-0.0252440579026936
ISX	black	0.850686267376062	0.0129485367900928	-0.0230836060492626	0.0796666340595955	-0.00901724333578897	-0.0437052277707564	0.00157250208402375	-0.0156104037394523	0.0161093152589351	0.0503879214781322	-0.00680207879328262	0.00578811094185584
CXCL10	brown	-0.0234482635705678	0.00502404940585966	0.628132567553552	0.0126592040434964	0.00924591411465033	0.259082255360277	-0.0297423669480292	0.29687690788162	-0.0179940838477115	0.149949935523428	0.0653394851369016	0.139229996230344
MIOX	grey	0.00520326172256296	-0.0445247348874651	-0.0505904753187556	-0.0103127920378427	0.148653068775519	-0.0407741991210555	-0.0428325916667955	0.036699962513593	-0.0405695729239123	-0.116153021285983	-0.058565809100957	-0.035494768497055
E2F7	red	0.0209628759384701	0.0301975620818336	0.225930188354322	0.0118991911312253	-0.0757361004430683	0.145475439642622	0.144915483857424	0.111071094979877	0.148089067629926	0.862822073806997	-0.00543176039837679	-0.0186229602645322
SLC30A2	grey	0.0538731011730926	-0.0408816487073469	-0.124784368766624	0.00618936364153501	0.0611351572474333	-0.246245017888693	0.0512780361938979	-0.017999369194528	-0.0235859254333606	-0.0853662967023416	-0.0583858610777482	-0.027208228809982
RNU7-159P	grey	0.00863765424934382	-0.0162948990166914	-0.0699987471848458	0.00565828136936599	-0.0648460457391605	-0.265119156328934	0.019832227493198	-0.0987983754621238	-0.00930627643741936	-0.0554640379572332	-0.0200697835844052	-0.00458869167939483
RGS20	grey	0.194421857810014	0.0283352743093406	0.0980472051501839	-0.007416374880401	0.128092373383479	0.0331252921048283	0.00747065554706271	0.141221462528041	0.0351386411808814	0.305456872661076	0.000178893247101817	-0.00852354852872385
LILRA4	greenyellow	-0.0214040147761931	-0.0455754182703045	0.131731238660021	-0.0131734126429764	0.880015695709126	-0.0275150962299246	-0.0341239291112584	0.6372475405649	-0.00695236714402994	-0.133856221500844	-0.0460068903370822	-0.0145401354218688
SMIM5	grey	-0.0104370806599021	-0.0438631323130745	-0.202737570112804	0.0119310904502834	-0.124697792464248	-0.672599028091376	0.0208774949462264	-0.250531862239148	-0.0209935207792432	-0.112808669228936	-0.0353670653962367	0.0159859348924879
LINC01589	grey	0.0153431879228364	0.027990171271427	-0.119725057439385	0.109003491888261	0.0965306385138803	-0.0653907820873205	0.0290513782227955	6.78012826606895e-05	-0.00710976248989241	0.0939701640839663	-0.0408424762598143	-0.0267515791130165
NPIPB13	grey	-0.00806707600015752	0.00856057189963921	-0.0143410403797742	-0.00549852553544578	-0.00456612658747948	0.0165539618626208	-0.00734815769277265	-0.0170430658104749	-0.00564586600670162	0.00617934329366621	0.00258168586729637	-0.00617783167484874
HPX	green	0.0156456233258828	0.0278177752493593	-0.0112149132927802	0.997018121606808	-0.0156005745427734	-0.0343078487451913	0.00179023633595463	-0.0289529157194953	0.0233590662357137	0.0391551413236921	-0.00259049301151073	-0.00304820819858745
AC004585.1	brown	-0.0225588495160066	0.0637871092275035	0.867327578149935	-0.00382289542067571	0.110121256014237	0.440997494789996	-0.0126424882527352	0.461080339283881	0.0120747800590881	0.224844167939855	0.041807206862533	0.0160220360047794
CLEC1B	grey	-0.0237669935995273	0.0787101490365604	0.441803324378459	0.00559829642060674	0.0939260577279323	0.397265577241235	-0.0342344905067105	0.312490213561441	-0.0053728676194879	0.00449393808149967	0.542354111653684	0.1748386576658
MIR1270	grey	-0.0253207687214553	0.115256428336506	0.227158616301214	-0.0163342168896429	-0.0367839707258548	0.457542719343919	-0.0330727255284198	0.0481843896776814	-0.0127711838497357	-0.0312973616566501	0.437331607281302	0.119702674872873
AL354751.1	grey	-0.00602857561139479	0.0396410513331042	-0.111022903663074	-0.0182130836139415	0.0471101484479315	0.0271956542996048	-0.0198941238173305	-0.079792605330763	-0.0216795754100681	-0.0227985524950183	-0.0236959934843801	-0.0307930470604629
TRBC1	brown	-0.0287218543389604	0.0244746895254661	0.847191582488226	-0.0154493296533827	0.129740599127744	0.46674654045739	-0.0275063835577766	0.488443750843624	-0.0127571039159579	0.162300089441746	0.0612512640609923	0.0321919936571643
AC008659.1	turquoise	-0.00938418201655958	0.100961952300973	0.109440224576288	-0.00447568930857937	-0.026043693779801	0.287178535920287	-0.0153713259148611	0.00609869993870458	0.0221558637696037	-0.0128262141032944	0.825449527254431	0.271715724625424
COL5A3	grey	0.0281191611797084	0.0339146837261222	0.145393340759912	0.0477442463211998	-0.135822542040107	0.396372794598714	-0.0135510882071333	0.0328084189762828	0.0625526120600785	0.129707403949909	0.0209075143785893	-0.0237409676067911
TENM1	grey	-0.036684166852807	0.0675392092637036	0.124161900988931	-0.0373800926547023	-0.10386219874271	0.453707671081156	-0.06146622448438	-0.0465465231675072	-0.0417131773950424	-0.0494892081672815	0.171469908510627	0.0286302886435955
ICOS	brown	-0.0168020100485348	0.0306057081524862	0.865044344820125	-0.0129226685152058	0.123194851927259	0.421676903317562	-0.0236653558106074	0.491912655684218	-0.00752614012896229	0.212299741945495	0.132117187013296	0.148994454488803
CPHL1P	grey	0.0087398683783047	0.61014840326795	0.129653015806382	0.0234639030837006	-0.033442440929246	0.335886453721414	0.0242924712311018	0.045277328046346	0.0428388443524105	0.0809224024692662	0.429964718529731	0.108105920215718
GPR150	grey	0.103224601599532	-0.0348484630321159	-0.0355229147094577	0.0036570236321096	0.520215854705262	-0.218062136987535	-0.0108015150919791	0.305538469566981	0.0584706264152976	-0.0465862902123549	-0.0341528538849808	-0.0140886268598199
KRT36	pink	-0.00770299502088487	-0.026393286910762	0.173681424395377	-0.00395010372835662	0.681260231665692	0.0148168734414164	-0.00305253076689526	0.614508364828884	0.0582286323448096	0.00642962657534363	-0.0544108195417896	-0.0247140051113653
LINC01744	grey	-0.0155036764402304	0.0816928408383458	0.0117074986647225	0.0535083214398916	-0.0720038027049467	0.0759456179230653	-0.019891032866308	-0.0190101593830634	-0.00802720059940452	0.0534966232363237	0.0180513036350439	0.0362256828171807
SPINK13	grey	-0.00834022308810283	0.0645950115575152	0.0521590978494852	-0.00161558711827843	-0.0324888342663425	0.28596322297558	-0.0142386007225679	0.0364037554531284	-0.00118327118295171	0.0882308222250508	0.0413800799869299	-0.000506566359074615
CXCR3	brown	-0.017667032492151	0.0211689231423178	0.917922337108261	-0.00852230130239355	0.165520562719806	0.404001378344093	-0.0271462035103118	0.552233589281168	-0.00581762293610846	0.199952309498427	-0.00488893054309024	-0.0260135070303485
HLA-DQB2	brown	0.0634778713044574	-0.030359768440019	0.606540236061031	-0.0194495993429831	0.247560409245755	0.294489622088205	-0.041462059561099	0.5096449961125	-0.010648995178559	0.0437687834435526	-0.0265247807801813	0.0049436782456021
RNA5SP18	grey	-0.0296208425130613	0.0490361585429516	0.115359048045244	-0.0151244168051543	-0.121693442016232	0.400065398011527	0.0583854646508245	0.00820986418416556	-0.0273556221302145	0.19573766512336	0.0161500211370868	-0.0418051111675434
AC093849.1	turquoise	-0.014310208319752	0.10634998677389	0.0935117517856251	-0.00760771261105301	-0.0370283134454953	0.269894776198253	-0.0176220271033835	-0.00684966223373523	0.00965179214937073	-0.0426215441319734	0.887828965255241	0.309235521336771
AC015911.3	brown	-0.0262303886646469	0.127695698162868	0.794045570775696	-0.0197568530652254	0.0969268351279158	0.508603399584038	-0.0302755050591483	0.371720289091001	-0.000883964730154521	0.11107164264249	0.460885456356871	0.117916046794375
SLC16A6	grey	-0.00256323439850492	-0.00752808780799917	-0.0216718520626184	-0.000334520113513724	0.0118002245297212	0.0480936355726926	-0.00690334097707304	-0.00340239691296629	-0.00439429868902198	0.0243001874168735	-0.00668285172811675	-0.0105082068215714
C10orf82	grey	-0.00690561638110279	0.0284284169276025	-0.1372933716649	0.0235765433659812	-0.0857531078460438	-0.256156359640402	0.00971294989815569	-0.166218321701931	-0.0151185194233597	-0.0511454756794323	-0.0376594637175514	-0.029561135801737
AC009951.4	turquoise	-0.00454089512786152	0.10346810369088	0.0474406369346705	-0.000191317710875479	-0.00659950617930297	0.131105281597176	-0.00988863590974972	-0.0146269201627318	0.0261821653646643	-0.0345001341187869	0.960009278066145	0.346969634009989
ERVE-1	grey	0.00834053738407209	-0.0329466150658545	-0.147346489039438	0.0208035839805178	-0.116977522464478	-0.499267347163742	0.243852404623028	-0.194047886967354	-0.00813699098549658	-0.00467663088226517	-0.0205514553525646	0.0421914244636197
IL9RP3	grey	0.00409989474660074	0.038842927519618	0.0504630538272366	-0.0120509032666093	-0.0166426942934695	-0.107292217764533	0.107869495038492	-0.0332305891246864	-0.00265733635237712	0.0962573405320623	0.084620172291906	0.0331569144889554
AC023825.2	turquoise	4.22592132047653e-05	0.394279570192394	0.323309642152437	-0.010024162969036	-0.0191516111088596	0.208578519370975	-0.0122073039841496	0.0579989443945548	0.0405153847182309	0.100034189319129	0.675174006295095	0.242241329783952
AP003555.1	blue	0.0254532077082406	0.850409041150138	0.0780806896413666	-0.00276326251499145	-0.0406507693266476	0.239633385341057	0.0362155880538175	0.0107081823885819	0.101882186115065	0.066497344852513	0.122325301546021	-0.00851675435403471
ADH1C	green	0.0150436271510255	0.0100448849368029	-0.0448383961473005	0.914689956586503	-0.0244714725316832	-0.157718052794542	0.00356603817520101	-0.0495973064192306	0.0250570925576451	0.0176155118055184	-0.00543450469138675	0.0184788210037672
TIMD4	grey	-0.0189979359159279	-0.0308424941269738	-0.134093947100969	0.0134864185534339	-0.0864450543316257	-0.522089384427699	-0.0154716120482229	-0.179782998846218	-0.0284797723140786	-0.119334746268344	0.0337816434260248	0.0442244629896672
ADD2	grey	0.00151680335755778	0.0722775353001616	0.14660256839	-0.00936487817378921	-0.0213560114781839	0.209852939053094	-0.0100644842920211	0.104711534180984	0.00481909710064794	0.262207203763599	0.0276645722543841	0.012067153874307
AC006272.1	grey	-0.0253466701106819	0.105557338871936	0.428146909562461	-0.0235512339123276	0.123473084081755	0.508786462094633	-0.0126711431664003	0.329330141910318	0.23266129352237	0.106880064391625	0.254251179557819	0.0442917690420331
AC015849.5	grey	0.0726552949094011	0.238678815700084	0.149667015911806	0.0201435808003795	-0.0579161384859397	0.161386695525818	0.0808882839829306	0.0236659679209526	0.0257777894229501	0.419296421587432	0.100650003596953	0.00104571050666075
RNU6-1161P	grey	0.0195113044689273	-0.0273801729811815	-0.170683800755066	0.0401428657493764	0.0577839485724087	-0.156918972139931	0.230849491761669	-0.0711641804067751	-0.0223956729108283	0.0882141716114155	-0.0559957448714355	-0.0312250817208609
PCDHGC5	grey	-0.0155590368854748	0.0448171399428437	0.121865764446886	-0.0226657693676408	-0.0638232359715187	0.412051146157701	-0.0160892274983909	0.0575452094491215	-0.00862856746212483	0.152544377513114	0.137899224949708	0.00638897331658006
AL162724.1	turquoise	-0.0118046184079047	0.198700352770389	0.115154701060591	-0.0109584566033496	-0.022813281579833	0.302617465745556	-0.0179720630685837	0.00612787939559511	0.0200368558608095	-0.0318565372156511	0.829193591231933	0.214279941216455
TRBC2	brown	-0.0185375022113398	0.0314980742027284	0.888655728290586	-0.00735495958565857	0.195386096470157	0.374359983233734	0.0137917958123316	0.497238440375356	0.00717278672204344	0.222141550695962	-0.00513512810744686	-0.0105411139600354
AC004522.3	blue	0.0180564435940254	0.622796780395856	-0.0136240480064043	0.447084296482885	0.00859983995098553	0.0364515838445858	0.00851498534371125	-0.0396374761403966	0.0293725945069221	0.0543097979707353	0.0441856883207085	-0.00475509002138493
AC034238.2	brown	-0.0226353888396347	0.0790019098146519	0.800494849944501	-0.00431670783654	0.0917221898914538	0.362659027274342	-0.0282591427838911	0.348460187391524	-0.00235334014382936	0.125041280379482	0.317866175731726	0.164001996696307
SNORD123	grey	-0.0311129220081523	0.0800718017061191	-0.00246252106323323	-0.0273595685879619	-0.0437938232127032	0.221031473467528	0.0660182519853547	-0.0916360491835516	0.0260458488893288	0.0697004153477641	0.0559670387056499	-0.0290064030844988
CRYAA	grey	0.00316196130098054	-0.00196579132132509	0.0534713206193363	0.000150764072967289	-0.0141624289556671	0.0288337635696352	-0.00425126157583228	0.00437603732042652	-0.00193116933861786	0.00401146004657837	-0.00438331513170431	-0.0048829391217819
GZMK	brown	-0.0244922330486856	0.011825329506384	0.947380867281626	-0.00428209765122475	0.147049655589903	0.344786817495927	-0.0295466053997561	0.478852443485279	-0.0116571025012414	0.155099631677055	0.0138056233276383	0.038547153365304
AL049634.1	grey	-0.0160228952242351	0.0313240932536758	0.367991650674152	-0.000605389988849004	0.382425408511141	0.34488605393429	-0.0378371517958469	0.536681008951861	0.0145828570810538	0.0876995204474483	0.188097944453884	0.0897278984798058
AC073257.2	grey	-0.0195094041791396	0.0175132667572346	0.072857965391699	0.0203803576695038	-0.068173238636379	0.373417939594156	-0.00334339951930829	0.0293536253884444	0.00286666828126999	0.104673316347884	-0.00629175955362168	-0.0285947586169916
SNORD17	yellow	-0.00474787753858118	0.0124193185899445	0.027565292142497	-9.5250742715743e-05	0.000384270619731847	0.0134537307711327	-0.00479998019313368	0.00501735093435723	-0.00327517662446747	-0.0173527636472816	0.148938595568096	0.844136517230467
SLC17A2	grey	-0.0101886608938977	-0.0197822909482963	-0.0299088041649745	0.0820163593557254	0.00508394844144981	0.109786036832052	-0.0497580360596089	-0.00283831242921338	-0.0473494436854005	0.00261356329425515	-0.0416313289948308	-0.031235054479937
DHRS9	grey	-0.0103638581781269	-0.0230821831131999	0.0529292214622151	-0.00549605164276652	0.551217654759726	0.00675358550170461	-0.023212241490223	0.433584347457023	0.0302838822950637	0.00330076902560775	-0.0387844050511439	-0.0175670163208908
VWF	grey	-0.0365960622268176	-0.0530175046015943	0.079699178081387	-0.0343696537810612	-0.132923422971047	0.290508960878152	-0.0233805875618776	0.0199768567434194	-0.0434918518289065	-0.112713625885607	-0.012653032373877	0.00823692880153296
KIF14	red	0.065630071458531	0.0681166964347951	0.236348003738915	0.0428060585605724	-0.0947928928397706	0.165244413448677	0.278916091508296	0.112487346922024	0.171531833383785	0.920825458157751	0.00184592568825958	0.00486474403295224
AC239801.1	grey	-0.00174671389692094	-0.0173345696819669	-0.105650124040696	-0.00659853691971084	-0.0511668590211708	-0.142163312708185	0.00367288494608197	-0.110997362211923	-0.00893903801473945	-0.0620488779190588	-0.0283365497320851	-0.0190699115700668
FAM163A	grey	-0.0227025322422686	-0.031233032081636	0.0951548875681988	-0.040053453470715	-0.146125955028573	0.315333419554913	-0.0297316372782381	-0.0298699098010478	-0.0311708235110969	-0.0432682153253554	-0.0110755871183693	-0.0275585567881791
ARAP1-AS2	turquoise	-0.00640158582607207	0.071496308947002	0.0149274945503663	-0.00676364543563659	-0.0515667029859725	-0.0967465456315186	0.014217729460748	-0.0849976079710851	0.00947632579097261	-0.0407117431437887	0.723268686303544	0.352459970345828
AC010729.2	grey	0.146621862864231	0.0280933930911416	0.109632628579525	-0.0121270554815821	-0.0539037416952117	0.300711228202567	-0.0116208950362557	0.0676104967747169	0.0141515520243766	0.151447878549861	0.00279764646253516	-0.02678559759287
KCNK9	grey	0.00471658306783754	7.48776777664124e-05	0.247401439926029	0.035318799024274	-0.0624955274213344	0.361718782641664	-0.01038869621478	0.0922800529118675	-0.0157551030738444	0.112684745560354	0.0282584852436321	0.00688264325501287
CDKN2A-DT	grey	-0.0104976427469793	0.0250361817118153	0.0312812990634067	0.0641422636554252	-0.0303420412208058	0.12363877926437	-0.010504297508213	0.0184369308223829	0.0708484432348251	0.243303973212773	-0.0041166392535046	-0.0153991214264172
CPNE7	grey	0.0198728361917585	-0.00694723462199972	-0.0982904414951879	-0.0128072424006191	0.0580298702184588	-0.0485844723649579	-0.0151632615272649	-0.0379211265291547	-0.0112482733071538	0.0239907040850165	-0.0360164080733708	-0.0251638982567539
CXCL11	brown	-0.0223242931020973	0.00724707388531023	0.654224325204122	0.0128822401481975	0.014711137605101	0.293535688907658	-0.0237415479917728	0.307025960473088	-0.0131389743699126	0.147309520812391	0.0796329514558067	0.12921207598074
CXCL9	brown	-0.0180015256883975	0.00751017130084717	0.751929954529048	-0.0106363392320244	0.0584951626484696	0.312402052037249	-0.0217688095072246	0.416726367922952	-0.00860535415664369	0.213286134849851	0.0216305019089174	0.00435852363291784
BCAN	grey	0.0186686509022047	-0.0155044236405696	-0.0514089985091114	0.0028893774132184	-0.0182944659475504	-0.108309616902135	0.00531842959695544	-0.0424028462520823	-0.00334122104014426	-0.0165615194217364	-0.0171329111724883	-0.00502961253753758
SLFN12L	brown	-0.0270370622010326	0.106377700265738	0.804752752172463	-0.0182772669418133	0.0834202672778886	0.484384851597607	-0.0326178773864065	0.381818877409015	-0.000937470942548283	0.143140644004647	0.464405735623609	0.248053408896781
LINC01587	grey	-0.0105762757179134	0.0264783732744482	0.0750293263431544	-0.011745264207357	-0.0690210901502192	0.332527528948403	-0.02910489819318	0.0387663369376764	-0.0261890003136646	0.0152768715918324	0.0207135885253652	0.00933663983478391
SCARNA6	yellow	-0.00497881951503484	0.0137775020165538	0.0183403792458827	0.000445778652036636	-0.000357088517280826	0.0229214011094379	-0.00492237979535211	0.0046870751389613	-0.00251437084641512	-0.019249457121583	0.177751961968634	0.769815292627402
LINC01517	blue	-0.00208818305845656	0.346637569632345	-0.0188625317844566	0.0123840683969546	0.046784844365269	0.0232951249665423	0.00396654515476778	-0.00016909539490026	0.0112225158350463	-0.047108767958196	0.00829030407688845	-0.0241647076724565
DIRAS2	grey	0.116331603418764	-0.0342117800081795	0.111711233656834	-0.0281352437684943	-0.136873338536877	0.275707109178189	-0.0464170158699333	-0.0156871823864258	-0.0462587114598798	-0.0803114454133887	0.025651586416013	0.0694389628259991
CTHRC1	grey	-0.0045294207454179	0.0109272359297728	0.0572498720646943	-0.00291066469495134	-0.0153656673650861	0.1958979383353	0.0059257998800897	0.0883089100333542	0.161979695139745	0.337805508037663	-0.00876742190872601	-0.0123230158822582
GATA3-AS1	grey	0.0129504852081457	-0.0166071353644044	-0.0928913763091689	0.00752075261409284	-0.0835716769154644	-0.291865512129673	0.165366865012752	-0.117237797595627	0.0179626441886736	0.0607875645765751	-0.0255514030467705	0.00121887747551779
AC104316.2	grey	-0.0226632686678733	0.000720939615566003	0.0759892358817014	-0.0155297975961798	-0.0281372062466462	0.264174646958282	-0.0234956429396766	0.0566563502352335	-0.0159672486304026	-0.00453884114845631	-0.00209949010535735	-0.0108808263389036
AC111000.5	grey	-0.034076350063058	-0.00539669779005828	0.0438976788074625	-0.024082058158261	-0.000605358636230493	0.186839052154073	-0.0396001818686397	0.0422442583851008	-0.0459306977166897	-0.0597742293259187	0.0933600994892338	0.0340450555697238
MLIP	grey	-0.0262300776329273	-0.0388987213215658	-0.0327474072848643	0.0864317327809632	-0.0563599923814068	-0.224921715445502	-0.0357394322001809	-0.0565633161751751	-0.0282109639317035	-0.0508176483118225	0.0188640227763701	0.0834654206447453
AL606752.1	grey	-0.00149601871527881	0.044581934012544	0.0090831813422647	0.0428564776228893	0.0152236781224494	0.129593589656996	-0.00823708148733425	0.0249263329965257	0.0312577878150542	0.0453647011729557	0.00129502218701634	0.0466803310104474
LINC02555	grey	-0.0407742983898208	-0.0598678639885448	-0.100411631944334	-0.0333804491024328	0.187650866418311	0.0383705937245689	-0.0593330408615031	0.0622970083241884	-0.0611758246949748	-0.156887758094292	-0.0424584534875577	-0.0206791555200519
FGF10	grey	0.00916530768802482	-0.0146661585033682	-0.049367855256431	0.000641246426535227	-0.0375132539487764	-0.154664841418993	-0.00189196026329574	-0.0650327516365861	0.000770210915714907	-0.0205243822992707	-0.00792199984615488	-0.00379473488735206
AC093732.2	grey	-0.0265568330094033	0.132275193511438	-0.00199779361713271	-0.020582687333069	0.00265345682360497	0.233050963255723	-0.0341165830326376	-0.0405245593268526	-0.0164736960231672	0.0216226622010877	0.114454132768972	-0.00694760756601427
PSORS1C3	grey	-0.0375575124373758	0.145836223254859	0.0734838644903769	-0.0286648164646809	-0.071950307765356	0.36157890713932	-0.0382007549318849	-0.0519385276685237	-0.0349318124085855	-0.0807845630533149	0.230339402937853	0.0236573307217971
CSF3	grey	0.00308822502062812	0.0162067067478413	0.0548781968132152	-0.00701502832777077	-0.00493065746895289	0.0013944257302126	0.00670057726696335	0.0062829876892126	0.0494643019643032	0.360637970214112	-0.0060100412071736	-0.00536023468912299
CARD14	grey	0.0503591923167618	0.0947365448758948	0.0294859754690279	-0.00170351585895339	0.0378673828516593	0.281888806091929	0.0951517651844848	0.0871455138662369	-0.00955805131888588	0.0699618938441669	0.0221309722427372	-0.0247587274434861
AC012066.1	grey	-0.0153384133106497	0.282555797475268	0.213950107528379	-0.00262151267316348	0.041407331476096	0.302197719940379	-0.0205582529925123	0.0887892159670184	0.0465248664632922	0.101934500987971	0.459632589961343	0.29967604862052
AC007991.4	grey	-0.0128788756217882	0.239302134292355	0.439565735726726	-0.0143332738291865	-0.0146381866089552	0.416222000451765	-0.0189531269876884	0.126240859116336	0.00941660691402796	0.0280080476062879	0.404155425936481	0.107872814963953
SCG3	grey	-0.00285066549965675	-0.0197294498375624	-0.0981260232639238	-0.00321240526007985	-0.0699824745872946	-0.351210674310988	-0.00427443347156337	-0.131614341182466	-0.00968109593604246	-0.0399442967533002	0.0110207608306716	0.0558642005320621
AC108676.1	grey	0.0515001569412518	0.133861895248313	0.0841376799336689	-0.00711994579622492	0.0201021571650158	0.31834046072538	0.0250240261654429	0.141389354238112	0.00332821443027609	0.0874570077009494	0.0841656222625265	0.0234798062132429
LINC02041	grey	0.0140278661899155	-0.0303504309004699	-0.038459363169597	0.0210745132575369	-0.0967480358086458	-0.316804401019857	-0.00496677986214561	-0.107174022945827	-0.0144605034212133	-0.0568747688206127	0.0406396344172042	0.077608183643422
ADM	grey	-0.0433312235427163	0.00616634088137729	0.0757440373860025	-0.028064505410668	-0.154350232183579	0.312209724355935	-0.0377689014284752	-0.0506267821348995	0.0157126063162716	0.00417689952089388	-0.019578686260929	-0.0333254329348861
CD3E	brown	-0.027437262941671	0.0179431187962254	0.960336114137919	-0.0106546979462644	0.21849085636435	0.415849598863822	-0.0287658081510478	0.5766553525168	-0.0028892825619808	0.18808583691596	-0.0074422188282458	-0.039133380798536
AC067945.3	grey	-0.0223411410270134	0.102101719711482	0.408432252581358	0.00800992250000343	0.0736544591349293	0.491656669370927	-0.0376742491989667	0.213665856524159	0.0270498446585958	0.0960847132080711	0.203424338315593	0.0275510760133842
PPP1R1A	grey	0.0342586199970594	-0.024069191403144	-0.0353320566740415	0.013733331940026	0.215727999407277	0.0224856343658308	-0.0210586421967201	0.213905291083044	0.000973457960440481	-0.00327978296060295	-0.0565246395746855	-0.0388105422777364
OR10Q1	grey	-0.0184103856915879	0.019608810828817	0.0675297585229183	-0.00971390651028112	-0.0372526870536622	0.15655428172418	-0.0159858990630313	0.0556937092370599	-0.0157679115181745	-0.0283739996647938	0.0206249755525401	-0.00411931399949698
APOL5	grey	-0.0160238260840663	0.18050530056045	0.0248497135131052	-0.0238564592010932	-0.107560554313421	0.288647247540809	-0.00843341973257717	-0.0231528822816521	0.00911268234291833	-0.034806595568215	0.0395876654089821	-0.00152164178222371
PRELID2P1	grey	-0.0106348154425282	0.351049782882195	0.137101718712367	-0.00663476513712489	0.362924334607686	0.115876475439642	0.00726648596521879	0.374363839723723	0.489803232110867	0.133274348077566	0.0280242588845339	0.00507483085389579
RPL7AP7	grey	-0.0321015441612448	0.0266215897019106	0.314798499661878	-0.0207437341145175	-0.0403126160228097	0.391524826343814	-0.0354548236449193	0.132496524252249	-0.0233446136481846	-0.0350764950261244	0.10103958913187	0.0859718480094965
ZNF804B	grey	-0.00679638854130052	-0.0168083594562718	0.0155450655273275	0.00766765498041839	-0.0644284338997579	0.0449044801779846	-0.00929537451681597	-0.0161890278967829	-0.0181978473208309	-0.0143657575236635	0.0705487226240624	0.085876750167923
RNF223	grey	0.0151456721483587	0.00773462554823895	-0.116473779409698	-0.00295412462106775	-0.047302089645683	-0.250774215675764	0.400228175840561	-0.130353000270755	0.0307788963805863	0.110710025104282	-0.0291760353276863	-0.0114181477151177
KIAA0408	grey	-0.0334829935969989	0.0202155609836996	-0.111389475752198	-0.0260896580664284	-0.00973119816154155	0.0585935377654358	-0.0410781900090388	-0.123783264666043	-0.0462357149307909	-0.0517796644689851	0.176162433099895	0.0348419533341418
AC093915.1	grey	-0.0100316080156142	0.109361113294326	0.0768666622364466	-0.0203961280151194	-0.0619776537345447	0.312528981195774	-0.0345672086861545	-0.0712051379720596	-0.0193249967830305	-0.0326329178753272	0.101155016418958	-0.00936008938553902
FAM72C	red	0.0104251464170292	0.0591765074363587	0.195740076321544	0.0522660609829811	-0.0656433569157078	0.199251248662824	0.240813378743945	0.0719158253969419	0.340864539117929	0.768144579951032	-0.0129174981820521	-0.0325140719238339
AMH	grey	-0.0127122955587736	0.0328605150147521	-0.0622976506532307	-0.0125134614009774	-0.0767709872547339	-0.0967505555721905	-0.00663000920629112	-0.121343861033125	0.149829992434154	0.302332896855826	-0.0259731778898007	-0.0260182124498424
GFRA3	grey	0.0208197508471399	0.203003727926485	0.0483494122136496	0.00976923353924721	-0.0374686193567458	0.0796534827219497	0.0158719937608109	0.00221887503140076	0.0142586073890713	0.103602952520479	0.00490737021423641	-0.0217180374730759
DNM1	grey	0.00452632733557258	-0.0135345206107791	-0.240868034283243	-0.0293472687632843	-0.0205920088046321	-0.13989537836881	-0.0314081423334126	-0.18353022926102	-0.0176190256697409	-0.0805502455183292	-0.0621519498637407	-0.053188977961869
GUCA2B	grey	-0.00492518110291523	0.00554801578893573	0.203231162943064	0.00507957776950454	-0.00302553890723685	0.148232934299344	-0.0174419354664057	0.0872930353127113	-0.0186588037358642	0.0181685653546216	-0.00539321707473135	-0.0157976613775564
YES1P1	grey	-0.0104941079600387	0.133518166878576	0.329010980974782	-0.00671176034793	0.0658813511299075	0.419409764500549	0.00291946355577594	0.191912172099487	0.0752875256273177	0.0459505718423226	0.307348263875142	0.101453548943672
SCN10A	greenyellow	-0.0117478223033937	0.108314002929187	-0.00518390734110956	0.0164225979165524	0.781987763045899	-0.0584108974439247	-0.014644434085957	0.417239540987764	0.0423081251537371	-0.0722924711236084	-0.0152581813196536	0.01554117864314
RPL22P19	blue	0.00908437509400298	0.854798193471717	0.144797537453939	-0.00160294378583026	-0.00296179962375828	0.327604766221233	0.0186085867561075	0.0169141063836906	0.0650839268046428	0.0513550684688316	0.178508363036457	0.0318663173251078
MRGPRF-AS1	purple	0.0546188782681199	0.0471019585051806	0.0135052702186835	0.0171575158493319	0.0256757169987429	0.0489078401338305	0.0232398896912852	0.0766381417314627	0.903734406436624	0.151459844087839	0.0386154793794066	0.00730648699558116
SNORA53	yellow	0.000248353891709697	0.0271582080871905	0.0238562371743721	-0.0002702579419784	-0.00484727459221477	-0.0201587524913304	-0.00558839823469372	-0.0124408460364583	-0.000682094856218471	-0.0283359907767082	0.264332317933565	0.986650400494304
C10orf99	grey	0.000570529613705028	0.0113893167408875	0.0981803538262243	0.00157553007126119	0.000513237397366474	0.213599634952951	0.0454532625289817	0.0904182927348962	0.0135664453328743	0.145483056665871	-0.0050856626242093	-0.0144272456863493
AL139351.1	grey	-0.0322605719971566	0.00614327361188443	0.00647384266273461	-0.0168743911568502	0.0460247873871157	0.13195202669381	-0.0300130174790795	0.0374843359305152	-0.0106211340851429	0.00802769989766531	-0.0285334824716064	-0.0205226751459519
HMGCS2	grey	0.493667099925705	-0.0173210430262685	-0.0505580085588157	0.239148485380729	-0.085508946867505	-0.193945552240376	0.120352621754374	-0.114036896316819	-0.00441098374935864	0.00196106009397062	-0.0272241497923337	-0.0140146774389112
ATP1A3	grey	-0.00133461343088495	-0.0158673949361557	-0.0665644448840581	0.0449273704090323	-0.0528547330387149	-0.235371826469774	-0.00495153358948939	-0.0900966272107753	-0.00350127279798836	-0.00523050302840502	-0.0228648543860911	-0.010575004152417
ADGRF1	grey	-0.00690736479045304	-0.0467347810765056	-0.206203369775311	0.00960144873440653	-0.0822254021401418	-0.550790179909827	0.0980425213894861	-0.210567281264546	-0.00184979778040383	-0.0586805363190863	-0.023594541277864	0.030434510931313
GDAP1L1	grey	0.00204408408890047	0.0581981029040969	-0.131358625338642	0.0468054139457937	0.00431576469385238	-0.247876277005635	-0.011152708784923	-0.10993671889708	-0.00472299999959475	-0.0422098631960308	0.0466378129129689	0.00977140380678462
UBASH3A	brown	-0.0284139127778298	0.044290662009178	0.951735937114238	-0.0140838243145957	0.189929054423091	0.47020104977011	-0.0309731588590763	0.565254572386766	-0.00650105951001877	0.196116172296989	0.0505418388512672	0.0234677314964867
AC007879.3	grey	-0.019203183166024	0.00815726611756631	-0.0968286241022649	0.103671815037605	-0.084777747928097	-0.409154944512698	-0.00600363417047575	-0.16138401658403	0.0326071874180179	0.0584900557036915	0.0191225456649379	0.0515450284856605
AC124861.1	grey	0.0377557507134159	-0.0102886398874063	-0.181425720842169	-0.00648267273991428	0.0094307970529287	-0.18542331370565	-0.0174488429081749	-0.131487529644386	-0.0250482569904838	-0.0121958337726843	-0.0213520052293552	-0.0302885000553051
LINC01706	turquoise	-0.0343848854511811	0.0676677013121044	0.156893310237294	-0.024573747513108	-0.0509190224106534	0.357271108699676	-0.0334717589494062	0.0225239527925729	-0.0277779877802744	-0.0787328467499895	0.527722069131536	0.245651103245465
AC008013.2	grey	0.00729778554407462	0.114881880457692	0.14571725715688	0.00945960352101712	0.00404447087800292	0.236388567816063	0.00721826128522435	0.122935339289631	0.0164774530064564	0.116794677051244	0.0732828716722485	0.0159179100897801
IGFL2	grey	-0.00389592163173132	0.0299608470306575	0.0907343105440499	-0.0091874581453445	-0.0237287556939171	0.151668682785303	0.00850605343505354	0.0513025076443343	0.0113273307511893	0.141561107935885	0.000892714672198717	-0.0127377220456096
CTSL3P	grey	0.0626461114848603	0.0186582218718932	-0.120071941805045	-0.0257456760043123	-0.0164367044900132	0.0484785911964651	-0.0437219591265485	-0.139551471751783	-0.0609240473693395	-0.131446716861269	-0.0012458509676515	-0.0278377895210067
PDCD1	brown	-0.00560639128687886	0.0288112715820207	0.816535636610138	-0.00322294730499405	0.123326031377586	0.288065469568958	-0.0173909859734115	0.40694349066839	0.00293460217018468	0.243043630760432	0.00949928162210417	0.00831281707725729
LINC01077	grey	-0.02204193295012	0.0200453727676274	0.128559351819692	-0.018130176165512	-0.0281965607439911	0.359676501877556	-0.0325019634744744	0.117833200411337	-0.0217769760761952	0.0292980314233361	0.0242154256546639	-0.00750324484291047
AC023024.1	grey	-0.0080078883035659	0.0218635186434714	0.20594403929796	0.0242935895154236	-0.0892532205181387	0.475041762334328	-0.0157155507687351	0.0994447829242887	-0.0113129924142492	0.0911779277736546	0.0615164256110139	0.00721024581844253
LINC02577	grey	-0.0100057933742417	0.00427637334746772	0.00288759041374306	-0.00215587777203085	0.0161129035409832	0.16291023350266	-0.00294069941853343	0.0530422004651977	0.0607082900582704	0.273106919051131	-0.00298199228975999	-0.020243666549115
IGFN1	grey	0.0899502322330628	-0.0023476839894068	-0.0813139494025379	-0.00770947848383366	0.047326789009561	-0.0576100631193052	-0.0104921144909005	-0.025874582308689	0.0196108373885494	0.0622068219087262	-0.0241178040582645	-0.018721814498647
CD27	brown	-0.0198376287948652	0.0185898669755888	0.935464276438519	-0.00606426897842742	0.164868806336075	0.343754559483284	-0.0218294067538667	0.511788780363943	-0.0053055716783116	0.17236460516654	-0.00123255368603734	-0.00405775341509845
MCCD1	grey	0.0140666710580678	-0.0367623194054304	-0.144957926826721	0.0212567414214332	-0.094812979681198	-0.381639386527982	-0.00509660456751643	-0.163067030573843	-0.0226859170967016	-0.0252403912055393	-0.0419753450590185	-0.0187331060423953
AL109615.2	grey	-0.0171079960875539	0.0612984404415474	0.0715067967502882	-0.0148941564559076	-0.0829145628354063	0.332955365325235	-0.0179021327593711	-0.0278235720186362	-0.0034519743358316	-0.0147005434869577	0.228392226099073	0.0777973429187142
LINC01146	green	0.00134071772590145	0.038051002317013	0.360435539334602	0.868537729381703	0.0785835401744622	0.194004491851167	-0.00826058013018949	0.268140133111486	0.0308478417690914	0.134758886211633	0.130293808563395	0.0556524174680674
EIF5AP3	grey	0.0211899164423304	0.170303978189273	0.0994359776109141	-0.00545235845762847	-0.0712533980240848	0.370710863704569	0.0641440501097402	-0.0495971949189395	0.005867271433274	0.0327220846513429	0.225366994650026	0.112528121178722
HES5	grey	-0.0231278018618082	0.028079693855317	0.0582411430923914	-0.0246574286033272	-0.0686950664572016	0.261695476003181	-0.0169691356205807	-0.0220665956208387	-0.00980582213631306	-0.0562866909124303	0.0260539486865116	0.0176587953613121
LGI4	grey	-0.016828529380204	0.00245986262655443	0.167861256849539	-0.0120253890906854	-0.0610962531201661	0.308864997664473	-0.0193913014951816	0.0448629641913408	-0.0165153643945735	0.0173232782219503	0.0046683708660476	-0.0182513833731483
AC093802.1	blue	0.034405769665966	0.974989998064876	0.0170071097597872	0.0141677062373186	-0.0027600687121466	0.0830386629582246	0.0399809957390449	-0.0303686526629053	0.0565536670301794	0.0488891299664339	0.103147860533952	0.00654887747054341
MIR924HG	grey	0.0145280756384272	0.0545448842386548	-0.00172441975310844	0.0322716510822837	-0.168972338338268	-0.04564242464801	-0.0125233317105921	-0.120822394489389	0.0550974722926289	0.424645553500023	-0.0106142495199989	0.0224199610608945
AL139246.2	grey	0.260505536680999	0.0107973602717991	-0.0445654772521395	-0.00119624929808632	-0.0800898730778321	-0.0652297180090416	-0.018614714985612	-0.119336026831991	-0.000455723061951368	-0.0580362545808112	0.0189639287711499	0.00842616948357854
U47924.3	grey	0.00202079969281947	0.0888495536609535	-0.0536317169032523	-0.0226425721783251	0.0581631389131839	0.0932934593238385	-0.0134659203230467	-0.0361356845734829	0.0204629204302887	0.0154514338195897	-0.00655507852453521	-0.044102445137989
RFX8	grey	-0.0180787488227055	0.130366515849278	0.107475466520185	-0.0171018432385982	-0.122475499191082	0.346340154790208	-0.0117392047908652	-0.03167045164818	0.276196695287937	0.222242162114215	0.0865860551842414	-0.00178631774776516
FABP6-AS1	grey	-0.00173473261342667	0.177043810827257	0.0927456897660009	0.0683737384545393	-0.0574492384559229	0.168775333817055	0.0534583337988313	-0.00177068991998369	0.00156480946124587	0.0328426787599402	0.051425081839494	0.00545761749416673
IFITM4P	grey	-0.0130942399762367	0.0851499073954924	0.36528179875177	-0.0209207699448459	0.00634223812612723	0.409437178500281	-0.0265445154349407	0.138717784162329	0.0791222035436165	0.136719021065052	0.116806204896779	0.0508687544650188
BRINP3	grey	0.00129133139984993	-0.000910634386329992	0.00332096876000839	0.109694725781386	-0.0123595432667488	-0.0937613050735905	0.000998050476205363	-0.00392243179523228	-0.000819337913824415	0.0156198951987755	-0.0198084536479272	-0.0136484396614086
AC243829.1	brown	0.00719377790742059	0.0230348642316861	0.604785601713928	-0.00921743789589477	0.178889258987957	0.224490871316848	-0.0151193199386786	0.334008234355965	-0.00199598551428803	0.104315485278149	0.0942018871887867	0.0482369428125591
AC015911.8	brown	-0.0260149274039189	0.136635650231229	0.744969306701019	-0.0251170667872545	0.0624424482142724	0.489797132051873	-0.0271998219620469	0.36046127936859	0.00352814371474364	0.139585866530492	0.372055644381138	0.112632016519975
SLC6A3	grey	-0.0385503520730606	0.0640877080455937	0.0713560243741749	-0.0275358459951002	-0.132010564919907	0.443907696478281	-0.0363741856119709	-0.0749099782836255	-0.0318180204598931	-0.0866967808587831	0.080836514637196	0.00345746110080616
[truncated: 2,192 more rows]
