# Supplementary material for: Identification of hsa_circ_0002024 as a prognostic competing endogenous RNA (ceRNA) through the hsa_miR_129-5p/Anti-Silencing Function 1B Histone Chaperone (ASF1B) axis in renal cell carcinoma
Source: Bioengineered. 2021 Sep 13;12(1):6579–93. doi: 10.1080/21655979.2021.1974650 (PMC8806722; doi:10.1080/21655979.2021.1974650)
Supplement: Supplemental Material [file KBIE_A_1974650_SM9141.zip › differentially expressed genes.xlsx]

## Sheet: circRNA
up-regulated circRNA
hsa_circ_0001861
hsa_circ_0001258
hsa_circ_0000705
hsa_circ_0000128
hsa_circ_0000690
hsa_circ_0001333
hsa_circ_0002789
hsa_circ_0001250
hsa_circ_0023936
hsa_circ_0101692
hsa_circ_0074371
hsa_circ_0001686
hsa_circ_0003692
hsa_circ_0006459
hsa_circ_0085616
hsa_circ_0008488
hsa_circ_0089371
hsa_circ_0000311
hsa_circ_0004896
hsa_circ_0001654
hsa_circ_0000344
hsa_circ_0001190
hsa_circ_0008267
hsa_circ_0005567
hsa_circ_0133996
hsa_circ_0001492
hsa_circ_0001200
hsa_circ_0028899
no
hsa_circ_0001699
hsa_circ_0000396
hsa_circ_0000963
hsa_circ_0099549
hsa_circ_0002490
hsa_circ_0001380
hsa_circ_0001414
hsa_circ_0000024
hsa_circ_0001535
hsa_circ_0006892
hsa_circ_0001073
hsa_circ_0001550
hsa_circ_0006528
hsa_circ_0008817
hsa_circ_0001726
hsa_circ_0001206
hsa_circ_0007059
hsa_circ_0002190
hsa_circ_0006208
hsa_circ_0000880
hsa_circ_0006382
hsa_circ_0003253
hsa_circ_0000085
hsa_circ_0006539
hsa_circ_0001485
hsa_circ_0001307
hsa_circ_0001481
hsa_circ_0006137
hsa_circ_0001439
hsa_circ_0008952
hsa_circ_0014614
hsa_circ_0002130
hsa_circ_0001727
hsa_circ_0001573
hsa_circ_0005782
hsa_circ_0001346
hsa_circ_0108703
hsa_circ_0008647
hsa_circ_0000199
hsa_circ_0003270
hsa_circ_0070562
hsa_circ_0002024
hsa_circ_0083465
hsa_circ_0002665
hsa_circ_0001693
hsa_circ_0000378
hsa_circ_0007761
hsa_circ_0004368
hsa_circ_0000523
hsa_circ_0004270
no
hsa_circ_0008934
hsa_circ_0001313
hsa_circ_0003456
hsa_circ_0000075
hsa_circ_0000853
hsa_circ_0003856
hsa_circ_0001361
hsa_circ_0001810
no
hsa_circ_0000847
hsa_circ_0001451
hsa_circ_0005941
hsa_circ_0000374
hsa_circ_0004321
hsa_circ_0000825
hsa_circ_0008554
hsa_circ_0000437
hsa_circ_0001747
hsa_circ_0004771
hsa_circ_0007848
hsa_circ_0000586
hsa_circ_0006354
hsa_circ_0001811
hsa_circ_0000048
hsa_circ_0003426
hsa_circ_0001417
hsa_circ_0000896
no
hsa_circ_0001016
hsa_circ_0036629
hsa_circ_0001522
hsa_circ_0040823
hsa_circ_0003423

## Sheet: miRNA
up-regulated miRNA	down-regulated miRNA
hsa-miR-21-5p	hsa-miR-605-5p
hsa-miR-211-5p	hsa-miR-598-5p
hsa-miR-660-5p	hsa-miR-548a-5p
hsa-miR-654-5p	hsa-miR-4743-5p
hsa-miR-302a-5p	hsa-miR-3171
hsa-miR-3617-5p	hsa-miR-193a-5p
hsa-miR-125b-5p	hsa-miR-92b-3p
hsa-let-7g-5p	hsa-miR-3653-5p
hsa-miR-3120-5p	hsa-miR-129-5p
hsa-miR-6869-5p	hsa-miR-1254
hsa-miR-3605-5p	hsa-miR-3655
hsa-miR-4733-5p	hsa-miR-601
hsa-miR-561-3p	hsa-miR-2115-5p
hsa-miR-758-5p	hsa-miR-3657
hsa-miR-3197	hsa-miR-4433a-5p
hsa-miR-1287-3p	hsa-miR-20a-3p
hsa-miR-513a-5p	hsa-miR-106b-5p
hsa-miR-6873-3p
hsa-miR-6866-3p
hsa-miR-376a-2-5p
hsa-miR-516a-5p
hsa-miR-5694
hsa-miR-188-3p
hsa-miR-2355-5p
hsa-miR-570-5p
hsa-miR-556-5p
hsa-miR-1266-3p
hsa-miR-378c
hsa-miR-3680-5p
hsa-miR-3162-5p
hsa-miR-544a
hsa-miR-3198
hsa-miR-4306
hsa-miR-505-5p
hsa-miR-3202
hsa-miR-374b-5p
hsa-miR-548ah-5p
hsa-miR-6774-5p
hsa-miR-103a-3p

## Sheet: mRNA
up-regulated mRNA	down-regulated mRNA
PVT1	AC112243.1
CDKN2A	AC079310.1
TREM2	SLC12A1
NOL3	CALB1
SPAG4	GP2
AC083862.2	UNCX
STAC3	AC090709.1
ARHGEF39	SOST
APOC1	ATP12A
ITGAX	CPNE6
ARHGAP22	AC073172.1
AC019069.1	TMEM238L
GAS6-AS1	DDN
EDA2R	LINC01020
SLFN13	KCNJ10
HK2	AP005432.2
HSF4	MFSD4A
AHNAK2	ACPP
TMEM74B	LINC02410
HTRA4	WNK4
CDKN2B-AS1	RBP2
SDS	WNT8B
E2F1	MYLK3
TNFAIP6	HSPA2
SIGLEC8	AC019080.1
SCARB1	LINC02172
CCDC88B	AC105384.1
ODF3B	IRX2
DOK3	HCRTR2
LINC01094	GPC5
AC138207.5	LINC01378
CDT1	AC023154.1
GAL3ST4	ELF5
DOC2A	SIM2
TMIGD3	FGF1
LILRB4	PTGER1
IGSF6	TMEM178A
TMSB10	WNT9B
PIK3R6	CRHBP
CD68	PROX1
PSORS1C1	ABCA4
PLA2G7	ADGRF3
TYMP	C13orf42
CD300LF	AC005165.1
L3MBTL4-AS1	RASL11B
PARVG	LINC02437
LILRB1	SH3GL3
OSCAR	AC079340.2
PKMYT1	AC011239.2
LTB4R	CLIC5
DGCR9	SFRP1
LINP1	AC010442.1
TRPM2	CLDN16
ENO2	MTURN
MTCP1	AC068631.1
MYO1F	NPHS1
RAB42	AC006441.4
SLC37A2	AC023421.1
AC011899.2	UMOD
AGAP2	SFXN2
SLC16A3	ERVMER34-1
FER1L4	ESRRB
PRAM1	AP000696.1
TNFSF9	TCF21
DGCR5	PLA2R1
PIK3R5	AC016526.3
ITGAD	CST9
TYROBP	ENPP6
VIM	SLC28A2
AC108463.1	AC073336.1
MS4A14	AC008264.2
CD300A	WSPAR
NLRP3P1	HS6ST1
SPI1	TRPV5
CRACR2A	SLC4A8
LNCTAM34A	CLDN19
GOLGA7B	LINC00551
LINC00475	SLC14A2
E2F2	AP006333.1
C1orf127	AC005616.1
PATL2	SIAH3
HS3ST2	SEMG2
LAIR1	TMEM207
DNAJC5B	GADL1
ASF1B	MYOZ2
OTOA	XPNPEP2
TREML1	UPP2
COL23A1	RNF212B
LINC02048	GGACT
UHRF1	AL592546.2
FCER1G	VSIG8
LAPTM5	LINC01983
RNU1-106P	AQP2
KLRD1	SPTB
MELK	TNNT2
ADAMTS7	IRX1
HAMP	AC107220.1
RGS1	DUSP9
RNASET2	AC124017.1
P2RX7	AL031726.1
ADGRE4P	RAG2
LY86	SLC9A3
BHLHE41	FAM151A
GABRD	LGI2
SIGLEC10	OLFM3
FCGR3A	SLC34A3
HSPB8	LINC01762
CSF3R	CASR
AC079760.2	AC009035.1
SH3GL1P1	TMEM45B
MIR210HG	ASB15
HILPDA	AL590560.2
AC010655.2	CYFIP2
TROAP	AC016526.1
GPRIN1	AC106772.2
LINC02611	C4orf54
AC069209.1	LINC01571
CDC45	F11-AS1
CHRNA1	ALDH6A1
FCGR1A	ASS1
AC135048.4	ATP1A1
AL391845.2	EGF
AL645939.2	RPS24P17
PCLAF	NKD1
SCD	AC092078.2
MUC3A	NR1I3
HSPA7	MRO
APOC1P1	AC027309.1
OTOAP1	RANBP3L
SNHG12	MUC15
TTC21B-AS1	AC022039.1
LPAR5	HS6ST2
ALOX15B	AC021491.4
GAS2L3	AC020633.1
EME1	LINC01543
SPC24	AFM
AC243962.1	AC112198.2
CLEC2D	AL121987.1
SAP30	AL450313.1
CCL18	AL158817.1
RAB7B	AL163932.1
EGLN3	CLDN14
UCN	AC092813.2
AC011899.3	FAM242C
TRIM9	GSTM3
AC107021.2	ALDOB
RASAL3	ACSF2
MXD3	RALYL
C1QB	CHP2
LINC00887	ZNF488
PRR7-AS1	ITLN1
AC007326.1	PCARE
IQGAP3	SLC22A8
DPEP2	KCNK10
SIGLEC9	PCK2
KRBA1	AL390760.1
FCGR2C	NPHS2
AC011313.1	HPD
BTK	HELT
AL590666.2	NELL1
DARS-AS1	BTG2
LINC00299	FAM217A
RNF175	AL035604.1
MYEOV	KLHL14
PCED1B-AS1	AL110503.1
PLPPR5	LINC02360
LACTB2-AS1	SLC14A1
FCGR1B	F11
AL109946.1	AC027288.3
PAQR9-AS1	ARMH4
EFNA3	TARID
FABP6	AC108749.1
AL139125.1	SEMA6D
FAM111B	EYA4
AURKB	SUSD4
AL365181.2	LINC01758
APBB1IP	AL139280.1
CDC6	AL450469.1
APOBEC3H	AC104667.1
C1QC	AL160286.3
AC006064.3	FAM215A
NNMT	TYRO3
NME8	VDAC2P3
AC122134.1	AC087045.3
SLC12A5	PTPRO
DGCR10	FBP1
ST8SIA4	SLC7A8
AL365181.3	OR10AB1P
FOXM1	LYPLAL1-DT
MUC12	PDILT
TNFAIP8L2	SLC34A1
ETV7	TFAP2B
LILRB3	CYP2B6
AC009779.4	SIRLNT
AP001094.2	TYRP1
CXCR4	IGSF10
CENPM	C10orf55
BIRC7	AQP3
CDC25C	PROZ
ASPHD1	ERICH4
CD72	SLC5A2
SH2D5	LMO3
CFAP74	TTC36
CDCA2	UBTFL10
AC008105.3	AL023806.1
AC137834.2	MUC6
ATP8B3	CPAMD8
JAK3	AC098934.2
AC145098.1	LINC01976
KIF18B	PLCL1
AC105020.1	CLUL1
DTL	AL353152.1
PIMREG	CTSV
ARHGAP9	NT5C1A
UBE2C	AC093627.7
PTTG1	USP44
MCM10	AC007993.2
LAT	FMO5
POU5F1	PCDH9
GTSE1	NUAK2
POLQ	CYP4F2
AC005831.1	CNTN1
AP003469.2	HMX2
AC079015.1	ADORA2BP1
SLC1A3	AC007993.1
ITGB2	SORD
MMP2-AS1	SCNN1B
AC009084.2	PLGLA
AC004921.1	PROX1-AS1
HK3	KCNK13
AC243829.4	RNF150
AC092535.5	FABP1
LINC01357	LINC01055
PRSS53	SLC36A2
DDX12P	AC091965.1
FFAR4	DLGAP2
BIRC5	KIF18BP1
AC092809.5	AL450469.2
LUCAT1	AFAP1L2
NEIL3	EHF
TRIB3	PIPOX
TPX2	CYP27B1
SMIM25	SLC16A5
SLC16A1-AS1	C5orf67
AC156455.1	AL136376.1
LINC02783	TMC1
HJURP	ADGRV1
PRR7	KLK7
SLC12A5-AS1	GJA3
CA9	GPR182
HLA-G	STRA6
LINC02099	AC119424.1
VSIG1	HS6ST1P1
SFTA1P	FLRT1
SASH3	CAMK2A
KLHL6	AIF1L
PTCRA	SEMG1
ZNF37CP	AC079385.3
AC108704.2	GPBAR1
CD84	TNNI1
RAD54L	SLC12A3
C20orf197	GAS1RR
CHIT1	AC092078.1
CENPA	RGS6
MYBL2	DTX1
AL162724.2	FOLH1B
LSP1	NDST3
C1QA	AC087762.1
PPP1R3G	AC012123.1
ADAMTS14	ARC
GNRH1	CKM
RUFY4	GRIK2
LINC02188	TUBB8P7
AC108463.3	HPCAL4
GOLGA8VP	TNNC1
DUSP5P1	KNG1
GNLY	ASPDH
LPCAT1	AMPH
MS4A4E	KCNJ1
IL12RB1	PADI2
NCF1	HNF4A-AS1
HPCA	SULT2B1
ANO4	DNASE1L3
BUB1	LRRC2
PLK1	SEM1P1
AL109809.1	PEG3
CD300C	PTPRQ
LINC02526	AC107057.1
AC009549.1	ST6GAL1
SEMA5B	PNPLA1
AP003717.1	HECW1
CEP55	PM20D1
LINC00944	SLC13A3
AC026369.3	NKX6-2
AICDA	AC022431.1
NDUFA4L2	KCNE1B
LAMA4	DACH2
MMP11	AC044810.2
PLEKHN1	BVES-AS1
ARRDC5	C7
LINC01271	LINC00380
LINC02236	AL359736.1
KCNN1	GPR12
INHBB	LINC00443
RPL7P50	AGBL4
AC008750.1	LMX1B
FCGR1CP	COL4A6
TNFSF14	TACR3
ADAMDEC1	AGMAT
SLC17A9	TPPP2
AC008760.2	DIO1
TBX15	AL135785.1
IL2RB	PRR35
TP73	AC092325.1
KIF4A	LINC01702
AC004687.1	CLDN10
LILRA6	NUDT10
ZNF395	BPI
AL109615.1	AVPR2
NKG7	AL049838.1
AC025171.4	MRPS9-AS2
LINC02678	AC008125.1
BTBD16	MRGPRF
AP005233.2	G6PC
AL133415.1	FAM167A
AL731567.1	AC062015.1
E2F8	EFHD1
AC025265.1	PLS3-AS1
FCHO1	BMPR1B-DT
AC093867.1	ACSBG2
LINC01943	AC138123.1
CSTA	C3orf86
PSORS1C2	AC068473.4
DPY19L2P1	ESRRG
U62317.1	AC002401.1
LINC00881	AP003071.4
SEZ6L2	LINC02061
BATF	DDX25
CCR5AS	DUSP5P2
AC022432.1	AC098934.1
UNC5A	TRPV6
RNU6-796P	COL26A1
ANKRD18DP	NOS1AP
AL021328.1	LINC01159
AC124944.1	AC060834.1
LINC00943	AC025271.4
PSTPIP1	LINC02499
SLA2	MYO3B
TMEM91	AL445985.1
AC004988.1	MELTF
AP004247.2	SEMA3G
AL031595.1	AC010872.1
PKD2L1	ABAT
SLAMF8	AC008556.1
NCF1C	GABRA2
AC078906.1	ASS1P9
AL713899.1	ACOT6
MYO1G	AC078980.1
YPEL4	AC105398.2
ANGPTL4	CCNI2
PAQR9	DNMT3L
MS4A7	TTPA
DNAJB13	AC018541.1
AC018553.1	SLC5A3
AC135050.3	AP000697.1
PHKA2-AS1	NTNG1
TMPRSS9	AC091965.4
LINC02762	TAFA4
SNORD99	LINC02138
DLX4	SLC4A11
AC009159.2	DPEP1
RN7SL124P	MT1G
RUNX3	BMP6
NCKAP1L	ANK3-DT
LBX2	GALNT3
AL078604.2	PLAT
RIMKLA	FMN2
ITPKA	IL11
MS4A6A	AP006333.3
LINC01480	LYPLAL1-AS1
CALHM6	GPC3
HIF1A-AS3	SCNN1G
CATSPER1	NYAP1
AL035665.1	SCN7A
CCL5	AL121796.1
NCAPG	AXDND1
AC084880.1	MOGAT2
MYO3A	TSPAN8
LINC02076	CCSER1
OR2A4	CNTD2
CAPN12	OVCH2
DPP9-AS1	FAM245A
AL022322.1	DAO
AL023653.1	GAS1
AL683807.1	DUSP26
CCR5	AL022069.1
KIF20A	NFASC
RDM1	PKHD1L1
ENPP3	AC020779.2
AC254629.1	ACSL6
AC026369.2	SPATA16
FASLG	MAB21L4
NXPH4	AL356364.1
RNU6-339P	EMX1
MROCKI	AL392089.1
ITGA6-AS1	MAP6
TRG-AS1	CRB2
SKA1	LINC01031
TNFRSF9	HPSE2
NIPA2P1	NCAPD2P1
ADGRE1	AC010273.3
KRT81	LINC01991
STMN3	AC007906.2
AC087468.1	VN1R51P
NETO2	MYBPH
AC003070.1	MT1H
MIAT	LINC02568
ZAP70	CGN
GPC2	MST1L
ATP2A1	OTOGL
AC006033.2	COL18A1-AS1
CXCR2P1	AL031275.1
LINC01751	AC093787.1
AC015911.7	DCN
GZMA	DACH1
BCL2A1	SOX30
ALOX5	AL353801.2
ADAMTS7P3	CPA1
MKI67	LINC02417
GRIK3	AC011700.1
AC010200.1	LINC00051
TNNI2	MECOM
AC098679.2	SGCZ
CLEC12A	RASD1
CHRNA6	NMUR2
CDHR1	NPY5R
ITGAL	ANK2
AP002954.1	RAET1E
SNX20	ASS1P11
ABHD11-AS1	CLCNKA
MSC	C11orf16
KCNMA1-AS1	PGGT1BP1
AC116914.2	AC010198.1
LINC01275	SERPINA5
NKAIN1	SUSD2
GZMH	AC083841.1
SIRPB1	SLC7A13
TLCD3B	AC080097.1
DNASE2B	AL121957.1
IGFBP3	COL9A2
DEFB131E	SLC9A4
KLRK1	SLC5A11
TMSB10P1	ADH1B
AC073115.2	ACOT12
SOX11	TCF24
ELOVL2	C1orf226
MIR155HG	S100A2
TMEM155	LINC00379
AC093520.2	IYD
OSTM1-AS1	AC093523.2
LINC02280	AC099684.2
TNFRSF4	AC126564.1
CDH4	AC099684.1
OACYLP	CA8
CXCR6	KRT40
GBP5	AC069154.1
SIGLEC1	MPP7
ATP2B2	TMEM72
NOD2	AC128707.1
SCG2	PCK1
AC073218.1	KLHL33
CASC11	EPGN
TFR2	AC005041.2
AC016026.1	VWA3B
C3	TRPM6
EOMES	LINC02198
LINC01546	AL162725.2
CD180	ALX1
CES4A	AC013460.1
ABCC3	ERBB4
CD247	AC087311.1
AP001029.2	CHRNA4
CST7	KCNJ9
MCHR1	MECOM-AS1
SCGN	MRLN
PNCK	PTCSC3
RNASE2	INSRR
LINC00173	PPP1R36
FATE1	AL353801.1
STC2	IGFBP2
AC008875.1	LINC02292
AC012645.3	AC104237.3
LINC01857	AC105094.2
FAM238A	PRSS35
AC084880.3	IL19
AL117335.1	HMGA2-AS1
ABCA12	AC099552.1
AC022509.1	AC108174.1
CYP2J2	PRR15
CD70	ADH6
RRM2	NRK
KREMEN2	AC011676.5
SIRPD	PRDM16-DT
PARP15	PPP2R2B
AC022905.1	AP003721.3
PTHLH	LINC00955
MIR210	GAS2L1P2
AJ003147.3	PLXNA4
FBLN7	CLDN11
AMZ1	MT1F
DCSTAMP	LPA
CTSW	PRL
TNIP3	PRDM16
AC112777.1	PLG
LINC02073	GPX3
CLEC12B	PRODH2
MUC12-AS1	AL158847.1
AL031846.1	AL031123.1
ZNF683	WDR49
LINC00462	AC120042.1
HCG27	ENTPD3
LINC02685	AL110505.1
IDO1	LINC00845
CD8A	CNGA1
FKBP10	TENT5B
Z97056.1	PDGFRA
DNM1P47	KCNJ12
AL158151.4	SCTR
TOP2A	PDYN-AS1
LINC01615	AL118508.1
TM4SF19	PCDH15
CD2	ADAMTS19
DLX5	SLC25A47
GAPLINC	DLX3
SIGLEC7	AC092296.1
PAQR6	SLC13A2
AC025580.3	PDE1A
HCG4P8	GMNC
C5orf58	NEXMIF
JAKMIP1	AC106892.1
AC009542.2	VWA2
AC020907.4	HSPB7
PRF1	ZP2
TNFSF13B	FP325317.1
AL138930.1	PLPPR1
AC114803.1	GATA3
TNFRSF18	TCIM
LINC02747	SYN2
CRTAM	TBL1Y
AC079209.1	LINC00645
AC004847.1	DPT
LINC00607	AC011239.1
PADI1	CACNA1S
QRFPR	LINC01928
AC007406.3	AC024022.1
BX322650.1	RDH12
AC007336.2	AC026469.1
KCTD19	KSR2
Z98257.1	MOXD1
ESM1	C5orf38
MYO1A	GATM
GAL3ST1	MYH7
NPIPB5	CRYAA2
SAP30-DT	NHLRC4
DLX1	NTRK2
AC005264.1	KIRREL2
CCL4	Z82246.1
BX640514.2	LGSN
AP000864.2	NPSR1-AS1
AC091390.1	RBP3
C16orf74	TMEM174
AL161935.1	ECRG4
PYHIN1	LINC02121
AP000523.1	FREM1
ITGB2-AS1	CR2
DLGAP5	AL355102.4
SH2D2A	AL117382.3
VEGFA	NIPAL1
LINC01871	SERPINA2
AC012593.2	AL109933.4
AL096799.1	UGT2A1
CTAGE9	SLC22A13
LINC02097	GABRP
DUXAP8	AC093840.1
OPN4	AC008385.1
AL031595.2	FOXE3
HMOX1	AL133320.2
KIAA0319	AP005229.1
SIRPG	TINCR
FAM153CP	RPS6KA6
LINC00487	AC093270.2
AC010378.1	AL161668.4
ERFL	IGDCC3
TESPA1	AC104237.2
RN7SL541P	PPM1K-DT
TEX15	HAO2
LINC01736	AC004870.1
CASP5	KLRG2
LINC00861	FXYD4
PGGHG	SELE
LINC02516	WT1-AS
AL122125.1	DPP6
RASD2	TRAV8-2
NRG3	ATP4B
AC073115.1	SLITRK3
OMG	RERGL
DNAH11	GLIS3-AS1
PKD1L2	MYMK
AL162274.1	AC026495.1
TRPA1	C1QTNF7
AL590004.3	COX7A2P1
SNAP25	CR1
CLEC5A	RIMBP2
PLXDC1	AL512785.2
STRA8	BX842568.4
CDCA7	AC104072.1
OR52K3P	MT1HL1
LINC01678	VGLL1
ANLN	DCXR-DT
ASPM	LINC02669
RTP2	LINC02778
AVPR1B	GDF3
ELDR	AC011297.1
INHBE	HMX3
CGREF1	AC093583.1
CD7	TMEM52B
AC092683.1	MTNR1A
PGF	RPRM
AC004817.3	SPTBN2
FTH1P22	AL512383.1
ZFPM2-AS1	AC046195.1
PNMA2	ARG2
OTOF	SYT1
CD8B	AC100791.3
CDSN	AC026316.3
LINC02310	AL355376.2
HLA-DPA3	MYCN
AL358334.3	TCEAL2
AC244035.1	CTXN3
LINC01152	GPR22
AL450311.1	EIPR1-IT1
CCDC78	CELF3
AC036108.2	LINC02432
PMCH	AL390066.1
GACAT2	RSPO1
AL445471.1	GABRA4
AP000525.1	MAP3K15
CD3D	AL606519.1
TMEM75	SLC2A12
AC068299.2	LINC00602
AC083967.1	PTH1R
OLFML2B	MAGEE2
KISS1R	LINC01874
LINC00664	MGAT4C
CD5L	CLCA3P
ZBP1	MME
HLA-P	AC104407.1
AC018695.6	ANKRD63
AC093520.1	GATA5
AL662844.3	AL353705.3
TPRG1	WT1
SAPCD1	IGSF11
SLC7A11	TREH
SIRPB3P	C9orf135
HSPA6	AC087379.2
NPTX2	TENT5D
IFNG	GAL3ST3
AL450322.2	AC025154.2
C3orf22	AP001207.3
MIR3142HG	OLFM4
MMP9	AL161793.2
FCGR2B	AC026471.3
LINC00158	CTSLP1
CD96	AC025271.1
AC068492.1	AC022733.2
NKPD1	PI16
AL096711.2	LINC02038
TRBV28	FAM183DP
NPIPB11	AGXT
SIGLEC18P	SRGAP3-AS4
FAM225A	AC137723.1
LINC02641	AF067845.1
IBSP	TMEM246-AS1
LINC01827	TDGF1
AC015743.1	PLEKHG4B
SEZ6L	MFSD6L
SNORA73B	BX255923.1
LAMA5-AS1	IL1RL1
TMEM92-AS1	KRT85
LHFPL5	LINC01968
SIX1	LINC00871
NCR1	SOWAHA
LAG3	NOS1
TMEM145	LINC01447
EGFR-AS1	LIPH
SCAT1	AC100860.1
KPNA7	AC009102.2
Z98751.2	AL121999.1
SPON2	TDRD5
SIRPG-AS1	FAM3B
AP001636.2	LINC02652
C19orf33	MYCNOS
AC008957.3	GREM1
LAIR2	LINC01783
AC022509.2	PROM2
LOXL2	KHDRBS2
CXCL10	EDDM3A
E2F7	AC025062.2
RGS20	ANGPTL1
LILRA4	KIAA1210
NPIPB13	CCL11
HPX	SMIM31
AC004585.1	CDH3
CLEC1B	GGT6
MIR1270	AC099552.3
AL354751.1	MUC13
TRBC1	ST13P20
AC008659.1	P2RX2
COL5A3	FRMD1
TENM1	CNTN5
ICOS	FAM167A-AS1
CPHL1P	TRIM40
GPR150	FOXA3
KRT36	LINC01779
LINC01744	AL160286.1
SPINK13	PSAT1
CXCR3	AFP
HLA-DQB2	VTCN1
RNA5SP18	AC093496.1
AC093849.1	TUBAL3
AC015911.3	NDNF
SLC16A6	CYP8B1
AC009951.4	SCHLAP1
IL9RP3	PAH
AC023825.2	FSTL4
AP003555.1	WNT7B
TIMD4	NPAP1
ADD2	SLC30A8
AC006272.1	AC087379.1
AC015849.5	AL445070.1
PCDHGC5	AL138847.2
AL162724.1	SIM1
TRBC2	FAM169A
AC034238.2	LINC01831
SNORD123	AC008892.1
GZMK	LINC01555
AL049634.1	SLC6A19
AC073257.2	LINC01351
SNORD17	CA4
SLC17A2	OR7E91P
DHRS9	MAPK4
VWF	AC241644.2
KIF14	ARMC4P1
FAM163A	AC061975.6
ARAP1-AS2	AC084759.3
AC010729.2	LAD1
KCNK9	NAT8L
CDKN2A-DT	AZGP1P1
CPNE7	HMGN1P17
CXCL11	LYPD6
CXCL9	ISX
BCAN	MIOX
SLFN12L	SLC30A2
LINC01587	RNU7-159P
SCARNA6	SMIM5
DIRAS2	LINC01589
CTHRC1	C10orf82
AC104316.2	ERVE-1
AC111000.5	ADH1C
MLIP	RNU6-1161P
LINC02555	AC004522.3
AC093732.2	CRYAA
PSORS1C3	AC239801.1
CARD14	LINC01517
AC012066.1	GATA3-AS1
AC007991.4	AL606752.1
SCG3	FGF10
AC108676.1	CSF3
LINC02041	PPP1R1A
ADM	ZNF804B
CD3E	RNF223
AC067945.3	GFRA3
OR10Q1	MRGPRF-AS1
APOL5	HMGCS2
PRELID2P1	ADGRF1
RPL7AP7	AC124861.1
KIAA0408	MCCD1
AC093915.1	AC093802.1
FAM72C	BRINP3
AMH	TACSTD2
DNM1	SLC22A7
GUCA2B	SLC7A14
YES1P1	STRIT1
SCN10A	CKS1BP1
RPL22P19	LINC01879
SNORA53	CBLN2
C10orf99	PWRN1
AL139351.1	AC093627.2
ATP1A3	PFN3
GDAP1L1	AC106799.1
UBASH3A	MTTP
AC007879.3	APCDD1L-DT
LINC01706	CHGB
AC008013.2	AL772337.2
IGFL2	RDH8
CTSL3P	SLC7A3
PDCD1	AGTR2
LINC01077	CDH10
AC023024.1	AADACL4
LINC02577	IL36B
IGFN1	TMPRSS4
CD27	B4GALNT2
AL109615.2	LINC01788
LINC01146	AC069120.1
EIF5AP3	CER1
HES5	HS3ST6
LGI4	AC098828.2
MIR924HG	FAM230I
AL139246.2	AL662789.1
U47924.3	AP005229.2
RFX8	AC114291.1
FABP6-AS1	C3orf85
IFITM4P	ARSH
AC243829.1	LINC01606
AC015911.8	CYP4A22
SLC6A3	CYP4F3
Z99289.1	LINC02343
GJC1	TCEAL6
CTLA4	ANGPTL3
AL162581.1	AC004862.1
AC009084.1	ADAMTS19-AS1
RHEX	AL390294.1
AL139352.1	ROS1
CYP3A5	PAK6
GPNMB	CLEC3A
TIGIT	LINC02404
MEP1A	SLC22A12
PYCR1	AC015522.1
LYZ	GUCA1C
LINC01526	ZNF728
AC015977.1	TRARG1
CORO6	AL117382.2
AC073370.1	NPY2R
PPEF1	EPB41L4B
DEPDC1	SLC4A9
LY6H	SCARA5
ITIH1	LINC01561
AC012613.2	LYPD6B
AL354751.2	PIK3C2G
HTR6	SLC26A4
AC005515.1	GJA8
LINC02446	GRM1
VCAN-AS1	CYP4A11
AC011411.1	ITLN2
SCARNA5	PRSS22
FIBCD1	RPL36AP40
APOOP1	FOLR3
SLAMF7	CADM2
TMEM45A	NRXN1
LNCSRLR	NRAD1
DCLK1	DES
AL360182.2	RNU6-35P
AC244035.3	AL354863.1
PAEP	SLC5A12
AIM2	SERPINA4
AC105105.3	XAGE2
AC009779.5	DNER
CXCL5	TCL6
P2RY1	DLK1
SNORD60	SRARP
AP002518.1	NXPH2
LINC01732	LHX1-DT
FHL1	FAM83B
SLITRK5	KCNA4
ADCY2	BX842568.2
DUXAP9	GRHL2
VCAN	KCNA1
B4GALNT1	LINC02675
LINC01428	LINC01819
LINC00460	PCDH11X
AL359853.1	FOXD3
SMTNL1	OVOL2
TRIM73	AL050327.1
DCLK3	FRG2B
AC009159.4	CNN2P3
ATG9B	DAZL
TMEM163	ZNF209P
PERM1	TMEM229A
LINC02154	LINC00461
DAND5	SLC22A6
IL20RB	PCDH11Y
H2BP2	APELA
HP	CALML3
C19orf67	CCK
RPA4	FER1L6
AC063977.6	LHX1
CEROX1	AP003108.5
PLIN2	RAB25
TRPC2	AC022101.1
AC079341.1	AC099482.1
AC021146.1	AC010329.1
TRIM74	AL009178.1
SPEM2	KLK5
SMC1B	TDGF1P3
MNX1	PCAT14
AC015660.4	SLCO1A2
ZNF33BP1	PMP2
SNORD94	AC006960.3
LRAT	ARSFP1
LINC02642	KLHL1
DTHD1	FRG2
KIR2DL3	CA10
CERS3-AS1	AC126323.1
LMNTD2-AS1	IL36RN
RBM46	AL035661.1
BEST4	AC025674.1
AL035446.1	AL162400.2
AC110015.1	AC010307.4
LGALS12	AL049555.1
SLC9A3-AS1	LINC01785
AC051619.2	ARSDP1
IL21R	LINC02857
KRT32	FAM230C
XCL2	CDH18
CNTN6	AL138826.1
H2AW	MS4A10
CDH8	GYG2P1
LHX2	TGM7
AC136601.2	CRISP2
BX640515.1	FRMD7
AC122710.2	AP000851.2
AC019117.3	SCGB2A2
AL163636.2	CIDEA
AC063976.2	ADIPOQ
RNU2-11P	KLK6
ANGPT2	HRG
GSG1L2	PSKH2
AC019257.1	AC092851.1
ZNF33CP	HAO1
GZMB	LINC01739
AP000781.2	LINC01665
AC019117.2	AL356585.4
P4HA3
AC084117.1
HNRNPA1P21
HEATR9
C2-AS1
SCARNA12
OR5BA1P
H2AC17
TEX11
SLAMF6
AC005532.2
LCN1
CXorf65
LRIT2
AC092143.3
ANK1
TTC24
AC009159.1
LINC02473
LYZL1
LINC01748
AC013724.1
SH2D1A
AC012593.1
LINC02703
SYT12
LINC02100
AL031665.1
HHLA2
LOX
ADAMTS20
EN1
LINC02765
IL12RB2
AKR7A2P1
AC136601.1
AL589743.6
TUBB3
AC016027.2
AC243829.2
MUC5B
RNASE3
HSD17B3
AC103719.1
AC074124.1
AC015977.2
TRABD2A
HK2P1
HLA-DPB2
PLA2G4D
SLC2A14
LINC00942
KRT223P
TBX5
TRGC2
OR2I1P
AC105105.1
U62317.4
TRAV19
HMGB2P1
MANCR
SYCE1L
AC093281.2
AC119751.6
AC068299.1
TRGV10
CYP21A2
CKAP2LP1
LINC01704
SERPINE2
MIR509-1
SLC47A1P2
SCARNA13
AC090337.1
AL357514.1
AL157931.1
LINC01738
VWCE
LILRP2
AC012236.1
MIR378B
CHI3L2
AC068196.1
LINC02521
PLA2G2D
AC023024.2
BAAT
CD3G
AC007278.1
ALK
BNIP3P19
SCARNA10
MARCO
SPATA12
LINC00707
AL355578.1
AC000067.1
AC007639.1
AC125603.4
MMP16
AC092667.1
AC133637.1
RPL18P10
AC104063.1
RNY3P16
CNR1
AC107021.1
LINC02561
CRP
AL583722.1
PPFIA4
ASAP1-IT2
TNNI3
HAGHL
SNAP25-AS1
PRG2
TRPM8
DDX43P3
AC105105.2
LINC00160
AC006148.2
CA6
SIT1
AC136475.3
BX293995.1
AL356652.1
AFAP1-AS1
AC012613.1
SPIC
AL137026.1
KIR2DS4
TTC4P1
RNU4-2
AP007216.2
HORMAD1
TRBJ2-3
CSPG4
AC007991.2
MUC17
OLFML2A
TRGV2
CCL4L2
AC117383.1
AC007750.1
AC055748.1
AC105105.4
DHFRP2
LINC01033
VSX1
EGLN3-AS1
LINC00589
AC004925.1
CYP2A6
SLC45A2
H2AC13
AC107464.1
RN7SL659P
LINC00896
GBX2
LINC01235
HRH2
HHATL
C1orf61
IGF2BP3
LINC02313
PIP
MARCHF4
INHBA-AS1
ABCB5
SRRM3
KLK4
AC104070.1
TNXA
ZP1
STRC
H3C10
AC092436.3
AL160287.1
UBD
AC008750.2
TREML3P
RETN
SCARNA7
FABP7
TRBV9
AC018737.2
VSTM2L
AC137770.1
MTHFD2P1
AC011510.1
AC130469.1
GLDN
AL033543.1
LINC01638
AP000919.3
AL645939.5
AC006262.1
NLGN1-AS1
AC015722.2
BPIFB9P
AC021087.4
AC073130.1
SLC18A3
AC114757.1
TERT
LINC02195
KIR2DL1
AC111000.2
AC008163.1
RNA5SP498
AC099568.1
PLA2G5
AC079584.2
AL807752.4
MIR6728
MIR509-3
HNRNPA1P17
PTP4A2P2
AKR1D1
CPA6
LINC02541
LINC01956
APOC2
LINC02705
CXCL13
AC097713.1
AC099792.1
AL683842.1
CDC37P2
C3orf67-AS1
CYP21A1P
SNORD15B
AC090578.2
TRBV4-2
FTLP15
VNN3
LIM2
OTOG
MIR3609
LINC02029
AL137073.1
XKR3
SST
AC079793.1
AL596087.2
AL450322.1
AC099066.2
KRT25
AL589182.2
DMP1
PRSS57
LINC01929
H2BC13
CLGN
LINC02528
CASP1P2
FGF12-AS2
CYP4F60P
AL034399.2
AL592528.1
AC011352.1
RN7SL209P
AL365475.1
CHRND
PRAME
AP001893.3
CELF2-AS1
CLEC12A-AS1
AC011352.3
KRTAP5-10
AC234782.2
MNX1-AS2
AL121892.1
TGFBI
LRRC14B
CATSPERG
CST2
TCN1
MIR509-2
SULT4A1
CAMK2N2
RNU1-14P
AC044781.1
AC099786.1
AC016769.3
AP001010.1
AL031733.2
GDF6
E2F3P1
AC012508.1
SNORA74B
PICSAR
MIR513C
LINC02542
TRAV17
SNORA71A
CCN5
HMGN1P13
AC079384.1
JSRP1
AC141557.2
KCNJ4
CARD17
AC099786.2
COL1A1
C20orf203
AP000763.2
LINC01358
AC007216.1
CP
MIR7848
AP000997.4
AC244157.2
AC093063.1
KLRC2
AC051619.1
UGT1A3
AL359313.1
LINC00298
AC010267.1
TRBV4-1
C7orf57
HOXD13
AL589743.1
RNU1-67P
AC139783.1
TRBV7-9
MIR324
SCG5
LINC00544
SCARNA21
TRPM2-AS
COX4I2
TMPRSS11A
TRBV6-5
AC006262.2
SLC1A6
DLX6
AC008649.1
NUS1P2
MIR6503
AC087284.1
AKR1B10
AL592431.1
AL136366.1
CNPY1
LHX9
ORM2
LINC01163
AGAP13P
TREM1
RNU1-47P
AC004832.6
ASIP
AC105235.1
SCGB3A2
EBF2
NRXN3
PAGE2B
AC008060.4
PRKCG
AL133325.3
SAA2
KCNV1
HAVCR1
TRBV19
SIGLEC12
AL355303.1
C15orf54
AL355796.1
C4orf50
SETP1
DCLRE1CP1
ME2P1
ANKRD33
RPL30P7
C1QL1
SNORD93
MIR6859-1
AL590483.1
AC116351.1
MUC16
HTR3A
CALB2
LINC01234
SEC14L3
AP000439.2
PRND
POU5F2
BMS1P22
LHX8
AC079466.1
TMEM255A
H2BC9
EEF1A2
LINC01693
AL445647.1
AC034236.3
SLC17A4
KRT72
KRT20
AL583722.3
OR51E1
RAPGEF4-AS1
GABRE
VWFP1
BX322234.2
AQP8
HMGN2P8
AC069549.1
AC010261.1
MIR23C
SAA1
AC008060.1
CST1
RPL37P1
CSTP1
LINC02694
LYPLA2P3
RPL21P13
COX6CP2
OBP2B
UTS2
LINC01705
AC126365.1
LINC02362
AC068506.1
AC105384.2
C8orf17
EPYC
LINC01934
AC148476.1
TMEM179
LRRTM4
AC105219.2
SNORA7B
C5orf46
LINC01501
SNORA23
OR2AT1P
TMPRSS6
AP003484.1
FAM153A
AC090578.1
MYH13
AL589743.5
RN7SL477P
DLX2
AP001180.1
TRAV4
AL445471.2
AP001341.1
GSDMC
KLKP1
AC011933.2
AC025434.1
RN7SL364P
NFE4
LINC01611
AP001056.1
AC063977.1
HOXC13
BASP1P1
GRM5
AC020659.1
AC007598.3
AC012668.3
MGARP
AC079313.1
CYP4F23P
LINC01700
LINC00632
KCNH8
PCSK6
AP000897.2
RGS5
LINC00906
UROC1
HMGB3P7
C1QL4
TF
SALRNA1
TRAV27
AC079907.2
AC093001.1
LINC01880
B4GALNT4
MOG
AP003100.1
EPS8L3
AC004930.1
ASIC4
AL132657.2
TAT
RNU6-226P
AL033527.3
AC007362.1
AC103925.1
RASGEF1C
AC025278.1
AL731556.1
SNORA2C
AC084783.1
AC008991.1
AL109615.3
GPR37
WFDC10B
NKX6-1
AC246793.1
ATP5MFP4
AC010463.2
LINC01583
RGSL1
LINC02115
GRIA4
CACNA1I
SNORA12
MTATP8P1
RN7SKP296
SLC18A2
AP001605.1
AL359314.1
LINC02511
EFCAB3
LINC02515
TRBV2
VGF
AC004854.1
AC005326.1
AC090164.2
AC069360.1
ANGPTL8
SNORA22
DGAT2L7P
TRBV27
AC126121.2
CELF5
OR9N1P
AC013391.3
HOTTIP
CD1A
AC008742.1
AL136452.1
P2RX3
SNORA54
TUBB4A
GALNT5
LINC01529
KCNK17
AC116021.1
HRK
TRBV15
Z97200.1
B3GALT1-AS1
TMEM92
MRPL37P1
Z99289.2
AMZ2P2
DUX4L26
NETO1
MIR122HG
GOLGA6L7
AC245884.4
RSPO4
LINC02539
IL21-AS1
RTP5
PITX1
SOX8
CYP26A1
AP001381.1
TRBV10-2
AC025176.1
CDK5R2
POU4F1
GALNTL6
AC007496.3
ELAVL2
HAPLN1
TRAV21
TRPC3
LHB
AC026150.3
RN7SL648P
IGFL2-AS1
LINC01426
ACAN
RN7SL67P
TRBV7-6
DIAPH1-AS1
LINC01322
AC022296.4
MIR4420
HOXB13
CADM3
PF4V1
C6orf223
KCNMB2-AS1
CARD11-AS1
GCKR
RPL23AP77
ARHGAP26-AS1
AC091959.2
HGFAC
LINC01614
LINC02015
AL035530.1
PGLYRP2
LINC02036
IGFBP1
REG1B
AC084026.1
PTPRH
AC012213.4
PCSK6-AS1
AC023301.1
CCR8
NR2E1
LINC02441
AC016769.1
TRAV12-2
AL499627.1
SPATA21
AC106800.3
AC140125.2
AL008723.2
AC010886.1
CASC6
CDH17
RN7SL2
AC005757.1
AC107373.1
REG3A
AL022334.1
RNU4-1
GRIK1
TRAV41
TRAV12-1
SHOX2
PODNL1
TRBV23-1
RHOXF1P1
OR9Q1
ADAM18
LINC02351
ACTL6B
KRT12
AC004000.1
NKX2-5
TPSP2
AL355075.4
COL11A1
VSTM2A
AC015818.5
SAA4
AC012404.2
AC087884.1
AL049634.2
CDR1
PTPRN
C6
CEACAM22P
CHAT
H4C3
TRIM72
TRBV11-2
AC104966.1
AL109809.2
HOXA13
AC069294.1
LINC02225
AC135983.5
OR7E100P
MT3
RPL7L1P9
S100G
PRR20G
FOSL1P1
AC105118.1
TRBV6-6
BARX1
AP003465.3
AL139420.1
LINC02067
KCNU1
PAX9
AC097713.2
KLRF2
RPS12P20
LINC02257
AQP9
AC116348.5
NMRK2
AC006065.4
POLR2CP1
YBX2P1
ATP11A-AS1
MNX1-AS1
RNY1
AC002543.1
AC011383.1
AC131956.2
KIAA0895LP1
ONECUT3
AC074366.1
ORM1
SAGE1
UBTFL6
AC016831.4
AC093866.1
RN7SL558P
AL513164.1
KRT33B
AP001180.4
LINC02416
DQX1
ARG1
SCARNA8
H4C5
AP003043.1
RNU4-62P
GOLGA5P1
AL136528.1
CENPUP2
IL20RB-AS1
AL078596.1
TNNT1
AL022323.2
GRM5-AS1
AC118282.1
LINC00705
UPK3BP1
GOLGA6L2
AC073850.1
AC089984.2
VCX
BX890604.1
RN7SL3
AC007728.3
SLAMF9
PCAT5
WFDC21P
AC008013.1
AC092127.1
JPH3
ST8SIA3
SPINK5
AC009139.1
GAPDHP37
MMP13
TRBV13
AC015818.2
TRAV5
DLL3
OBP2A
AL645568.2
SLC7A11-AS1
CILP2
AL499616.1
TRBV5-6
AC016245.1
LINC01522
SPDEF
RPE65
AC012213.1
PURPL
AL162457.2
AC099542.1
AC104971.2
AC002401.4
F13B
COL17A1
CERS1
AP005060.1
CCL25
MYO1H
CEACAM20
AC133644.2
TRAV25
ELOVL2-AS1
AC063947.1
SNCB
AC026355.3
AC002044.1
TRAV3
AC105910.1
AC090282.1
RTL1
AL450472.1
HHIPL2
C18orf15
AL592494.1
LINC02582
HMGN2P47
AC104365.3
RPL23AP93
PPIAP45
RN7SL127P
SLC52A1
RPS2P45
AC107401.1
CPLX2
ANKRD44-IT1
SAA2-SAA4
SOHLH1
KRT18P40
MS4A15
AP005264.5
MBL2
GNGT1
AL590385.2
CFHR5
AC007326.2
PAGE2
AC015871.4
TRAV24
F2
MUC22
RMRP
SNX18P26
AC012640.1
TRBV12-3
AC005632.5
CSAG1
AC122719.1
AL359851.1
AC092139.3
SLC10A1
KRT18P57
AF123462.1
MIR548AA2
SYT5
AC108136.1
CFTR
TNNT3
CAMP
UGT2B15
LINC00165
RPS12P16
AC083809.1
SCRT1
BECN2
MS4A6E
SNORA79B
AP005262.2
AC035139.1
TUBA3D
IFITM5
AC113410.3
TREML4
GTSF1L
LINC01305
AC004551.1
SOX21-AS1
AC091043.1
AC022092.1
AC008957.2
MB
UGT1A4
AC091946.1
AL512378.1
ATP6V0CP1
AP001011.2
AL132655.2
RNU6-953P
DMRT3
RN7SL602P
PDIA2
C4BPA
LINC01675
PRTN3
LINC01280
AL360182.1
HMGA2
NKX2-4
AC092954.1
FDCSP
KRT8P30
DMRT1
LINC01281
RNU5A-1
PSG1
GAPDHP39
AC090559.2
SMIM9
AP000844.2
AL136320.1
AC058791.1
TGM3
ADAM7
HMHB1
AC011462.3
AL357992.1
AC079316.2
RNU6-1160P
MYOM3-AS1
SNORA63C
AC011352.2
TRAV10
FOXN3-AS2
IL37
TMPRSS11D
AC109597.2
BRINP2
RLBP1
DOCK4-AS1
AP005131.4
THEG
LINC02223
LINC01910
AL032821.1
AL590762.4
AC010457.1
XKR7
ARX
H3C7
ASCL1
AKR1B15
AL449283.1
HNRNPA1P76
UGT1A1
RN7SL4P
H2AC14
AL032819.1
AC104257.1
AC090192.2
AC091059.2
AC007496.1
C19orf81
LINC00626
MIR4527HG
KERA
LRFN5
AC125611.1
AL160408.3
CTNNA2
AL121985.3
RPS15AP6
AL353637.1
SSXP10
LINC02152
SERTM2
AC037450.1
RPL6P7
GATA4
GAPDHP51
AC018695.2
RNU2-52P
TMPRSS11E
AL109924.3
AC019064.1
PSG3
PRSS38
AC096669.1
CLEC4O
MAFA-AS1
AC087318.1
AC005632.2
LINC00313
GAD2
AC126696.3
H1-5
STMN2
PGA5
LINC01655
LBP
AC120498.2
TRIM63
CPA4
AC106873.1
PRELID1P2
RPS26P45
AC122688.4
CPB2
AC106895.1
ISL2
CES5AP1
AC120498.3
SPINK7
TMEM270
GRM4
NMU
AC005550.2
TRBV21-1
PRAC2
PPP2R2C
AC020907.1
NTSR2
STXBP5L
SNORA47
AC012404.1
AC091812.1
AP003419.1
CCNYL2
AC105206.1
AC010997.6
AL358394.1
ZDHHC22
AC011939.2
FAM9A
ASTN2-AS1
PYDC1
AC113194.1
STH
KRT15
PHACTR2-AS1
TUBBP6
AC022898.1
AC116348.3
RPL26P35
MROH9
AC000367.1
GLYATL1B
SERPIND1
RTBDN
AC092979.1
AC073324.1
DNTT
AC006270.1
KRT17
CCL20
AC008680.1
AF131215.2
CALY
RN7SKP9
Z94160.1
LINC02167
LINC01822
CRB3P1
AP001994.1
ANXA8L1
GZMAP1
LINC01832
AL356234.1
KRT17P1
AC068050.1
AC026746.1
AC020910.3
RNU4-18P
SMIM23
NRG3-AS1
CCDC197
AC079915.1
AC079154.1
H4C4
GPC6-AS2
CNMD
AC092757.1
ZNF587P1
AC004014.2
AC016746.1
MTND4P20
AC009264.1
VDAC3P1
RPS14P4
AC011752.1
SERPINA12
[truncated: 866 more rows]

## Sheet: module red
CDT1
PKMYT1
E2F2
ASF1B
UHRF1
MELK
TROAP
CDC45
PCLAF
EME1
SPC24
IQGAP3
FAM111B
AURKB
CDC6
FOXM1
CDC25C
KIF18B
DTL
PIMREG
UBE2C
PTTG1
MCM10
GTSE1
POLQ
BIRC5
NEIL3
TPX2
HJURP
CENPA
MYBL2
BUB1
PLK1
CEP55
KIF4A
NCAPG
KIF20A
SKA1
MKI67
RRM2
AC112777.1
TOP2A
DLGAP5
CDCA7
ANLN
ASPM
E2F7
KIF14
FAM72C
DEPDC1
