# Supplementary material for: Identification of hsa_circ_0002024 as a prognostic competing endogenous RNA (ceRNA) through the hsa_miR_129-5p/Anti-Silencing Function 1B Histone Chaperone (ASF1B) axis in renal cell carcinoma
Source: Bioengineered. 2021 Sep 13;12(1):6579–93. doi: 10.1080/21655979.2021.1974650 (PMC8806722; doi:10.1080/21655979.2021.1974650)
Supplement: Supplemental Material [file KBIE_A_1974650_SM9141.zip › circRNA-miRNA ineractions/circ_target_result_final.txt]

hsa_circ_0000024>hsa-miR-1266-3p
hsa_circ_0000024>hsa-miR-21-5p
hsa_circ_0000024>hsa-miR-92b-3p
hsa_circ_0000024>hsa-miR-3171
hsa_circ_0000024>hsa-miR-3202
hsa_circ_0000024>hsa-miR-544a
hsa_circ_0000024>hsa-miR-6774-5p
hsa_circ_0000024>hsa-miR-6873-3p
hsa_circ_0000048>hsa-let-7g-5p
hsa_circ_0000048>hsa-miR-20a-3p
hsa_circ_0000048>hsa-miR-2115-5p
hsa_circ_0000048>hsa-miR-513a-5p
hsa_circ_0000075>hsa-miR-1266-3p
hsa_circ_0000075>hsa-miR-1266-3p
hsa_circ_0000075>hsa-miR-6866-3p
hsa_circ_0000075>hsa-miR-211-5p
hsa_circ_0000075>hsa-miR-20a-3p
hsa_circ_0000085>hsa-miR-129-5p
hsa_circ_0000085>hsa-miR-21-5p
hsa_circ_0000085>hsa-miR-2115-5p
hsa_circ_0000085>hsa-miR-2355-5p
hsa_circ_0000085>hsa-miR-3120-5p
hsa_circ_0000085>hsa-miR-3171
hsa_circ_0000085>hsa-miR-3202
hsa_circ_0000085>hsa-miR-4733-5p
hsa_circ_0000085>hsa-miR-544a
hsa_circ_0000085>hsa-miR-548a-5p
hsa_circ_0000085>hsa-miR-561-3p
hsa_circ_0000085>hsa-miR-561-3p
hsa_circ_0000085>hsa-miR-605-5p
hsa_circ_0000128>hsa-miR-103a-3p
hsa_circ_0000128>hsa-miR-211-5p
hsa_circ_0000128>hsa-miR-3657
hsa_circ_0000128>hsa-miR-378c
hsa_circ_0000128>hsa-miR-505-5p
hsa_circ_0000128>hsa-miR-654-5p
hsa_circ_0000199>hsa-miR-125b-5p
hsa_circ_0000199>hsa-miR-188-3p
hsa_circ_0000199>hsa-miR-6866-3p
hsa_circ_0000199>hsa-miR-211-5p
hsa_circ_0000199>hsa-miR-20a-3p
hsa_circ_0000199>hsa-miR-3198
hsa_circ_0000199>hsa-miR-376a-2-5p
hsa_circ_0000199>hsa-miR-516a-5p
hsa_circ_0000199>hsa-miR-570-5p
hsa_circ_0000199>hsa-miR-561-3p
hsa_circ_0000199>hsa-miR-5694
hsa_circ_0000199>hsa-miR-6873-3p
hsa_circ_0000311>hsa-miR-3653-5p
hsa_circ_0000311>hsa-miR-4733-5p
hsa_circ_0000311>hsa-miR-6873-3p
hsa_circ_0000344>hsa-miR-129-5p
hsa_circ_0000344>hsa-miR-21-5p
hsa_circ_0000344>hsa-miR-513a-5p
hsa_circ_0000344>hsa-miR-544a
hsa_circ_0000344>hsa-miR-544a
hsa_circ_0000344>hsa-miR-605-5p
hsa_circ_0000344>hsa-miR-654-5p
hsa_circ_0000374>hsa-miR-103a-3p
hsa_circ_0000374>hsa-miR-193a-5p
hsa_circ_0000374>hsa-miR-92b-3p
hsa_circ_0000374>hsa-miR-3655
hsa_circ_0000374>hsa-miR-3657
hsa_circ_0000374>hsa-miR-3657
hsa_circ_0000374>hsa-miR-4433a-5p
hsa_circ_0000374>hsa-miR-544a
hsa_circ_0000374>hsa-miR-544a
hsa_circ_0000374>hsa-miR-556-5p
hsa_circ_0000378>hsa-miR-20a-3p
hsa_circ_0000396>hsa-miR-1254
hsa_circ_0000396>hsa-miR-1266-3p
hsa_circ_0000396>hsa-miR-1266-3p
hsa_circ_0000396>hsa-miR-106b-5p
hsa_circ_0000396>hsa-miR-188-3p
hsa_circ_0000396>hsa-miR-3198
hsa_circ_0000396>hsa-miR-3653-5p
hsa_circ_0000396>hsa-miR-376a-2-5p
hsa_circ_0000396>hsa-miR-4433a-5p
hsa_circ_0000396>hsa-miR-4733-5p
hsa_circ_0000396>hsa-miR-548ah-5p
hsa_circ_0000396>hsa-miR-548a-5p
hsa_circ_0000396>hsa-miR-598-5p
hsa_circ_0000396>hsa-miR-605-5p
hsa_circ_0000437>hsa-let-7g-5p
hsa_circ_0000437>hsa-miR-103a-3p
hsa_circ_0000437>hsa-miR-6866-3p
hsa_circ_0000437>hsa-miR-3657
hsa_circ_0000437>hsa-miR-6774-5p
hsa_circ_0000437>hsa-miR-660-5p
hsa_circ_0000523>hsa-miR-103a-3p
hsa_circ_0000523>hsa-miR-1266-3p
hsa_circ_0000523>hsa-miR-2355-5p
hsa_circ_0000523>hsa-miR-3202
hsa_circ_0000523>hsa-miR-3653-5p
hsa_circ_0000523>hsa-miR-5694
hsa_circ_0000523>hsa-miR-5694
hsa_circ_0000523>hsa-miR-3617-5p
hsa_circ_0000523>hsa-miR-654-5p
hsa_circ_0000523>hsa-miR-660-5p
hsa_circ_0000586>hsa-miR-1287-3p
hsa_circ_0000586>hsa-miR-3653-5p
hsa_circ_0000586>hsa-miR-513a-5p
hsa_circ_0000586>hsa-miR-598-5p
hsa_circ_0000690>hsa-miR-193a-5p
hsa_circ_0000690>hsa-miR-2355-5p
hsa_circ_0000690>hsa-miR-3171
hsa_circ_0000690>hsa-miR-3653-5p
hsa_circ_0000690>hsa-miR-3657
hsa_circ_0000690>hsa-miR-4743-5p
hsa_circ_0000705>hsa-miR-1287-3p
hsa_circ_0000705>hsa-miR-21-5p
hsa_circ_0000705>hsa-miR-3171
hsa_circ_0000705>hsa-miR-3605-5p
hsa_circ_0000705>hsa-miR-544a
hsa_circ_0000705>hsa-miR-3617-5p
hsa_circ_0000825>hsa-miR-1266-3p
hsa_circ_0000825>hsa-miR-4306
hsa_circ_0000825>hsa-miR-3120-5p
hsa_circ_0000825>hsa-miR-6873-3p
hsa_circ_0000825>hsa-miR-6873-3p
hsa_circ_0000847>hsa-miR-103a-3p
hsa_circ_0000847>hsa-miR-1266-3p
hsa_circ_0000847>hsa-miR-1266-3p
hsa_circ_0000847>hsa-miR-188-3p
hsa_circ_0000847>hsa-miR-2355-5p
hsa_circ_0000847>hsa-miR-3197
hsa_circ_0000847>hsa-miR-3198
hsa_circ_0000847>hsa-miR-3657
hsa_circ_0000847>hsa-miR-374b-5p
hsa_circ_0000847>hsa-miR-4733-5p
hsa_circ_0000847>hsa-miR-4733-5p
hsa_circ_0000847>hsa-miR-544a
hsa_circ_0000847>hsa-miR-5694
hsa_circ_0000847>hsa-miR-6869-5p
hsa_circ_0000853>hsa-miR-20a-3p
hsa_circ_0000853>hsa-miR-20a-3p
hsa_circ_0000853>hsa-miR-3171
hsa_circ_0000880>hsa-miR-129-5p
hsa_circ_0000880>hsa-miR-5694
hsa_circ_0000896>hsa-miR-3120-5p
hsa_circ_0000896>hsa-miR-4743-5p
hsa_circ_0000896>hsa-miR-561-3p
hsa_circ_0000896>hsa-miR-5694
hsa_circ_0000896>hsa-miR-598-5p
hsa_circ_0000963>hsa-miR-129-5p
hsa_circ_0000963>hsa-miR-129-5p
hsa_circ_0000963>hsa-miR-4306
hsa_circ_0000963>hsa-miR-20a-3p
hsa_circ_0000963>hsa-miR-20a-3p
hsa_circ_0000963>hsa-miR-21-5p
hsa_circ_0000963>hsa-miR-2115-5p
hsa_circ_0000963>hsa-miR-3202
hsa_circ_0000963>hsa-miR-505-5p
hsa_circ_0000963>hsa-miR-556-5p
hsa_circ_0000963>hsa-miR-6774-5p
hsa_circ_0000963>hsa-miR-3617-5p
hsa_circ_0000963>hsa-miR-3617-5p
hsa_circ_0001016>hsa-miR-3655
hsa_circ_0001016>hsa-miR-544a
hsa_circ_0001073>hsa-miR-3120-5p
hsa_circ_0001073>hsa-miR-3120-5p
hsa_circ_0001073>hsa-miR-3653-5p
hsa_circ_0001073>hsa-miR-513a-5p
hsa_circ_0001073>hsa-miR-544a
hsa_circ_0001073>hsa-miR-3617-5p
hsa_circ_0001190>hsa-miR-129-5p
hsa_circ_0001190>hsa-miR-106b-5p
hsa_circ_0001190>hsa-miR-188-3p
hsa_circ_0001190>hsa-miR-188-3p
hsa_circ_0001190>hsa-miR-302a-5p
hsa_circ_0001190>hsa-miR-302a-5p
hsa_circ_0001190>hsa-miR-3202
hsa_circ_0001190>hsa-miR-3655
hsa_circ_0001190>hsa-miR-374b-5p
hsa_circ_0001190>hsa-miR-374b-5p
hsa_circ_0001190>hsa-miR-374b-5p
hsa_circ_0001190>hsa-miR-374b-5p
hsa_circ_0001190>hsa-miR-4733-5p
hsa_circ_0001190>hsa-miR-548ah-5p
hsa_circ_0001190>hsa-miR-548a-5p
hsa_circ_0001190>hsa-miR-561-3p
hsa_circ_0001190>hsa-miR-5694
hsa_circ_0001190>hsa-miR-605-5p
hsa_circ_0001190>hsa-miR-654-5p
hsa_circ_0001190>hsa-miR-654-5p
hsa_circ_0001200>hsa-miR-103a-3p
hsa_circ_0001200>hsa-miR-103a-3p
hsa_circ_0001200>hsa-miR-103a-3p
hsa_circ_0001200>hsa-miR-103a-3p
hsa_circ_0001200>hsa-miR-103a-3p
hsa_circ_0001200>hsa-miR-2115-5p
hsa_circ_0001200>hsa-miR-2355-5p
hsa_circ_0001200>hsa-miR-3653-5p
hsa_circ_0001200>hsa-miR-3653-5p
hsa_circ_0001200>hsa-miR-3653-5p
hsa_circ_0001200>hsa-miR-3655
hsa_circ_0001200>hsa-miR-544a
hsa_circ_0001200>hsa-miR-561-3p
hsa_circ_0001206>hsa-miR-3605-5p
hsa_circ_0001206>hsa-miR-3655
hsa_circ_0001206>hsa-miR-4733-5p
hsa_circ_0001206>hsa-miR-4733-5p
hsa_circ_0001206>hsa-miR-4733-5p
hsa_circ_0001206>hsa-miR-544a
hsa_circ_0001206>hsa-miR-556-5p
hsa_circ_0001206>hsa-miR-3617-5p
hsa_circ_0001250>hsa-miR-20a-3p
hsa_circ_0001250>hsa-miR-3653-5p
hsa_circ_0001250>hsa-miR-3657
hsa_circ_0001250>hsa-miR-378c
hsa_circ_0001250>hsa-miR-378c
hsa_circ_0001250>hsa-miR-6873-3p
hsa_circ_0001258>hsa-miR-3198
hsa_circ_0001258>hsa-miR-3653-5p
hsa_circ_0001258>hsa-miR-3653-5p
hsa_circ_0001258>hsa-miR-3655
hsa_circ_0001258>hsa-miR-3655
hsa_circ_0001258>hsa-miR-544a
hsa_circ_0001307>hsa-miR-125b-5p
hsa_circ_0001307>hsa-miR-1266-3p
hsa_circ_0001307>hsa-miR-6866-3p
hsa_circ_0001307>hsa-miR-3202
hsa_circ_0001307>hsa-miR-3653-5p
hsa_circ_0001313>hsa-miR-129-5p
hsa_circ_0001313>hsa-miR-106b-5p
hsa_circ_0001313>hsa-miR-4306
hsa_circ_0001313>hsa-miR-2115-5p
hsa_circ_0001313>hsa-miR-3120-5p
hsa_circ_0001313>hsa-miR-3653-5p
hsa_circ_0001313>hsa-miR-374b-5p
hsa_circ_0001313>hsa-miR-513a-5p
hsa_circ_0001313>hsa-miR-544a
hsa_circ_0001313>hsa-miR-548ah-5p
hsa_circ_0001313>hsa-miR-561-3p
hsa_circ_0001333>hsa-miR-103a-3p
hsa_circ_0001333>hsa-miR-1266-3p
hsa_circ_0001333>hsa-miR-20a-3p
hsa_circ_0001333>hsa-miR-3120-5p
hsa_circ_0001333>hsa-miR-3653-5p
hsa_circ_0001333>hsa-miR-570-5p
hsa_circ_0001333>hsa-miR-5694
hsa_circ_0001333>hsa-miR-605-5p
hsa_circ_0001333>hsa-miR-660-5p
hsa_circ_0001333>hsa-miR-758-5p
hsa_circ_0001346>hsa-miR-103a-3p
hsa_circ_0001346>hsa-miR-1287-3p
hsa_circ_0001346>hsa-miR-106b-5p
hsa_circ_0001346>hsa-miR-4306
hsa_circ_0001346>hsa-miR-6866-3p
hsa_circ_0001346>hsa-miR-3202
hsa_circ_0001346>hsa-miR-378c
hsa_circ_0001346>hsa-miR-378c
hsa_circ_0001346>hsa-miR-4733-5p
hsa_circ_0001346>hsa-miR-513a-5p
hsa_circ_0001346>hsa-miR-548ah-5p
hsa_circ_0001346>hsa-miR-556-5p
hsa_circ_0001346>hsa-miR-561-3p
hsa_circ_0001346>hsa-miR-3617-5p
hsa_circ_0001361>hsa-miR-20a-3p
hsa_circ_0001380>hsa-miR-4743-5p
hsa_circ_0001380>hsa-miR-544a
hsa_circ_0001380>hsa-miR-605-5p
hsa_circ_0001380>hsa-miR-758-5p
hsa_circ_0001414>hsa-let-7g-5p
hsa_circ_0001414>hsa-miR-1287-3p
hsa_circ_0001414>hsa-miR-92b-3p
hsa_circ_0001414>hsa-miR-4433a-5p
hsa_circ_0001414>hsa-miR-4733-5p
hsa_circ_0001414>hsa-miR-561-3p
hsa_circ_0001414>hsa-miR-605-5p
hsa_circ_0001417>hsa-miR-103a-3p
hsa_circ_0001417>hsa-miR-103a-3p
hsa_circ_0001417>hsa-miR-1266-3p
hsa_circ_0001417>hsa-miR-106b-5p
hsa_circ_0001417>hsa-miR-2115-5p
hsa_circ_0001417>hsa-miR-2355-5p
hsa_circ_0001417>hsa-miR-92b-3p
hsa_circ_0001417>hsa-miR-3171
hsa_circ_0001417>hsa-miR-3171
hsa_circ_0001417>hsa-miR-3171
hsa_circ_0001417>hsa-miR-3605-5p
hsa_circ_0001417>hsa-miR-3605-5p
hsa_circ_0001417>hsa-miR-3653-5p
hsa_circ_0001417>hsa-miR-3653-5p
hsa_circ_0001417>hsa-miR-3655
hsa_circ_0001417>hsa-miR-376a-2-5p
hsa_circ_0001417>hsa-miR-378c
hsa_circ_0001417>hsa-miR-4733-5p
hsa_circ_0001417>hsa-miR-544a
hsa_circ_0001417>hsa-miR-544a
hsa_circ_0001417>hsa-miR-548ah-5p
hsa_circ_0001417>hsa-miR-570-5p
hsa_circ_0001417>hsa-miR-548a-5p
hsa_circ_0001417>hsa-miR-556-5p
hsa_circ_0001417>hsa-miR-556-5p
hsa_circ_0001417>hsa-miR-561-3p
hsa_circ_0001417>hsa-miR-561-3p
hsa_circ_0001417>hsa-miR-601
hsa_circ_0001417>hsa-miR-601
hsa_circ_0001417>hsa-miR-601
hsa_circ_0001417>hsa-miR-758-5p
hsa_circ_0001439>hsa-miR-129-5p
hsa_circ_0001439>hsa-miR-20a-3p
hsa_circ_0001439>hsa-miR-3653-5p
hsa_circ_0001451>hsa-let-7g-5p
hsa_circ_0001451>hsa-miR-1287-3p
hsa_circ_0001451>hsa-miR-129-5p
hsa_circ_0001451>hsa-miR-4306
hsa_circ_0001451>hsa-miR-6866-3p
hsa_circ_0001451>hsa-miR-211-5p
hsa_circ_0001451>hsa-miR-92b-3p
hsa_circ_0001451>hsa-miR-3198
hsa_circ_0001451>hsa-miR-3202
hsa_circ_0001451>hsa-miR-3653-5p
hsa_circ_0001451>hsa-miR-374b-5p
hsa_circ_0001451>hsa-miR-378c
hsa_circ_0001451>hsa-miR-513a-5p
hsa_circ_0001451>hsa-miR-544a
hsa_circ_0001451>hsa-miR-544a
hsa_circ_0001451>hsa-miR-544a
hsa_circ_0001451>hsa-miR-548a-5p
hsa_circ_0001451>hsa-miR-561-3p
hsa_circ_0001451>hsa-miR-561-3p
hsa_circ_0001451>hsa-miR-601
hsa_circ_0001451>hsa-miR-3617-5p
hsa_circ_0001481>hsa-miR-1254
hsa_circ_0001481>hsa-miR-1266-3p
hsa_circ_0001481>hsa-miR-106b-5p
hsa_circ_0001481>hsa-miR-20a-3p
hsa_circ_0001481>hsa-miR-2115-5p
hsa_circ_0001481>hsa-miR-2355-5p
hsa_circ_0001481>hsa-miR-2355-5p
hsa_circ_0001481>hsa-miR-3202
hsa_circ_0001481>hsa-miR-3653-5p
hsa_circ_0001481>hsa-miR-516a-5p
hsa_circ_0001481>hsa-miR-516a-5p
hsa_circ_0001481>hsa-miR-544a
hsa_circ_0001481>hsa-miR-548ah-5p
hsa_circ_0001481>hsa-miR-561-3p
hsa_circ_0001481>hsa-miR-5694
hsa_circ_0001481>hsa-miR-605-5p
hsa_circ_0001481>hsa-miR-3617-5p
hsa_circ_0001481>hsa-miR-758-5p
hsa_circ_0001485>hsa-miR-193a-5p
hsa_circ_0001485>hsa-miR-3120-5p
hsa_circ_0001485>hsa-miR-561-3p
hsa_circ_0001492>hsa-miR-125b-5p
hsa_circ_0001492>hsa-miR-125b-5p
hsa_circ_0001492>hsa-miR-544a
hsa_circ_0001492>hsa-miR-548a-5p
hsa_circ_0001492>hsa-miR-561-3p
hsa_circ_0001522>hsa-miR-92b-3p
hsa_circ_0001522>hsa-miR-3655
hsa_circ_0001522>hsa-miR-3657
hsa_circ_0001522>hsa-miR-4733-5p
hsa_circ_0001522>hsa-miR-561-3p
hsa_circ_0001522>hsa-miR-3617-5p
hsa_circ_0001535>hsa-miR-20a-3p
hsa_circ_0001535>hsa-miR-2355-5p
hsa_circ_0001535>hsa-miR-5694
hsa_circ_0001535>hsa-miR-5694
hsa_circ_0001550>hsa-miR-2355-5p
hsa_circ_0001550>hsa-miR-92b-3p
hsa_circ_0001550>hsa-miR-3605-5p
hsa_circ_0001550>hsa-miR-605-5p
hsa_circ_0001550>hsa-miR-660-5p
hsa_circ_0001550>hsa-miR-6873-3p
hsa_circ_0001573>hsa-miR-20a-3p
hsa_circ_0001573>hsa-miR-3653-5p
hsa_circ_0001573>hsa-miR-3655
hsa_circ_0001654>hsa-miR-106b-5p
hsa_circ_0001654>hsa-miR-2355-5p
hsa_circ_0001654>hsa-miR-302a-5p
hsa_circ_0001654>hsa-miR-3197
hsa_circ_0001654>hsa-miR-3198
hsa_circ_0001654>hsa-miR-3198
hsa_circ_0001654>hsa-miR-3655
hsa_circ_0001654>hsa-miR-4743-5p
hsa_circ_0001654>hsa-miR-513a-5p
hsa_circ_0001654>hsa-miR-548ah-5p
hsa_circ_0001686>hsa-miR-1266-3p
hsa_circ_0001686>hsa-miR-1266-3p
hsa_circ_0001686>hsa-miR-1287-3p
hsa_circ_0001686>hsa-miR-129-5p
hsa_circ_0001686>hsa-miR-188-3p
hsa_circ_0001686>hsa-miR-211-5p
hsa_circ_0001686>hsa-miR-20a-3p
hsa_circ_0001686>hsa-miR-2115-5p
hsa_circ_0001686>hsa-miR-2355-5p
hsa_circ_0001686>hsa-miR-3202
hsa_circ_0001686>hsa-miR-3605-5p
hsa_circ_0001686>hsa-miR-3655
hsa_circ_0001686>hsa-miR-374b-5p
hsa_circ_0001686>hsa-miR-4433a-5p
hsa_circ_0001686>hsa-miR-570-5p
hsa_circ_0001686>hsa-miR-556-5p
hsa_circ_0001686>hsa-miR-5694
hsa_circ_0001686>hsa-miR-601
hsa_circ_0001686>hsa-miR-6869-5p
hsa_circ_0001686>hsa-miR-6873-3p
hsa_circ_0001693>hsa-let-7g-5p
hsa_circ_0001693>hsa-miR-103a-3p
hsa_circ_0001693>hsa-miR-103a-3p
hsa_circ_0001693>hsa-miR-103a-3p
hsa_circ_0001693>hsa-miR-103a-3p
hsa_circ_0001693>hsa-miR-103a-3p
hsa_circ_0001693>hsa-miR-103a-3p
hsa_circ_0001693>hsa-miR-103a-3p
hsa_circ_0001693>hsa-miR-103a-3p
hsa_circ_0001693>hsa-miR-125b-5p
hsa_circ_0001693>hsa-miR-125b-5p
hsa_circ_0001693>hsa-miR-125b-5p
hsa_circ_0001693>hsa-miR-125b-5p
hsa_circ_0001693>hsa-miR-1254
hsa_circ_0001693>hsa-miR-1254
hsa_circ_0001693>hsa-miR-1254
hsa_circ_0001693>hsa-miR-1254
hsa_circ_0001693>hsa-miR-1254
hsa_circ_0001693>hsa-miR-1254
hsa_circ_0001693>hsa-miR-1254
hsa_circ_0001693>hsa-miR-1254
hsa_circ_0001693>hsa-miR-1254
hsa_circ_0001693>hsa-miR-1254
hsa_circ_0001693>hsa-miR-1266-3p
hsa_circ_0001693>hsa-miR-1266-3p
hsa_circ_0001693>hsa-miR-1266-3p
hsa_circ_0001693>hsa-miR-1266-3p
hsa_circ_0001693>hsa-miR-1266-3p
hsa_circ_0001693>hsa-miR-1266-3p
hsa_circ_0001693>hsa-miR-1266-3p
hsa_circ_0001693>hsa-miR-1266-3p
hsa_circ_0001693>hsa-miR-1266-3p
hsa_circ_0001693>hsa-miR-1287-3p
hsa_circ_0001693>hsa-miR-1287-3p
hsa_circ_0001693>hsa-miR-1287-3p
hsa_circ_0001693>hsa-miR-1287-3p
hsa_circ_0001693>hsa-miR-129-5p
hsa_circ_0001693>hsa-miR-129-5p
hsa_circ_0001693>hsa-miR-129-5p
hsa_circ_0001693>hsa-miR-129-5p
hsa_circ_0001693>hsa-miR-129-5p
hsa_circ_0001693>hsa-miR-129-5p
hsa_circ_0001693>hsa-miR-129-5p
hsa_circ_0001693>hsa-miR-129-5p
hsa_circ_0001693>hsa-miR-106b-5p
hsa_circ_0001693>hsa-miR-106b-5p
hsa_circ_0001693>hsa-miR-106b-5p
hsa_circ_0001693>hsa-miR-106b-5p
hsa_circ_0001693>hsa-miR-106b-5p
hsa_circ_0001693>hsa-miR-106b-5p
hsa_circ_0001693>hsa-miR-106b-5p
hsa_circ_0001693>hsa-miR-106b-5p
hsa_circ_0001693>hsa-miR-106b-5p
hsa_circ_0001693>hsa-miR-106b-5p
hsa_circ_0001693>hsa-miR-4306
hsa_circ_0001693>hsa-miR-4306
hsa_circ_0001693>hsa-miR-4306
hsa_circ_0001693>hsa-miR-4306
hsa_circ_0001693>hsa-miR-4306
hsa_circ_0001693>hsa-miR-188-3p
hsa_circ_0001693>hsa-miR-188-3p
hsa_circ_0001693>hsa-miR-188-3p
hsa_circ_0001693>hsa-miR-188-3p
hsa_circ_0001693>hsa-miR-6866-3p
hsa_circ_0001693>hsa-miR-193a-5p
hsa_circ_0001693>hsa-miR-211-5p
hsa_circ_0001693>hsa-miR-211-5p
hsa_circ_0001693>hsa-miR-211-5p
hsa_circ_0001693>hsa-miR-211-5p
hsa_circ_0001693>hsa-miR-211-5p
hsa_circ_0001693>hsa-miR-211-5p
hsa_circ_0001693>hsa-miR-20a-3p
hsa_circ_0001693>hsa-miR-20a-3p
hsa_circ_0001693>hsa-miR-21-5p
hsa_circ_0001693>hsa-miR-2115-5p
hsa_circ_0001693>hsa-miR-2355-5p
hsa_circ_0001693>hsa-miR-2355-5p
hsa_circ_0001693>hsa-miR-2355-5p
hsa_circ_0001693>hsa-miR-2355-5p
hsa_circ_0001693>hsa-miR-2355-5p
hsa_circ_0001693>hsa-miR-2355-5p
hsa_circ_0001693>hsa-miR-2355-5p
hsa_circ_0001693>hsa-miR-92b-3p
hsa_circ_0001693>hsa-miR-92b-3p
hsa_circ_0001693>hsa-miR-92b-3p
hsa_circ_0001693>hsa-miR-92b-3p
hsa_circ_0001693>hsa-miR-92b-3p
hsa_circ_0001693>hsa-miR-302a-5p
hsa_circ_0001693>hsa-miR-302a-5p
hsa_circ_0001693>hsa-miR-302a-5p
hsa_circ_0001693>hsa-miR-302a-5p
hsa_circ_0001693>hsa-miR-3120-5p
hsa_circ_0001693>hsa-miR-3120-5p
hsa_circ_0001693>hsa-miR-3120-5p
hsa_circ_0001693>hsa-miR-3120-5p
hsa_circ_0001693>hsa-miR-3120-5p
hsa_circ_0001693>hsa-miR-3120-5p
hsa_circ_0001693>hsa-miR-3120-5p
hsa_circ_0001693>hsa-miR-3120-5p
hsa_circ_0001693>hsa-miR-3120-5p
hsa_circ_0001693>hsa-miR-3120-5p
hsa_circ_0001693>hsa-miR-3162-5p
hsa_circ_0001693>hsa-miR-3171
hsa_circ_0001693>hsa-miR-3171
hsa_circ_0001693>hsa-miR-3197
hsa_circ_0001693>hsa-miR-3198
hsa_circ_0001693>hsa-miR-3198
hsa_circ_0001693>hsa-miR-3202
hsa_circ_0001693>hsa-miR-3202
hsa_circ_0001693>hsa-miR-3202
hsa_circ_0001693>hsa-miR-3202
hsa_circ_0001693>hsa-miR-3202
hsa_circ_0001693>hsa-miR-3605-5p
hsa_circ_0001693>hsa-miR-3605-5p
hsa_circ_0001693>hsa-miR-3653-5p
hsa_circ_0001693>hsa-miR-3653-5p
hsa_circ_0001693>hsa-miR-3653-5p
hsa_circ_0001693>hsa-miR-3653-5p
hsa_circ_0001693>hsa-miR-3653-5p
hsa_circ_0001693>hsa-miR-3653-5p
hsa_circ_0001693>hsa-miR-3653-5p
hsa_circ_0001693>hsa-miR-3653-5p
hsa_circ_0001693>hsa-miR-3653-5p
hsa_circ_0001693>hsa-miR-3653-5p
hsa_circ_0001693>hsa-miR-3653-5p
hsa_circ_0001693>hsa-miR-3653-5p
hsa_circ_0001693>hsa-miR-3653-5p
hsa_circ_0001693>hsa-miR-3657
hsa_circ_0001693>hsa-miR-3680-5p
hsa_circ_0001693>hsa-miR-3680-5p
hsa_circ_0001693>hsa-miR-3680-5p
hsa_circ_0001693>hsa-miR-3680-5p
hsa_circ_0001693>hsa-miR-3680-5p
hsa_circ_0001693>hsa-miR-3680-5p
hsa_circ_0001693>hsa-miR-374b-5p
hsa_circ_0001693>hsa-miR-374b-5p
hsa_circ_0001693>hsa-miR-374b-5p
hsa_circ_0001693>hsa-miR-374b-5p
hsa_circ_0001693>hsa-miR-378c
hsa_circ_0001693>hsa-miR-4433a-5p
hsa_circ_0001693>hsa-miR-4433a-5p
hsa_circ_0001693>hsa-miR-4433a-5p
hsa_circ_0001693>hsa-miR-4433a-5p
hsa_circ_0001693>hsa-miR-4433a-5p
hsa_circ_0001693>hsa-miR-4733-5p
hsa_circ_0001693>hsa-miR-4733-5p
hsa_circ_0001693>hsa-miR-4733-5p
hsa_circ_0001693>hsa-miR-4733-5p
hsa_circ_0001693>hsa-miR-4733-5p
hsa_circ_0001693>hsa-miR-4743-5p
hsa_circ_0001693>hsa-miR-505-5p
hsa_circ_0001693>hsa-miR-513a-5p
hsa_circ_0001693>hsa-miR-513a-5p
hsa_circ_0001693>hsa-miR-513a-5p
hsa_circ_0001693>hsa-miR-513a-5p
hsa_circ_0001693>hsa-miR-544a
hsa_circ_0001693>hsa-miR-544a
hsa_circ_0001693>hsa-miR-544a
hsa_circ_0001693>hsa-miR-544a
hsa_circ_0001693>hsa-miR-544a
hsa_circ_0001693>hsa-miR-548ah-5p
hsa_circ_0001693>hsa-miR-548ah-5p
hsa_circ_0001693>hsa-miR-548ah-5p
hsa_circ_0001693>hsa-miR-548ah-5p
hsa_circ_0001693>hsa-miR-548ah-5p
hsa_circ_0001693>hsa-miR-548ah-5p
hsa_circ_0001693>hsa-miR-548ah-5p
hsa_circ_0001693>hsa-miR-548ah-5p
hsa_circ_0001693>hsa-miR-548ah-5p
hsa_circ_0001693>hsa-miR-548ah-5p
hsa_circ_0001693>hsa-miR-570-5p
hsa_circ_0001693>hsa-miR-548a-5p
hsa_circ_0001693>hsa-miR-548a-5p
hsa_circ_0001693>hsa-miR-548a-5p
hsa_circ_0001693>hsa-miR-548a-5p
hsa_circ_0001693>hsa-miR-556-5p
hsa_circ_0001693>hsa-miR-556-5p
hsa_circ_0001693>hsa-miR-556-5p
hsa_circ_0001693>hsa-miR-556-5p
hsa_circ_0001693>hsa-miR-556-5p
hsa_circ_0001693>hsa-miR-556-5p
hsa_circ_0001693>hsa-miR-556-5p
hsa_circ_0001693>hsa-miR-561-3p
hsa_circ_0001693>hsa-miR-561-3p
hsa_circ_0001693>hsa-miR-561-3p
hsa_circ_0001693>hsa-miR-561-3p
hsa_circ_0001693>hsa-miR-561-3p
hsa_circ_0001693>hsa-miR-5694
hsa_circ_0001693>hsa-miR-5694
hsa_circ_0001693>hsa-miR-5694
hsa_circ_0001693>hsa-miR-5694
hsa_circ_0001693>hsa-miR-605-5p
hsa_circ_0001693>hsa-miR-605-5p
hsa_circ_0001693>hsa-miR-6774-5p
hsa_circ_0001693>hsa-miR-6774-5p
hsa_circ_0001693>hsa-miR-6774-5p
hsa_circ_0001693>hsa-miR-6774-5p
hsa_circ_0001693>hsa-miR-6774-5p
hsa_circ_0001693>hsa-miR-6774-5p
hsa_circ_0001693>hsa-miR-6774-5p
hsa_circ_0001693>hsa-miR-6774-5p
hsa_circ_0001693>hsa-miR-3617-5p
hsa_circ_0001693>hsa-miR-3617-5p
hsa_circ_0001693>hsa-miR-3617-5p
hsa_circ_0001693>hsa-miR-654-5p
hsa_circ_0001693>hsa-miR-654-5p
hsa_circ_0001693>hsa-miR-654-5p
hsa_circ_0001693>hsa-miR-654-5p
hsa_circ_0001693>hsa-miR-654-5p
hsa_circ_0001693>hsa-miR-654-5p
hsa_circ_0001693>hsa-miR-660-5p
hsa_circ_0001693>hsa-miR-660-5p
hsa_circ_0001693>hsa-miR-660-5p
hsa_circ_0001693>hsa-miR-660-5p
hsa_circ_0001693>hsa-miR-660-5p
hsa_circ_0001693>hsa-miR-660-5p
hsa_circ_0001693>hsa-miR-660-5p
hsa_circ_0001693>hsa-miR-6869-5p
hsa_circ_0001693>hsa-miR-6869-5p
hsa_circ_0001693>hsa-miR-6869-5p
hsa_circ_0001693>hsa-miR-6869-5p
hsa_circ_0001693>hsa-miR-6869-5p
hsa_circ_0001693>hsa-miR-6873-3p
hsa_circ_0001693>hsa-miR-6873-3p
hsa_circ_0001693>hsa-miR-6873-3p
hsa_circ_0001693>hsa-miR-6873-3p
hsa_circ_0001693>hsa-miR-6873-3p
hsa_circ_0001693>hsa-miR-6873-3p
hsa_circ_0001693>hsa-miR-6873-3p
hsa_circ_0001693>hsa-miR-6873-3p
hsa_circ_0001693>hsa-miR-6873-3p
hsa_circ_0001693>hsa-miR-6873-3p
hsa_circ_0001693>hsa-miR-6873-3p
hsa_circ_0001693>hsa-miR-6873-3p
hsa_circ_0001693>hsa-miR-6873-3p
hsa_circ_0001693>hsa-miR-6873-3p
hsa_circ_0001693>hsa-miR-6873-3p
hsa_circ_0001699>hsa-miR-103a-3p
hsa_circ_0001699>hsa-miR-103a-3p
hsa_circ_0001699>hsa-miR-103a-3p
hsa_circ_0001699>hsa-miR-129-5p
hsa_circ_0001699>hsa-miR-6866-3p
hsa_circ_0001699>hsa-miR-2355-5p
hsa_circ_0001699>hsa-miR-3653-5p
hsa_circ_0001699>hsa-miR-3655
hsa_circ_0001699>hsa-miR-378c
hsa_circ_0001699>hsa-miR-516a-5p
hsa_circ_0001699>hsa-miR-544a
hsa_circ_0001699>hsa-miR-570-5p
hsa_circ_0001699>hsa-miR-561-3p
hsa_circ_0001699>hsa-miR-5694
hsa_circ_0001699>hsa-miR-605-5p
hsa_circ_0001699>hsa-miR-3617-5p
hsa_circ_0001699>hsa-miR-758-5p
hsa_circ_0001726>hsa-miR-103a-3p
hsa_circ_0001726>hsa-miR-129-5p
hsa_circ_0001726>hsa-miR-129-5p
hsa_circ_0001726>hsa-miR-106b-5p
hsa_circ_0001726>hsa-miR-188-3p
hsa_circ_0001726>hsa-miR-188-3p
hsa_circ_0001726>hsa-miR-188-3p
hsa_circ_0001726>hsa-miR-193a-5p
hsa_circ_0001726>hsa-miR-193a-5p
hsa_circ_0001726>hsa-miR-193a-5p
hsa_circ_0001726>hsa-miR-2115-5p
hsa_circ_0001726>hsa-miR-2355-5p
hsa_circ_0001726>hsa-miR-2355-5p
hsa_circ_0001726>hsa-miR-2355-5p
hsa_circ_0001726>hsa-miR-2355-5p
hsa_circ_0001726>hsa-miR-3120-5p
hsa_circ_0001726>hsa-miR-3198
hsa_circ_0001726>hsa-miR-3198
hsa_circ_0001726>hsa-miR-3653-5p
hsa_circ_0001726>hsa-miR-3653-5p
hsa_circ_0001726>hsa-miR-3657
hsa_circ_0001726>hsa-miR-3680-5p
hsa_circ_0001726>hsa-miR-378c
hsa_circ_0001726>hsa-miR-544a
hsa_circ_0001726>hsa-miR-548ah-5p
hsa_circ_0001726>hsa-miR-3617-5p
hsa_circ_0001727>hsa-miR-1266-3p
hsa_circ_0001727>hsa-miR-1287-3p
hsa_circ_0001727>hsa-miR-106b-5p
hsa_circ_0001727>hsa-miR-193a-5p
hsa_circ_0001727>hsa-miR-193a-5p
hsa_circ_0001727>hsa-miR-2115-5p
hsa_circ_0001727>hsa-miR-3197
hsa_circ_0001727>hsa-miR-3197
hsa_circ_0001727>hsa-miR-3653-5p
hsa_circ_0001727>hsa-miR-3653-5p
hsa_circ_0001727>hsa-miR-3657
hsa_circ_0001727>hsa-miR-548ah-5p
hsa_circ_0001727>hsa-miR-561-3p
hsa_circ_0001727>hsa-miR-6774-5p
hsa_circ_0001747>hsa-miR-1266-3p
hsa_circ_0001747>hsa-miR-2115-5p
hsa_circ_0001747>hsa-miR-2355-5p
hsa_circ_0001747>hsa-miR-92b-3p
hsa_circ_0001747>hsa-miR-3655
hsa_circ_0001747>hsa-miR-374b-5p
hsa_circ_0001747>hsa-miR-378c
hsa_circ_0001747>hsa-miR-561-3p
hsa_circ_0001810>hsa-miR-103a-3p
hsa_circ_0001810>hsa-miR-1254
hsa_circ_0001810>hsa-miR-3655
hsa_circ_0001811>hsa-miR-1254
hsa_circ_0001811>hsa-miR-3198
hsa_circ_0001811>hsa-miR-374b-5p
hsa_circ_0001811>hsa-miR-376a-2-5p
hsa_circ_0001811>hsa-miR-376a-2-5p
hsa_circ_0001811>hsa-miR-561-3p
hsa_circ_0001861>hsa-miR-103a-3p
hsa_circ_0001861>hsa-miR-1287-3p
hsa_circ_0001861>hsa-miR-4306
hsa_circ_0001861>hsa-miR-188-3p
hsa_circ_0001861>hsa-miR-188-3p
hsa_circ_0001861>hsa-miR-3655
hsa_circ_0001861>hsa-miR-4433a-5p
hsa_circ_0001861>hsa-miR-4733-5p
hsa_circ_0002024>hsa-miR-103a-3p
hsa_circ_0002024>hsa-miR-103a-3p
hsa_circ_0002024>hsa-miR-103a-3p
hsa_circ_0002024>hsa-miR-103a-3p
hsa_circ_0002024>hsa-miR-129-5p
hsa_circ_0002024>hsa-miR-129-5p
hsa_circ_0002024>hsa-miR-4306
hsa_circ_0002024>hsa-miR-6866-3p
hsa_circ_0002024>hsa-miR-92b-3p
hsa_circ_0002024>hsa-miR-3202
hsa_circ_0002024>hsa-miR-3653-5p
hsa_circ_0002024>hsa-miR-3655
hsa_circ_0002024>hsa-miR-3680-5p
hsa_circ_0002024>hsa-miR-376a-2-5p
hsa_circ_0002024>hsa-miR-378c
hsa_circ_0002024>hsa-miR-378c
hsa_circ_0002024>hsa-miR-4433a-5p
hsa_circ_0002024>hsa-miR-505-5p
hsa_circ_0002024>hsa-miR-513a-5p
hsa_circ_0002024>hsa-miR-516a-5p
hsa_circ_0002024>hsa-miR-544a
hsa_circ_0002024>hsa-miR-544a
hsa_circ_0002024>hsa-miR-548a-5p
hsa_circ_0002024>hsa-miR-6873-3p
hsa_circ_0002130>hsa-miR-188-3p
hsa_circ_0002130>hsa-miR-3198
hsa_circ_0002130>hsa-miR-3655
hsa_circ_0002130>hsa-miR-3680-5p
hsa_circ_0002130>hsa-miR-513a-5p
hsa_circ_0002130>hsa-miR-556-5p
hsa_circ_0002190>hsa-miR-3657
hsa_circ_0002190>hsa-miR-376a-2-5p
hsa_circ_0002190>hsa-miR-505-5p
hsa_circ_0002190>hsa-miR-513a-5p
hsa_circ_0002190>hsa-miR-5694
hsa_circ_0002190>hsa-miR-3617-5p
hsa_circ_0002190>hsa-miR-6873-3p
hsa_circ_0002490>hsa-miR-125b-5p
hsa_circ_0002490>hsa-miR-3198
hsa_circ_0002490>hsa-miR-570-5p
hsa_circ_0002490>hsa-miR-548a-5p
hsa_circ_0002490>hsa-miR-654-5p
hsa_circ_0002665>hsa-miR-103a-3p
hsa_circ_0002665>hsa-miR-211-5p
hsa_circ_0002665>hsa-miR-2355-5p
hsa_circ_0002665>hsa-miR-3202
hsa_circ_0002665>hsa-miR-376a-2-5p
hsa_circ_0002665>hsa-miR-605-5p
hsa_circ_0002665>hsa-miR-6774-5p
hsa_circ_0002665>hsa-miR-6873-3p
hsa_circ_0002789>hsa-miR-561-3p
hsa_circ_0003253>hsa-miR-3171
hsa_circ_0003270>hsa-miR-4306
hsa_circ_0003270>hsa-miR-188-3p
hsa_circ_0003270>hsa-miR-193a-5p
hsa_circ_0003270>hsa-miR-3198
hsa_circ_0003270>hsa-miR-3653-5p
hsa_circ_0003270>hsa-miR-378c
hsa_circ_0003270>hsa-miR-561-3p
hsa_circ_0003270>hsa-miR-3617-5p
hsa_circ_0003270>hsa-miR-6873-3p
hsa_circ_0003423>hsa-miR-103a-3p
hsa_circ_0003423>hsa-miR-129-5p
hsa_circ_0003423>hsa-miR-106b-5p
hsa_circ_0003423>hsa-miR-193a-5p
hsa_circ_0003423>hsa-miR-20a-3p
hsa_circ_0003423>hsa-miR-92b-3p
hsa_circ_0003423>hsa-miR-302a-5p
hsa_circ_0003423>hsa-miR-3162-5p
hsa_circ_0003423>hsa-miR-3657
hsa_circ_0003423>hsa-miR-378c
hsa_circ_0003423>hsa-miR-513a-5p
hsa_circ_0003423>hsa-miR-513a-5p
hsa_circ_0003423>hsa-miR-548ah-5p
hsa_circ_0003423>hsa-miR-6774-5p
hsa_circ_0003423>hsa-miR-6873-3p
hsa_circ_0003426>hsa-miR-103a-3p
hsa_circ_0003426>hsa-miR-103a-3p
hsa_circ_0003426>hsa-miR-193a-5p
hsa_circ_0003426>hsa-miR-21-5p
hsa_circ_0003426>hsa-miR-378c
hsa_circ_0003426>hsa-miR-556-5p
hsa_circ_0003426>hsa-miR-561-3p
hsa_circ_0003456>hsa-miR-1266-3p
hsa_circ_0003456>hsa-miR-3171
hsa_circ_0003456>hsa-miR-3171
hsa_circ_0003456>hsa-miR-598-5p
hsa_circ_0003692>hsa-miR-129-5p
hsa_circ_0003692>hsa-miR-129-5p
hsa_circ_0003692>hsa-miR-188-3p
hsa_circ_0003692>hsa-miR-6866-3p
hsa_circ_0003692>hsa-miR-211-5p
hsa_circ_0003692>hsa-miR-21-5p
hsa_circ_0003692>hsa-miR-3171
hsa_circ_0003692>hsa-miR-3197
hsa_circ_0003692>hsa-miR-3202
hsa_circ_0003692>hsa-miR-376a-2-5p
hsa_circ_0003692>hsa-miR-4733-5p
hsa_circ_0003692>hsa-miR-505-5p
hsa_circ_0003692>hsa-miR-570-5p
hsa_circ_0003692>hsa-miR-601
hsa_circ_0003856>hsa-miR-103a-3p
hsa_circ_0003856>hsa-miR-125b-5p
hsa_circ_0003856>hsa-miR-129-5p
hsa_circ_0003856>hsa-miR-513a-5p
hsa_circ_0003856>hsa-miR-601
hsa_circ_0004270>hsa-miR-129-5p
hsa_circ_0004270>hsa-miR-20a-3p
hsa_circ_0004270>hsa-miR-3120-5p
hsa_circ_0004270>hsa-miR-3653-5p
hsa_circ_0004270>hsa-miR-544a
hsa_circ_0004270>hsa-miR-6873-3p
hsa_circ_0004270>hsa-miR-6873-3p
hsa_circ_0004321>hsa-miR-193a-5p
hsa_circ_0004368>hsa-miR-125b-5p
hsa_circ_0004368>hsa-miR-20a-3p
hsa_circ_0004368>hsa-miR-3120-5p
hsa_circ_0004368>hsa-miR-3198
hsa_circ_0004368>hsa-miR-378c
hsa_circ_0004368>hsa-miR-561-3p
hsa_circ_0004368>hsa-miR-5694
hsa_circ_0004368>hsa-miR-605-5p
hsa_circ_0004368>hsa-miR-654-5p
hsa_circ_0004368>hsa-miR-758-5p
hsa_circ_0004368>hsa-miR-758-5p
hsa_circ_0004771>hsa-miR-3120-5p
hsa_circ_0004771>hsa-miR-548a-5p
hsa_circ_0004896>hsa-miR-3680-5p
hsa_circ_0004896>hsa-miR-5694
hsa_circ_0004896>hsa-miR-3617-5p
hsa_circ_0005567>hsa-miR-125b-5p
hsa_circ_0005567>hsa-miR-1266-3p
hsa_circ_0005567>hsa-miR-1287-3p
hsa_circ_0005567>hsa-miR-378c
hsa_circ_0005567>hsa-miR-605-5p
hsa_circ_0005782>hsa-miR-92b-3p
hsa_circ_0005782>hsa-miR-3171
hsa_circ_0005782>hsa-miR-3202
hsa_circ_0005782>hsa-miR-544a
hsa_circ_0005782>hsa-miR-6774-5p
hsa_circ_0005782>hsa-miR-6873-3p
hsa_circ_0005941>hsa-miR-1266-3p
hsa_circ_0005941>hsa-miR-2115-5p
hsa_circ_0005941>hsa-miR-374b-5p
hsa_circ_0005941>hsa-miR-513a-5p
hsa_circ_0005941>hsa-miR-544a
hsa_circ_0005941>hsa-miR-654-5p
hsa_circ_0005941>hsa-miR-654-5p
hsa_circ_0006137>hsa-miR-2115-5p
hsa_circ_0006137>hsa-miR-3120-5p
hsa_circ_0006137>hsa-miR-513a-5p
hsa_circ_0006137>hsa-miR-601
hsa_circ_0006137>hsa-miR-758-5p
hsa_circ_0006208>hsa-miR-193a-5p
hsa_circ_0006208>hsa-miR-3120-5p
hsa_circ_0006208>hsa-miR-5694
hsa_circ_0006354>hsa-miR-3655
hsa_circ_0006382>hsa-miR-544a
hsa_circ_0006382>hsa-miR-570-5p
hsa_circ_0006459>hsa-miR-6866-3p
hsa_circ_0006459>hsa-miR-544a
hsa_circ_0006459>hsa-miR-654-5p
hsa_circ_0006459>hsa-miR-6873-3p
hsa_circ_0006528>hsa-miR-1266-3p
hsa_circ_0006528>hsa-miR-92b-3p
hsa_circ_0006528>hsa-miR-302a-5p
hsa_circ_0006528>hsa-miR-3605-5p
hsa_circ_0006528>hsa-miR-3657
hsa_circ_0006528>hsa-miR-376a-2-5p
hsa_circ_0006528>hsa-miR-378c
hsa_circ_0006528>hsa-miR-3617-5p
hsa_circ_0006528>hsa-miR-3617-5p
hsa_circ_0006528>hsa-miR-660-5p
hsa_circ_0006539>hsa-let-7g-5p
hsa_circ_0006539>hsa-miR-302a-5p
hsa_circ_0006539>hsa-miR-3198
hsa_circ_0006539>hsa-miR-3202
hsa_circ_0006892>hsa-miR-125b-5p
hsa_circ_0006892>hsa-miR-188-3p
hsa_circ_0006892>hsa-miR-2115-5p
hsa_circ_0006892>hsa-miR-2355-5p
hsa_circ_0006892>hsa-miR-3171
hsa_circ_0006892>hsa-miR-3198
hsa_circ_0006892>hsa-miR-3605-5p
hsa_circ_0006892>hsa-miR-3653-5p
hsa_circ_0006892>hsa-miR-4433a-5p
hsa_circ_0006892>hsa-miR-4743-5p
hsa_circ_0006892>hsa-miR-561-3p
hsa_circ_0006892>hsa-miR-654-5p
hsa_circ_0007059>hsa-miR-188-3p
hsa_circ_0007059>hsa-miR-6866-3p
hsa_circ_0007059>hsa-miR-2355-5p
hsa_circ_0007059>hsa-miR-3120-5p
hsa_circ_0007761>hsa-miR-125b-5p
hsa_circ_0007761>hsa-miR-3197
hsa_circ_0007761>hsa-miR-3197
hsa_circ_0007761>hsa-miR-4433a-5p
hsa_circ_0007848>hsa-miR-129-5p
hsa_circ_0007848>hsa-miR-3653-5p
hsa_circ_0007848>hsa-miR-598-5p
hsa_circ_0007848>hsa-miR-6873-3p
hsa_circ_0007848>hsa-miR-6873-3p
hsa_circ_0007848>hsa-miR-758-5p
hsa_circ_0008267>hsa-miR-129-5p
hsa_circ_0008267>hsa-miR-129-5p
hsa_circ_0008267>hsa-miR-129-5p
hsa_circ_0008267>hsa-miR-6866-3p
hsa_circ_0008267>hsa-miR-211-5p
hsa_circ_0008267>hsa-miR-20a-3p
hsa_circ_0008267>hsa-miR-2355-5p
hsa_circ_0008267>hsa-miR-3653-5p
hsa_circ_0008267>hsa-miR-374b-5p
hsa_circ_0008267>hsa-miR-516a-5p
hsa_circ_0008267>hsa-miR-570-5p
hsa_circ_0008267>hsa-miR-556-5p
hsa_circ_0008267>hsa-miR-605-5p
hsa_circ_0008267>hsa-miR-660-5p
hsa_circ_0008488>hsa-miR-106b-5p
hsa_circ_0008488>hsa-miR-4306
hsa_circ_0008488>hsa-miR-548ah-5p
hsa_circ_0008488>hsa-miR-654-5p
hsa_circ_0008554>hsa-miR-1254
hsa_circ_0008554>hsa-miR-1254
hsa_circ_0008554>hsa-miR-193a-5p
hsa_circ_0008554>hsa-miR-3653-5p
hsa_circ_0008554>hsa-miR-6774-5p
hsa_circ_0008554>hsa-miR-654-5p
hsa_circ_0008554>hsa-miR-654-5p
hsa_circ_0008554>hsa-miR-654-5p
hsa_circ_0008554>hsa-miR-654-5p
hsa_circ_0008647>hsa-miR-1266-3p
hsa_circ_0008647>hsa-miR-92b-3p
hsa_circ_0008647>hsa-miR-302a-5p
hsa_circ_0008647>hsa-miR-3605-5p
hsa_circ_0008647>hsa-miR-3657
hsa_circ_0008647>hsa-miR-376a-2-5p
hsa_circ_0008647>hsa-miR-378c
hsa_circ_0008647>hsa-miR-561-3p
hsa_circ_0008647>hsa-miR-605-5p
hsa_circ_0008647>hsa-miR-605-5p
hsa_circ_0008647>hsa-miR-3617-5p
hsa_circ_0008647>hsa-miR-3617-5p
hsa_circ_0008647>hsa-miR-660-5p
hsa_circ_0008817>hsa-miR-2115-5p
hsa_circ_0008817>hsa-miR-3120-5p
hsa_circ_0008817>hsa-miR-3655
hsa_circ_0008817>hsa-miR-513a-5p
hsa_circ_0008817>hsa-miR-516a-5p
hsa_circ_0008934>hsa-miR-103a-3p
hsa_circ_0008934>hsa-miR-1266-3p
hsa_circ_0008934>hsa-miR-129-5p
hsa_circ_0008934>hsa-miR-193a-5p
hsa_circ_0008934>hsa-miR-92b-3p
hsa_circ_0008934>hsa-miR-3197
hsa_circ_0008934>hsa-miR-3605-5p
hsa_circ_0008934>hsa-miR-3653-5p
hsa_circ_0008934>hsa-miR-4733-5p
hsa_circ_0008934>hsa-miR-4733-5p
hsa_circ_0008952>hsa-miR-103a-3p
hsa_circ_0008952>hsa-miR-1254
hsa_circ_0008952>hsa-miR-106b-5p
hsa_circ_0008952>hsa-miR-188-3p
hsa_circ_0008952>hsa-miR-211-5p
hsa_circ_0008952>hsa-miR-20a-3p
hsa_circ_0008952>hsa-miR-3202
hsa_circ_0008952>hsa-miR-4733-5p
hsa_circ_0008952>hsa-miR-544a
hsa_circ_0008952>hsa-miR-548ah-5p
hsa_circ_0008952>hsa-miR-6774-5p
hsa_circ_0008952>hsa-miR-3617-5p
hsa_circ_0008952>hsa-miR-660-5p
hsa_circ_0008952>hsa-miR-660-5p
hsa_circ_0008952>hsa-miR-6873-3p
hsa_circ_0014614>hsa-miR-1266-3p
hsa_circ_0014614>hsa-miR-1266-3p
hsa_circ_0014614>hsa-miR-211-5p
hsa_circ_0014614>hsa-miR-6873-3p
hsa_circ_0023936>hsa-miR-103a-3p
hsa_circ_0023936>hsa-miR-3120-5p
hsa_circ_0023936>hsa-miR-3655
hsa_circ_0023936>hsa-miR-3655
hsa_circ_0028899>hsa-miR-20a-3p
hsa_circ_0028899>hsa-miR-3657
hsa_circ_0028899>hsa-miR-601
hsa_circ_0036629>hsa-miR-103a-3p
hsa_circ_0036629>hsa-miR-125b-5p
hsa_circ_0036629>hsa-miR-129-5p
hsa_circ_0036629>hsa-miR-4306
hsa_circ_0036629>hsa-miR-92b-3p
hsa_circ_0036629>hsa-miR-3162-5p
hsa_circ_0036629>hsa-miR-3202
hsa_circ_0036629>hsa-miR-3202
hsa_circ_0036629>hsa-miR-4433a-5p
hsa_circ_0036629>hsa-miR-513a-5p
hsa_circ_0036629>hsa-miR-513a-5p
hsa_circ_0036629>hsa-miR-561-3p
hsa_circ_0036629>hsa-miR-601
hsa_circ_0036629>hsa-miR-654-5p
hsa_circ_0040823>hsa-miR-3198
hsa_circ_0040823>hsa-miR-3657
hsa_circ_0040823>hsa-miR-378c
hsa_circ_0040823>hsa-miR-654-5p
hsa_circ_0070562>hsa-let-7g-5p
hsa_circ_0070562>hsa-miR-103a-3p
hsa_circ_0070562>hsa-miR-103a-3p
hsa_circ_0070562>hsa-miR-125b-5p
hsa_circ_0070562>hsa-miR-125b-5p
hsa_circ_0070562>hsa-miR-1266-3p
hsa_circ_0070562>hsa-miR-1266-3p
hsa_circ_0070562>hsa-miR-1266-3p
hsa_circ_0070562>hsa-miR-1266-3p
hsa_circ_0070562>hsa-miR-1266-3p
hsa_circ_0070562>hsa-miR-129-5p
hsa_circ_0070562>hsa-miR-129-5p
hsa_circ_0070562>hsa-miR-129-5p
hsa_circ_0070562>hsa-miR-106b-5p
hsa_circ_0070562>hsa-miR-4306
hsa_circ_0070562>hsa-miR-6866-3p
hsa_circ_0070562>hsa-miR-193a-5p
hsa_circ_0070562>hsa-miR-193a-5p
hsa_circ_0070562>hsa-miR-211-5p
hsa_circ_0070562>hsa-miR-211-5p
hsa_circ_0070562>hsa-miR-20a-3p
hsa_circ_0070562>hsa-miR-20a-3p
hsa_circ_0070562>hsa-miR-2115-5p
hsa_circ_0070562>hsa-miR-2115-5p
hsa_circ_0070562>hsa-miR-92b-3p
hsa_circ_0070562>hsa-miR-92b-3p
hsa_circ_0070562>hsa-miR-302a-5p
hsa_circ_0070562>hsa-miR-3120-5p
hsa_circ_0070562>hsa-miR-3198
hsa_circ_0070562>hsa-miR-3202
hsa_circ_0070562>hsa-miR-3202
hsa_circ_0070562>hsa-miR-3653-5p
hsa_circ_0070562>hsa-miR-3653-5p
hsa_circ_0070562>hsa-miR-3655
hsa_circ_0070562>hsa-miR-3655
hsa_circ_0070562>hsa-miR-3657
hsa_circ_0070562>hsa-miR-3680-5p
hsa_circ_0070562>hsa-miR-3680-5p
hsa_circ_0070562>hsa-miR-3680-5p
hsa_circ_0070562>hsa-miR-376a-2-5p
hsa_circ_0070562>hsa-miR-4433a-5p
hsa_circ_0070562>hsa-miR-505-5p
hsa_circ_0070562>hsa-miR-505-5p
hsa_circ_0070562>hsa-miR-513a-5p
hsa_circ_0070562>hsa-miR-513a-5p
hsa_circ_0070562>hsa-miR-513a-5p
hsa_circ_0070562>hsa-miR-513a-5p
hsa_circ_0070562>hsa-miR-516a-5p
hsa_circ_0070562>hsa-miR-516a-5p
hsa_circ_0070562>hsa-miR-544a
hsa_circ_0070562>hsa-miR-544a
hsa_circ_0070562>hsa-miR-544a
hsa_circ_0070562>hsa-miR-544a
hsa_circ_0070562>hsa-miR-544a
hsa_circ_0070562>hsa-miR-544a
hsa_circ_0070562>hsa-miR-548ah-5p
hsa_circ_0070562>hsa-miR-556-5p
hsa_circ_0070562>hsa-miR-556-5p
hsa_circ_0070562>hsa-miR-561-3p
hsa_circ_0070562>hsa-miR-6774-5p
hsa_circ_0070562>hsa-miR-6774-5p
hsa_circ_0070562>hsa-miR-6774-5p
hsa_circ_0070562>hsa-miR-654-5p
hsa_circ_0070562>hsa-miR-6873-3p
hsa_circ_0070562>hsa-miR-758-5p
hsa_circ_0070562>hsa-miR-758-5p
hsa_circ_0070562>hsa-miR-758-5p
hsa_circ_0074371>hsa-miR-3120-5p
hsa_circ_0074371>hsa-miR-3653-5p
hsa_circ_0074371>hsa-miR-505-5p
hsa_circ_0074371>hsa-miR-556-5p
hsa_circ_0083465>hsa-miR-1254
hsa_circ_0083465>hsa-miR-129-5p
hsa_circ_0083465>hsa-miR-378c
hsa_circ_0083465>hsa-miR-378c
hsa_circ_0085616>hsa-miR-378c
hsa_circ_0085616>hsa-miR-654-5p
hsa_circ_0089371>hsa-miR-188-3p
hsa_circ_0089371>hsa-miR-3655
hsa_circ_0089371>hsa-miR-3655
hsa_circ_0089371>hsa-miR-378c
hsa_circ_0089371>hsa-miR-4733-5p
hsa_circ_0089371>hsa-miR-513a-5p
hsa_circ_0099549>hsa-let-7g-5p
hsa_circ_0099549>hsa-miR-125b-5p
hsa_circ_0099549>hsa-miR-1266-3p
hsa_circ_0099549>hsa-miR-1266-3p
hsa_circ_0099549>hsa-miR-129-5p
hsa_circ_0099549>hsa-miR-129-5p
hsa_circ_0099549>hsa-miR-4306
hsa_circ_0099549>hsa-miR-4306
hsa_circ_0099549>hsa-miR-211-5p
hsa_circ_0099549>hsa-miR-21-5p
hsa_circ_0099549>hsa-miR-2355-5p
hsa_circ_0099549>hsa-miR-92b-3p
hsa_circ_0099549>hsa-miR-92b-3p
hsa_circ_0099549>hsa-miR-3120-5p
hsa_circ_0099549>hsa-miR-3120-5p
hsa_circ_0099549>hsa-miR-3202
hsa_circ_0099549>hsa-miR-3605-5p
hsa_circ_0099549>hsa-miR-3653-5p
hsa_circ_0099549>hsa-miR-374b-5p
hsa_circ_0099549>hsa-miR-516a-5p
hsa_circ_0099549>hsa-miR-548a-5p
hsa_circ_0099549>hsa-miR-561-3p
hsa_circ_0099549>hsa-miR-598-5p
hsa_circ_0099549>hsa-miR-605-5p
hsa_circ_0099549>hsa-miR-6774-5p
hsa_circ_0099549>hsa-miR-6774-5p
hsa_circ_0099549>hsa-miR-6774-5p
hsa_circ_0099549>hsa-miR-3617-5p
hsa_circ_0099549>hsa-miR-654-5p
hsa_circ_0099549>hsa-miR-6873-3p
hsa_circ_0099549>hsa-miR-6873-3p
hsa_circ_0101692>hsa-miR-1266-3p
hsa_circ_0101692>hsa-miR-129-5p
hsa_circ_0101692>hsa-miR-188-3p
hsa_circ_0101692>hsa-miR-3198
hsa_circ_0101692>hsa-miR-376a-2-5p
hsa_circ_0101692>hsa-miR-4733-5p
hsa_circ_0101692>hsa-miR-4733-5p
hsa_circ_0101692>hsa-miR-544a
hsa_circ_0101692>hsa-miR-548a-5p
hsa_circ_0101692>hsa-miR-5694
hsa_circ_0101692>hsa-miR-3617-5p
hsa_circ_0108703>hsa-miR-125b-5p
hsa_circ_0108703>hsa-miR-129-5p
hsa_circ_0108703>hsa-miR-129-5p
hsa_circ_0108703>hsa-miR-3680-5p
hsa_circ_0108703>hsa-miR-378c
hsa_circ_0108703>hsa-miR-561-3p
hsa_circ_0108703>hsa-miR-561-3p
hsa_circ_0108703>hsa-miR-5694
hsa_circ_0133996>hsa-miR-1266-3p
hsa_circ_0133996>hsa-miR-1266-3p
hsa_circ_0133996>hsa-miR-1287-3p
hsa_circ_0133996>hsa-miR-129-5p
hsa_circ_0133996>hsa-miR-188-3p
hsa_circ_0133996>hsa-miR-211-5p
hsa_circ_0133996>hsa-miR-20a-3p
hsa_circ_0133996>hsa-miR-2115-5p
hsa_circ_0133996>hsa-miR-2355-5p
hsa_circ_0133996>hsa-miR-3202
hsa_circ_0133996>hsa-miR-3605-5p
hsa_circ_0133996>hsa-miR-3655
hsa_circ_0133996>hsa-miR-374b-5p
hsa_circ_0133996>hsa-miR-4433a-5p
hsa_circ_0133996>hsa-miR-570-5p
hsa_circ_0133996>hsa-miR-556-5p
hsa_circ_0133996>hsa-miR-5694
hsa_circ_0133996>hsa-miR-601
hsa_circ_0133996>hsa-miR-6869-5p
hsa_circ_0133996>hsa-miR-6873-3p
