# Supplementary material for: Identification of hsa_circ_0002024 as a prognostic competing endogenous RNA (ceRNA) through the hsa_miR_129-5p/Anti-Silencing Function 1B Histone Chaperone (ASF1B) axis in renal cell carcinoma
Source: Bioengineered. 2021 Sep 13;12(1):6579–93. doi: 10.1080/21655979.2021.1974650 (PMC8806722; doi:10.1080/21655979.2021.1974650)
Supplement: Supplemental Material [file KBIE_A_1974650_SM9141.zip › circRNA-miRNA ineractions/circRNA-miRNA-cross-over.txt]

hsa-miR-4743-5p	KIF18B
hsa-miR-129-5p	SPC24
hsa-miR-505-5p	ASF1B
hsa-miR-1266-3p	ASF1B
hsa-miR-3197	SPC24
hsa-miR-193a-5p	PLK1
hsa-miR-1254	UBE2C
hsa-miR-6774-5p	KIF18B
hsa-miR-3120-5p	EME1
hsa-miR-3197	E2F2
hsa-miR-1254	HJURP
hsa-miR-3197	HJURP
hsa-miR-3198	HJURP
hsa-miR-3197	E2F7
hsa-miR-6774-5p	RRM2
hsa-miR-3120-5p	SKA1
hsa-miR-598-5p	TROAP
hsa-miR-654-5p	PLK1
hsa-miR-1254	TROAP
hsa-miR-1254	BIRC5
hsa-miR-92b-3p	SPC24
hsa-miR-6866-3p	KIF18B
hsa-miR-3162-5p	CENPA
hsa-miR-6774-5p	CDC45
hsa-miR-1254	IQGAP3
hsa-miR-6869-5p	TROAP
hsa-miR-3162-5p	CDC6
hsa-miR-211-5p	FOXM1
hsa-miR-4733-5p	SPC24
hsa-miR-3197	KIF18B
hsa-miR-1254	CDC25C
hsa-miR-4743-5p	E2F2
hsa-miR-1254	SPC24
hsa-miR-1266-3p	E2F2
hsa-miR-598-5p	PIMREG
hsa-miR-6869-5p	KIF18B
hsa-miR-6866-3p	AURKB
hsa-miR-3202	PIMREG
hsa-miR-605-5p	SPC24
hsa-miR-3162-5p	PIMREG
hsa-miR-3202	TROAP
hsa-miR-3197	RRM2
hsa-miR-660-5p	DEPDC1
hsa-miR-193a-5p	RRM2
hsa-miR-3120-5p	RRM2
hsa-miR-6869-5p	SPC24
hsa-miR-3653-5p	TROAP
hsa-miR-3198	BIRC5
hsa-miR-3655	EME1
hsa-miR-3198	PIMREG
hsa-miR-4433a-5p	FOXM1
hsa-miR-3162-5p	PKMYT1
hsa-miR-1266-3p	SKA1
hsa-miR-1254	PIMREG
hsa-miR-193a-5p	PIMREG
hsa-miR-6774-5p	PKMYT1
hsa-miR-103a-3p	MELK
hsa-miR-6869-5p	SKA1
hsa-miR-378c	TROAP
hsa-miR-6774-5p	MYBL2
hsa-miR-4433a-5p	TROAP
hsa-miR-188-3p	PLK1
hsa-miR-6869-5p	PIMREG
hsa-miR-6869-5p	FOXM1
hsa-miR-3120-5p	TROAP
hsa-miR-92b-3p	ASF1B
hsa-miR-3605-5p	FOXM1
hsa-miR-6873-3p	SPC24
hsa-miR-3120-5p	SPC24
hsa-miR-3162-5p	AURKB
hsa-miR-601	PKMYT1
hsa-miR-2355-5p	NEIL3
hsa-miR-3197	SKA1
hsa-miR-193a-5p	ASF1B
hsa-miR-3198	FOXM1
hsa-miR-598-5p	SPC24
hsa-miR-3197	MKI67
hsa-miR-1254	CDCA7
hsa-miR-3162-5p	BIRC5
hsa-miR-188-3p	SPC24
hsa-miR-3162-5p	FAM72C
hsa-miR-3120-5p	HJURP
hsa-miR-654-5p	ASF1B
hsa-miR-654-5p	PIMREG
hsa-miR-6866-3p	SPC24
hsa-miR-1254	UHRF1
hsa-miR-3655	SPC24
hsa-miR-1254	CDC45
hsa-miR-3198	CDC45
hsa-miR-6869-5p	BIRC5
hsa-miR-4433a-5p	SPC24
hsa-miR-3162-5p	ASF1B
hsa-miR-3198	ASF1B
hsa-miR-193a-5p	SPC24
hsa-miR-3202	ASF1B
hsa-miR-211-5p	TROAP
hsa-miR-3202	BIRC5
hsa-miR-1254	ASF1B
hsa-miR-193a-5p	KIF18B
hsa-miR-3120-5p	BUB1
hsa-miR-193a-5p	PKMYT1
hsa-miR-6873-3p	MKI67
hsa-miR-1254	PCLAF
hsa-miR-1254	KIF18B
hsa-miR-505-5p	PLK1
hsa-miR-3605-5p	CDCA7
hsa-miR-1254	FOXM1
hsa-miR-3655	CDC45
hsa-miR-654-5p	TROAP
hsa-miR-1266-3p	MYBL2
hsa-miR-505-5p	PKMYT1
hsa-miR-4433a-5p	KIF18B
hsa-miR-6869-5p	CDC45
hsa-miR-1254	RRM2
hsa-miR-6774-5p	PIMREG
hsa-miR-129-5p	ASF1B
hsa-miR-193a-5p	TROAP
hsa-miR-4743-5p	EME1
hsa-miR-3162-5p	IQGAP3
hsa-miR-1254	SKA1
