# Supplementary material for: Identification of hsa_circ_0002024 as a prognostic competing endogenous RNA (ceRNA) through the hsa_miR_129-5p/Anti-Silencing Function 1B Histone Chaperone (ASF1B) axis in renal cell carcinoma
Source: Bioengineered. 2021 Sep 13;12(1):6579–93. doi: 10.1080/21655979.2021.1974650 (PMC8806722; doi:10.1080/21655979.2021.1974650)
Supplement: Supplemental Material [file KBIE_A_1974650_SM9141.zip › miRNA-mRNA interactions/mRNA_miRanda_result_final.txt]

hsa-miR-605-5p>POLQ
hsa-miR-605-5p>SKA1
hsa-miR-605-5p>CENPA
hsa-miR-605-5p>MYBL2
hsa-miR-605-5p>PCLAF
hsa-miR-605-5p>IQGAP3
hsa-miR-605-5p>MKI67
hsa-miR-605-5p>FOXM1
hsa-miR-605-5p>E2F2
hsa-miR-605-5p>CDC45
hsa-miR-605-5p>GTSE1
hsa-miR-605-5p>KIF20A
hsa-miR-605-5p>CDC25C
hsa-miR-605-5p>TROAP
hsa-miR-605-5p>SPC24
hsa-miR-605-5p>KIF18B
hsa-miR-605-5p>RRM2
hsa-miR-598-5p>POLQ
hsa-miR-598-5p>SKA1
hsa-miR-598-5p>CENPA
hsa-miR-598-5p>PIMREG
hsa-miR-598-5p>PKMYT1
hsa-miR-598-5p>CDC6
hsa-miR-598-5p>ASF1B
hsa-miR-598-5p>TPX2
hsa-miR-598-5p>PLK1
hsa-miR-598-5p>RRM2
hsa-miR-598-5p>PCLAF
hsa-miR-598-5p>EME1
hsa-miR-598-5p>BIRC5
hsa-miR-598-5p>E2F7
hsa-miR-598-5p>IQGAP3
hsa-miR-598-5p>MKI67
hsa-miR-598-5p>FAM72C
hsa-miR-598-5p>MCM10
hsa-miR-598-5p>FOXM1
hsa-miR-598-5p>E2F2
hsa-miR-598-5p>CEP55
hsa-miR-598-5p>FAM111B
hsa-miR-598-5p>TROAP
hsa-miR-598-5p>KIF14
hsa-miR-598-5p>CDC45
hsa-miR-598-5p>ANLN
hsa-miR-598-5p>GTSE1
hsa-miR-598-5p>DEPDC1
hsa-miR-598-5p>HJURP
hsa-miR-598-5p>CDCA7
hsa-miR-598-5p>SPC24
hsa-miR-598-5p>MELK
hsa-miR-598-5p>NCAPG
hsa-miR-598-5p>UHRF1
hsa-miR-598-5p>KIF18B
hsa-miR-598-5p>BUB1
hsa-miR-598-5p>NEIL3
hsa-miR-598-5p>AURKB
hsa-miR-4743-5p>POLQ
hsa-miR-4743-5p>SKA1
hsa-miR-4743-5p>CENPA
hsa-miR-4743-5p>PIMREG
hsa-miR-4743-5p>NEIL3
hsa-miR-4743-5p>PKMYT1
hsa-miR-4743-5p>CDC6
hsa-miR-4743-5p>ASF1B
hsa-miR-4743-5p>NCAPG
hsa-miR-4743-5p>MYBL2
hsa-miR-4743-5p>UBE2C
hsa-miR-4743-5p>TPX2
hsa-miR-4743-5p>PLK1
hsa-miR-4743-5p>RRM2
hsa-miR-4743-5p>CDC25C
hsa-miR-4743-5p>PCLAF
hsa-miR-4743-5p>EME1
hsa-miR-4743-5p>AURKB
hsa-miR-4743-5p>BIRC5
hsa-miR-4743-5p>E2F7
hsa-miR-4743-5p>CDCA7
hsa-miR-4743-5p>MELK
hsa-miR-4743-5p>KIF4A
hsa-miR-4743-5p>IQGAP3
hsa-miR-4743-5p>DEPDC1
hsa-miR-4743-5p>MKI67
hsa-miR-4743-5p>FAM72C
hsa-miR-4743-5p>MCM10
hsa-miR-4743-5p>FOXM1
hsa-miR-4743-5p>E2F2
hsa-miR-4743-5p>CEP55
hsa-miR-4743-5p>DTL
hsa-miR-4743-5p>FAM111B
hsa-miR-4743-5p>KIF14
hsa-miR-4743-5p>CDC45
hsa-miR-4743-5p>ANLN
hsa-miR-4743-5p>GTSE1
hsa-miR-4743-5p>HJURP
hsa-miR-4743-5p>TOP2A
hsa-miR-4743-5p>SPC24
hsa-miR-4743-5p>TROAP
hsa-miR-4743-5p>KIF18B
hsa-miR-4743-5p>UHRF1
hsa-miR-4743-5p>BUB1
hsa-miR-3171>PKMYT1
hsa-miR-3171>KIF18B
hsa-miR-3171>RRM2
hsa-miR-21-5p>CENPA
hsa-miR-21-5p>KIF4A
hsa-miR-21-5p>DTL
hsa-miR-21-5p>RRM2
hsa-miR-193a-5p>POLQ
hsa-miR-193a-5p>SKA1
hsa-miR-193a-5p>CENPA
hsa-miR-193a-5p>PIMREG
hsa-miR-193a-5p>PKMYT1
hsa-miR-193a-5p>CDC6
hsa-miR-193a-5p>ASF1B
hsa-miR-193a-5p>NCAPG
hsa-miR-193a-5p>MYBL2
hsa-miR-193a-5p>TPX2
hsa-miR-193a-5p>PLK1
hsa-miR-193a-5p>RRM2
hsa-miR-193a-5p>PCLAF
hsa-miR-193a-5p>EME1
hsa-miR-193a-5p>BIRC5
hsa-miR-193a-5p>E2F7
hsa-miR-193a-5p>KIF4A
hsa-miR-193a-5p>IQGAP3
hsa-miR-193a-5p>MKI67
hsa-miR-193a-5p>FOXM1
hsa-miR-193a-5p>E2F2
hsa-miR-193a-5p>DTL
hsa-miR-193a-5p>FAM111B
hsa-miR-193a-5p>KIF14
hsa-miR-193a-5p>CDC45
hsa-miR-193a-5p>ANLN
hsa-miR-193a-5p>GTSE1
hsa-miR-193a-5p>HJURP
hsa-miR-193a-5p>CDCA7
hsa-miR-193a-5p>SPC24
hsa-miR-193a-5p>CDC25C
hsa-miR-193a-5p>MELK
hsa-miR-193a-5p>TROAP
hsa-miR-193a-5p>KIF18B
hsa-miR-193a-5p>UHRF1
hsa-miR-193a-5p>FAM72C
hsa-miR-193a-5p>AURKB
hsa-miR-92b-3p>POLQ
hsa-miR-92b-3p>SKA1
hsa-miR-92b-3p>PIMREG
hsa-miR-92b-3p>CDC6
hsa-miR-92b-3p>ASF1B
hsa-miR-92b-3p>NCAPG
hsa-miR-92b-3p>MYBL2
hsa-miR-92b-3p>PLK1
hsa-miR-92b-3p>RRM2
hsa-miR-92b-3p>PCLAF
hsa-miR-92b-3p>EME1
hsa-miR-92b-3p>BIRC5
hsa-miR-92b-3p>E2F7
hsa-miR-92b-3p>PKMYT1
hsa-miR-92b-3p>IQGAP3
hsa-miR-92b-3p>DEPDC1
hsa-miR-92b-3p>MKI67
hsa-miR-92b-3p>MCM10
hsa-miR-92b-3p>FOXM1
hsa-miR-92b-3p>E2F2
hsa-miR-92b-3p>FAM111B
hsa-miR-92b-3p>TROAP
hsa-miR-92b-3p>KIF14
hsa-miR-92b-3p>CDC45
hsa-miR-92b-3p>ANLN
hsa-miR-92b-3p>CENPA
hsa-miR-92b-3p>GTSE1
hsa-miR-92b-3p>HJURP
hsa-miR-92b-3p>SPC24
hsa-miR-92b-3p>MELK
hsa-miR-92b-3p>UHRF1
hsa-miR-92b-3p>KIF18B
hsa-miR-92b-3p>NEIL3
hsa-miR-3653-5p>ASF1B
hsa-miR-3653-5p>NCAPG
hsa-miR-3653-5p>CDCA7
hsa-miR-3653-5p>MKI67
hsa-miR-3653-5p>E2F2
hsa-miR-3653-5p>FAM111B
hsa-miR-3653-5p>TROAP
hsa-miR-3653-5p>KIF14
hsa-miR-3653-5p>CDC25C
hsa-miR-3653-5p>MELK
hsa-miR-3653-5p>KIF18B
hsa-miR-3653-5p>SPC24
hsa-miR-211-5p>SKA1
hsa-miR-211-5p>PIMREG
hsa-miR-211-5p>CDC6
hsa-miR-211-5p>ASF1B
hsa-miR-211-5p>MYBL2
hsa-miR-211-5p>TPX2
hsa-miR-211-5p>RRM2
hsa-miR-211-5p>PCLAF
hsa-miR-211-5p>EME1
hsa-miR-211-5p>BIRC5
hsa-miR-211-5p>MKI67
hsa-miR-211-5p>FOXM1
hsa-miR-211-5p>E2F2
hsa-miR-211-5p>FAM111B
hsa-miR-211-5p>TROAP
hsa-miR-211-5p>KIF14
hsa-miR-211-5p>CDC45
hsa-miR-211-5p>CENPA
hsa-miR-211-5p>GTSE1
hsa-miR-211-5p>CDCA7
hsa-miR-211-5p>SPC24
hsa-miR-211-5p>MELK
hsa-miR-211-5p>PLK1
hsa-miR-211-5p>KIF18B
hsa-miR-211-5p>PKMYT1
hsa-miR-660-5p>ANLN
hsa-miR-660-5p>CENPA
hsa-miR-660-5p>PIMREG
hsa-miR-660-5p>TPX2
hsa-miR-660-5p>PCLAF
hsa-miR-660-5p>BIRC5
hsa-miR-660-5p>MELK
hsa-miR-660-5p>CEP55
hsa-miR-660-5p>KIF14
hsa-miR-660-5p>CDC45
hsa-miR-660-5p>DEPDC1
hsa-miR-660-5p>KIF18B
hsa-miR-660-5p>PKMYT1
hsa-miR-654-5p>POLQ
hsa-miR-654-5p>SKA1
hsa-miR-654-5p>PIMREG
hsa-miR-654-5p>PKMYT1
hsa-miR-654-5p>CDC6
hsa-miR-654-5p>ASF1B
hsa-miR-654-5p>NCAPG
hsa-miR-654-5p>TROAP
hsa-miR-654-5p>TPX2
hsa-miR-654-5p>PLK1
hsa-miR-654-5p>PCLAF
hsa-miR-654-5p>BIRC5
hsa-miR-654-5p>E2F7
hsa-miR-654-5p>IQGAP3
hsa-miR-654-5p>DEPDC1
hsa-miR-654-5p>MKI67
hsa-miR-654-5p>E2F2
hsa-miR-654-5p>CEP55
hsa-miR-654-5p>DTL
hsa-miR-654-5p>KIF14
hsa-miR-654-5p>CDC45
hsa-miR-654-5p>ANLN
hsa-miR-654-5p>GTSE1
hsa-miR-654-5p>HJURP
hsa-miR-654-5p>SPC24
hsa-miR-654-5p>CDC25C
hsa-miR-654-5p>KIF18B
hsa-miR-654-5p>UHRF1
hsa-miR-654-5p>FOXM1
hsa-miR-654-5p>RRM2
hsa-miR-654-5p>NEIL3
hsa-miR-129-5p>POLQ
hsa-miR-129-5p>SKA1
hsa-miR-129-5p>CDC6
hsa-miR-129-5p>ASF1B
hsa-miR-129-5p>NCAPG
hsa-miR-129-5p>MYBL2
hsa-miR-129-5p>TPX2
hsa-miR-129-5p>RRM2
hsa-miR-129-5p>PCLAF
hsa-miR-129-5p>EME1
hsa-miR-129-5p>BIRC5
hsa-miR-129-5p>E2F7
hsa-miR-129-5p>PKMYT1
hsa-miR-129-5p>IQGAP3
hsa-miR-129-5p>MKI67
hsa-miR-129-5p>MCM10
hsa-miR-129-5p>FOXM1
hsa-miR-129-5p>E2F2
hsa-miR-129-5p>DTL
hsa-miR-129-5p>TROAP
hsa-miR-129-5p>KIF14
hsa-miR-129-5p>CDC45
hsa-miR-129-5p>CENPA
hsa-miR-129-5p>GTSE1
hsa-miR-129-5p>KIF20A
hsa-miR-129-5p>TOP2A
hsa-miR-129-5p>CDCA7
hsa-miR-129-5p>PIMREG
hsa-miR-129-5p>CDC25C
hsa-miR-129-5p>MELK
hsa-miR-129-5p>PLK1
hsa-miR-129-5p>SPC24
hsa-miR-129-5p>KIF18B
hsa-miR-129-5p>UHRF1
hsa-miR-129-5p>NEIL3
hsa-miR-129-5p>AURKB
hsa-miR-302a-5p>UHRF1
hsa-miR-302a-5p>PKMYT1
hsa-miR-1254>SKA1
hsa-miR-1254>ANLN
hsa-miR-1254>CENPA
hsa-miR-1254>PIMREG
hsa-miR-1254>NEIL3
hsa-miR-1254>PKMYT1
hsa-miR-1254>CDC6
hsa-miR-1254>ASF1B
hsa-miR-1254>NCAPG
hsa-miR-1254>MYBL2
hsa-miR-1254>UBE2C
hsa-miR-1254>TPX2
hsa-miR-1254>PLK1
hsa-miR-1254>RRM2
hsa-miR-1254>CDC25C
hsa-miR-1254>BUB1
hsa-miR-1254>PCLAF
hsa-miR-1254>EME1
hsa-miR-1254>BIRC5
hsa-miR-1254>E2F7
hsa-miR-1254>CDCA7
hsa-miR-1254>KIF4A
hsa-miR-1254>IQGAP3
hsa-miR-1254>DEPDC1
hsa-miR-1254>MKI67
hsa-miR-1254>MCM10
hsa-miR-1254>FOXM1
hsa-miR-1254>E2F2
hsa-miR-1254>CEP55
hsa-miR-1254>DTL
hsa-miR-1254>TROAP
hsa-miR-1254>KIF14
hsa-miR-1254>CDC45
hsa-miR-1254>GTSE1
hsa-miR-1254>HJURP
hsa-miR-1254>SPC24
hsa-miR-1254>MELK
hsa-miR-1254>KIF18B
hsa-miR-1254>UHRF1
hsa-miR-1254>AURKB
hsa-miR-3655>SKA1
hsa-miR-3655>CENPA
hsa-miR-3655>ASF1B
hsa-miR-3655>TPX2
hsa-miR-3655>PLK1
hsa-miR-3655>PCLAF
hsa-miR-3655>BIRC5
hsa-miR-3655>MKI67
hsa-miR-3655>MCM10
hsa-miR-3655>E2F2
hsa-miR-3655>KIF14
hsa-miR-3655>CDC45
hsa-miR-3655>ANLN
hsa-miR-3655>GTSE1
hsa-miR-3655>DEPDC1
hsa-miR-3655>E2F7
hsa-miR-3655>CDCA7
hsa-miR-3655>HJURP
hsa-miR-3655>SPC24
hsa-miR-3655>PIMREG
hsa-miR-3655>MELK
hsa-miR-3655>NCAPG
hsa-miR-3655>TROAP
hsa-miR-3655>EME1
hsa-miR-3655>UHRF1
hsa-miR-3655>FOXM1
hsa-miR-3655>RRM2
hsa-miR-3655>FAM72C
hsa-miR-3655>NEIL3
hsa-miR-3655>AURKB
hsa-miR-601>SKA1
hsa-miR-601>CENPA
hsa-miR-601>PIMREG
hsa-miR-601>CDC6
hsa-miR-601>ASF1B
hsa-miR-601>MYBL2
hsa-miR-601>UBE2C
hsa-miR-601>TPX2
hsa-miR-601>RRM2
hsa-miR-601>CDC25C
hsa-miR-601>PCLAF
hsa-miR-601>EME1
hsa-miR-601>BIRC5
hsa-miR-601>CDCA7
hsa-miR-601>PKMYT1
hsa-miR-601>KIF4A
hsa-miR-601>IQGAP3
hsa-miR-601>MKI67
hsa-miR-601>MCM10
hsa-miR-601>FOXM1
hsa-miR-601>E2F2
hsa-miR-601>CDC45
hsa-miR-601>GTSE1
hsa-miR-601>HJURP
hsa-miR-601>KIF20A
hsa-miR-601>E2F7
hsa-miR-601>TOP2A
hsa-miR-601>MELK
hsa-miR-601>NCAPG
hsa-miR-601>TROAP
hsa-miR-601>SPC24
hsa-miR-601>KIF18B
hsa-miR-601>UHRF1
hsa-miR-601>NEIL3
hsa-miR-3617-5p>MCM10
hsa-miR-3617-5p>NCAPG
hsa-miR-3617-5p>SPC24
hsa-miR-3617-5p>BUB1
hsa-miR-2115-5p>POLQ
hsa-miR-2115-5p>SKA1
hsa-miR-2115-5p>CDC6
hsa-miR-2115-5p>ASF1B
hsa-miR-2115-5p>NCAPG
hsa-miR-2115-5p>PCLAF
hsa-miR-2115-5p>E2F7
hsa-miR-2115-5p>CDCA7
hsa-miR-2115-5p>PKMYT1
hsa-miR-2115-5p>KIF4A
hsa-miR-2115-5p>IQGAP3
hsa-miR-2115-5p>E2F2
hsa-miR-2115-5p>CEP55
hsa-miR-2115-5p>DTL
hsa-miR-2115-5p>TROAP
hsa-miR-2115-5p>KIF14
hsa-miR-2115-5p>CDC45
hsa-miR-2115-5p>SPC24
hsa-miR-2115-5p>MELK
hsa-miR-2115-5p>EME1
hsa-miR-2115-5p>KIF18B
hsa-miR-2115-5p>FOXM1
hsa-miR-2115-5p>RRM2
hsa-miR-3657>SKA1
hsa-miR-3657>PIMREG
hsa-miR-3657>NCAPG
hsa-miR-3657>TPX2
hsa-miR-3657>PCLAF
hsa-miR-3657>IQGAP3
hsa-miR-3657>E2F2
hsa-miR-3657>DTL
hsa-miR-3657>KIF20A
hsa-miR-3657>RRM2
hsa-miR-125b-5p>SKA1
hsa-miR-125b-5p>PIMREG
hsa-miR-125b-5p>PKMYT1
hsa-miR-125b-5p>CDC6
hsa-miR-125b-5p>ASF1B
hsa-miR-125b-5p>MYBL2
hsa-miR-125b-5p>RRM2
hsa-miR-125b-5p>PCLAF
hsa-miR-125b-5p>DEPDC1
hsa-miR-125b-5p>MKI67
hsa-miR-125b-5p>E2F2
hsa-miR-125b-5p>DTL
hsa-miR-125b-5p>CDC45
hsa-miR-125b-5p>GTSE1
hsa-miR-125b-5p>TOP2A
hsa-miR-125b-5p>MELK
hsa-miR-125b-5p>TROAP
hsa-miR-125b-5p>EME1
hsa-miR-125b-5p>KIF18B
hsa-miR-125b-5p>UHRF1
hsa-let-7g-5p>SKA1
hsa-let-7g-5p>CDC6
hsa-let-7g-5p>RRM2
hsa-let-7g-5p>EME1
hsa-let-7g-5p>E2F7
hsa-let-7g-5p>FOXM1
hsa-let-7g-5p>E2F2
hsa-let-7g-5p>DTL
hsa-let-7g-5p>PKMYT1
hsa-let-7g-5p>HJURP
hsa-let-7g-5p>TOP2A
hsa-let-7g-5p>CDC25C
hsa-miR-4433a-5p>POLQ
hsa-miR-4433a-5p>SKA1
hsa-miR-4433a-5p>CDC6
hsa-miR-4433a-5p>NCAPG
hsa-miR-4433a-5p>MYBL2
hsa-miR-4433a-5p>TPX2
hsa-miR-4433a-5p>RRM2
hsa-miR-4433a-5p>PCLAF
hsa-miR-4433a-5p>BIRC5
hsa-miR-4433a-5p>E2F7
hsa-miR-4433a-5p>PKMYT1
hsa-miR-4433a-5p>IQGAP3
hsa-miR-4433a-5p>DEPDC1
hsa-miR-4433a-5p>MKI67
hsa-miR-4433a-5p>FOXM1
hsa-miR-4433a-5p>E2F2
hsa-miR-4433a-5p>FAM111B
hsa-miR-4433a-5p>TROAP
hsa-miR-4433a-5p>KIF14
hsa-miR-4433a-5p>CDC45
hsa-miR-4433a-5p>GTSE1
hsa-miR-4433a-5p>HJURP
hsa-miR-4433a-5p>SPC24
hsa-miR-4433a-5p>PIMREG
hsa-miR-4433a-5p>MELK
hsa-miR-4433a-5p>EME1
hsa-miR-4433a-5p>KIF18B
hsa-miR-4433a-5p>UHRF1
hsa-miR-3120-5p>POLQ
hsa-miR-3120-5p>SKA1
hsa-miR-3120-5p>ASF1B
hsa-miR-3120-5p>MYBL2
hsa-miR-3120-5p>TPX2
hsa-miR-3120-5p>RRM2
hsa-miR-3120-5p>BUB1
hsa-miR-3120-5p>PCLAF
hsa-miR-3120-5p>BIRC5
hsa-miR-3120-5p>PKMYT1
hsa-miR-3120-5p>IQGAP3
hsa-miR-3120-5p>MKI67
hsa-miR-3120-5p>MCM10
hsa-miR-3120-5p>FOXM1
hsa-miR-3120-5p>E2F2
hsa-miR-3120-5p>TROAP
hsa-miR-3120-5p>KIF14
hsa-miR-3120-5p>CDC45
hsa-miR-3120-5p>HJURP
hsa-miR-3120-5p>SPC24
hsa-miR-3120-5p>CDC25C
hsa-miR-3120-5p>MELK
hsa-miR-3120-5p>NCAPG
hsa-miR-3120-5p>EME1
hsa-miR-3120-5p>KIF18B
hsa-miR-3120-5p>UHRF1
hsa-miR-3120-5p>NEIL3
hsa-miR-3120-5p>E2F7
hsa-miR-6869-5p>SKA1
hsa-miR-6869-5p>ANLN
hsa-miR-6869-5p>PIMREG
hsa-miR-6869-5p>NEIL3
hsa-miR-6869-5p>CDC6
hsa-miR-6869-5p>ASF1B
hsa-miR-6869-5p>NCAPG
hsa-miR-6869-5p>MYBL2
hsa-miR-6869-5p>TROAP
hsa-miR-6869-5p>UBE2C
hsa-miR-6869-5p>TPX2
hsa-miR-6869-5p>PLK1
hsa-miR-6869-5p>RRM2
hsa-miR-6869-5p>PCLAF
hsa-miR-6869-5p>BIRC5
hsa-miR-6869-5p>E2F7
hsa-miR-6869-5p>CDCA7
hsa-miR-6869-5p>PKMYT1
hsa-miR-6869-5p>IQGAP3
hsa-miR-6869-5p>DEPDC1
hsa-miR-6869-5p>MKI67
hsa-miR-6869-5p>MCM10
hsa-miR-6869-5p>FOXM1
hsa-miR-6869-5p>E2F2
hsa-miR-6869-5p>CEP55
hsa-miR-6869-5p>DTL
hsa-miR-6869-5p>FAM111B
hsa-miR-6869-5p>KIF14
hsa-miR-6869-5p>CDC45
hsa-miR-6869-5p>KIF20A
hsa-miR-6869-5p>GTSE1
hsa-miR-6869-5p>HJURP
hsa-miR-6869-5p>SPC24
hsa-miR-6869-5p>CDC25C
hsa-miR-6869-5p>MELK
hsa-miR-6869-5p>UHRF1
hsa-miR-6869-5p>EME1
hsa-miR-6869-5p>KIF18B
hsa-miR-6869-5p>BUB1
hsa-miR-6869-5p>AURKB
hsa-miR-3605-5p>SKA1
hsa-miR-3605-5p>NEIL3
hsa-miR-3605-5p>CDC6
hsa-miR-3605-5p>ASF1B
hsa-miR-3605-5p>UBE2C
hsa-miR-3605-5p>PLK1
hsa-miR-3605-5p>RRM2
hsa-miR-3605-5p>CDC25C
hsa-miR-3605-5p>EME1
hsa-miR-3605-5p>BIRC5
hsa-miR-3605-5p>E2F7
hsa-miR-3605-5p>CDCA7
hsa-miR-3605-5p>PKMYT1
hsa-miR-3605-5p>KIF4A
hsa-miR-3605-5p>IQGAP3
hsa-miR-3605-5p>MKI67
hsa-miR-3605-5p>MCM10
hsa-miR-3605-5p>FOXM1
hsa-miR-3605-5p>E2F2
hsa-miR-3605-5p>CDC45
hsa-miR-3605-5p>GTSE1
hsa-miR-3605-5p>HJURP
hsa-miR-3605-5p>PIMREG
hsa-miR-3605-5p>TROAP
hsa-miR-3605-5p>SPC24
hsa-miR-3605-5p>KIF18B
hsa-miR-3605-5p>AURKB
hsa-miR-4733-5p>POLQ
hsa-miR-4733-5p>PIMREG
hsa-miR-4733-5p>CDC6
hsa-miR-4733-5p>MYBL2
hsa-miR-4733-5p>BUB1
hsa-miR-4733-5p>KIF4A
hsa-miR-4733-5p>IQGAP3
hsa-miR-4733-5p>MKI67
hsa-miR-4733-5p>FOXM1
hsa-miR-4733-5p>E2F2
hsa-miR-4733-5p>CENPA
hsa-miR-4733-5p>UHRF1
hsa-miR-4733-5p>SPC24
hsa-miR-4733-5p>RRM2
hsa-miR-561-3p>MKI67
hsa-miR-758-5p>PIMREG
hsa-miR-758-5p>PKMYT1
hsa-miR-758-5p>ASF1B
hsa-miR-758-5p>NCAPG
hsa-miR-758-5p>MYBL2
hsa-miR-758-5p>BIRC5
hsa-miR-758-5p>KIF4A
hsa-miR-758-5p>IQGAP3
hsa-miR-758-5p>MKI67
hsa-miR-758-5p>FOXM1
hsa-miR-758-5p>E2F2
hsa-miR-758-5p>CDC45
hsa-miR-758-5p>HJURP
hsa-miR-758-5p>CDC25C
hsa-miR-758-5p>TROAP
hsa-miR-758-5p>SPC24
hsa-miR-758-5p>BUB1
hsa-miR-758-5p>RRM2
hsa-miR-106b-5p>POLQ
hsa-miR-106b-5p>CENPA
hsa-miR-106b-5p>PCLAF
hsa-miR-106b-5p>MKI67
hsa-miR-106b-5p>CEP55
hsa-miR-106b-5p>KIF14
hsa-miR-106b-5p>TOP2A
hsa-miR-106b-5p>HJURP
hsa-miR-106b-5p>TROAP
hsa-miR-106b-5p>BIRC5
hsa-miR-3197>POLQ
hsa-miR-3197>SKA1
hsa-miR-3197>ANLN
hsa-miR-3197>CENPA
hsa-miR-3197>PIMREG
hsa-miR-3197>PKMYT1
hsa-miR-3197>CDC6
hsa-miR-3197>ASF1B
hsa-miR-3197>NCAPG
hsa-miR-3197>MYBL2
hsa-miR-3197>TROAP
hsa-miR-3197>UBE2C
hsa-miR-3197>TPX2
hsa-miR-3197>PLK1
hsa-miR-3197>RRM2
hsa-miR-3197>PCLAF
hsa-miR-3197>EME1
hsa-miR-3197>BIRC5
hsa-miR-3197>E2F7
hsa-miR-3197>CDCA7
hsa-miR-3197>KIF4A
hsa-miR-3197>IQGAP3
hsa-miR-3197>DEPDC1
hsa-miR-3197>MKI67
hsa-miR-3197>FAM72C
hsa-miR-3197>MCM10
hsa-miR-3197>FOXM1
hsa-miR-3197>E2F2
hsa-miR-3197>CEP55
hsa-miR-3197>DTL
hsa-miR-3197>KIF14
hsa-miR-3197>CDC45
hsa-miR-3197>GTSE1
hsa-miR-3197>HJURP
hsa-miR-3197>DLGAP5
hsa-miR-3197>KIF20A
hsa-miR-3197>TOP2A
hsa-miR-3197>SPC24
hsa-miR-3197>CDC25C
hsa-miR-3197>MELK
hsa-miR-3197>UHRF1
hsa-miR-3197>KIF18B
hsa-miR-3197>NEIL3
hsa-miR-3197>AURKB
hsa-miR-1287-3p>SKA1
hsa-miR-1287-3p>PIMREG
hsa-miR-1287-3p>CDC6
hsa-miR-1287-3p>TPX2
hsa-miR-1287-3p>RRM2
hsa-miR-1287-3p>CDC25C
hsa-miR-1287-3p>PCLAF
hsa-miR-1287-3p>EME1
hsa-miR-1287-3p>BIRC5
hsa-miR-1287-3p>E2F7
hsa-miR-1287-3p>PKMYT1
hsa-miR-1287-3p>IQGAP3
hsa-miR-1287-3p>DEPDC1
hsa-miR-1287-3p>MKI67
hsa-miR-1287-3p>MCM10
hsa-miR-1287-3p>E2F2
hsa-miR-1287-3p>KIF14
hsa-miR-1287-3p>GTSE1
hsa-miR-1287-3p>CDC45
hsa-miR-1287-3p>TROAP
hsa-miR-1287-3p>SPC24
hsa-miR-1287-3p>KIF18B
hsa-miR-513a-5p>NCAPG
hsa-miR-513a-5p>MKI67
hsa-miR-513a-5p>E2F2
hsa-miR-513a-5p>SPC24
hsa-miR-513a-5p>CDC25C
hsa-miR-513a-5p>ASF1B
hsa-miR-513a-5p>RRM2
hsa-miR-513a-5p>AURKB
hsa-miR-6873-3p>SKA1
hsa-miR-6873-3p>PIMREG
hsa-miR-6873-3p>CDC6
hsa-miR-6873-3p>MYBL2
hsa-miR-6873-3p>RRM2
hsa-miR-6873-3p>PCLAF
hsa-miR-6873-3p>BIRC5
hsa-miR-6873-3p>E2F7
hsa-miR-6873-3p>MKI67
hsa-miR-6873-3p>FOXM1
hsa-miR-6873-3p>E2F2
hsa-miR-6873-3p>FAM111B
hsa-miR-6873-3p>TROAP
hsa-miR-6873-3p>KIF14
hsa-miR-6873-3p>CDC45
hsa-miR-6873-3p>ANLN
hsa-miR-6873-3p>GTSE1
hsa-miR-6873-3p>DLGAP5
hsa-miR-6873-3p>KIF20A
hsa-miR-6873-3p>HJURP
hsa-miR-6873-3p>SPC24
hsa-miR-6873-3p>CDC25C
hsa-miR-6873-3p>MELK
hsa-miR-6873-3p>PLK1
hsa-miR-6873-3p>EME1
hsa-miR-6873-3p>KIF18B
hsa-miR-6873-3p>AURKB
hsa-miR-6866-3p>CENPA
hsa-miR-6866-3p>ASF1B
hsa-miR-6866-3p>MYBL2
hsa-miR-6866-3p>PCLAF
hsa-miR-6866-3p>AURKB
hsa-miR-6866-3p>BIRC5
hsa-miR-6866-3p>IQGAP3
hsa-miR-6866-3p>MKI67
hsa-miR-6866-3p>FOXM1
hsa-miR-6866-3p>E2F2
hsa-miR-6866-3p>FAM111B
hsa-miR-6866-3p>TROAP
hsa-miR-6866-3p>KIF14
hsa-miR-6866-3p>GTSE1
hsa-miR-6866-3p>HJURP
hsa-miR-6866-3p>SPC24
hsa-miR-6866-3p>CDC25C
hsa-miR-6866-3p>PLK1
hsa-miR-6866-3p>NCAPG
hsa-miR-6866-3p>KIF18B
hsa-miR-6866-3p>RRM2
hsa-miR-6866-3p>PKMYT1
hsa-miR-376a-2-5p>IQGAP3
hsa-miR-376a-2-5p>FOXM1
hsa-miR-376a-2-5p>CDC45
hsa-miR-376a-2-5p>MELK
hsa-miR-376a-2-5p>RRM2
hsa-miR-376a-2-5p>ASF1B
hsa-miR-516a-5p>MKI67
hsa-miR-516a-5p>E2F2
hsa-miR-516a-5p>PLK1
hsa-miR-516a-5p>BIRC5
hsa-miR-516a-5p>RRM2
hsa-miR-5694>SKA1
hsa-miR-5694>ANLN
hsa-miR-5694>PKMYT1
hsa-miR-5694>CDC6
hsa-miR-5694>MYBL2
hsa-miR-5694>PLK1
hsa-miR-5694>RRM2
hsa-miR-5694>PCLAF
hsa-miR-5694>BIRC5
hsa-miR-5694>IQGAP3
hsa-miR-5694>MKI67
hsa-miR-5694>E2F2
hsa-miR-5694>DTL
hsa-miR-5694>KIF14
hsa-miR-5694>CDC45
hsa-miR-5694>HJURP
hsa-miR-5694>CDC25C
hsa-miR-5694>MELK
hsa-miR-5694>PIMREG
hsa-miR-5694>TROAP
hsa-miR-5694>SPC24
hsa-miR-5694>KIF18B
hsa-miR-5694>UHRF1
hsa-miR-5694>ASF1B
hsa-miR-5694>NEIL3
hsa-miR-188-3p>POLQ
hsa-miR-188-3p>SKA1
hsa-miR-188-3p>CENPA
hsa-miR-188-3p>PIMREG
hsa-miR-188-3p>CDC6
hsa-miR-188-3p>ASF1B
hsa-miR-188-3p>NCAPG
hsa-miR-188-3p>MYBL2
hsa-miR-188-3p>TPX2
hsa-miR-188-3p>PLK1
hsa-miR-188-3p>RRM2
hsa-miR-188-3p>PCLAF
hsa-miR-188-3p>BIRC5
hsa-miR-188-3p>E2F7
hsa-miR-188-3p>MELK
hsa-miR-188-3p>PKMYT1
hsa-miR-188-3p>KIF4A
hsa-miR-188-3p>IQGAP3
hsa-miR-188-3p>MKI67
hsa-miR-188-3p>MCM10
hsa-miR-188-3p>E2F2
hsa-miR-188-3p>TROAP
hsa-miR-188-3p>KIF14
hsa-miR-188-3p>CDC45
hsa-miR-188-3p>KIF20A
hsa-miR-188-3p>GTSE1
hsa-miR-188-3p>CDCA7
hsa-miR-188-3p>SPC24
hsa-miR-188-3p>KIF18B
hsa-miR-188-3p>UHRF1
hsa-miR-2355-5p>NEIL3
hsa-miR-2355-5p>RRM2
hsa-miR-2355-5p>MKI67
hsa-miR-2355-5p>CEP55
hsa-miR-2355-5p>CDC25C
hsa-miR-2355-5p>PKMYT1
hsa-miR-570-5p>CENPA
hsa-miR-570-5p>PLK1
hsa-miR-570-5p>BIRC5
hsa-miR-570-5p>E2F2
hsa-miR-570-5p>PIMREG
hsa-miR-570-5p>NCAPG
hsa-miR-556-5p>CDC6
hsa-miR-556-5p>E2F7
hsa-miR-556-5p>E2F2
hsa-miR-556-5p>CDC45
hsa-miR-556-5p>SPC24
hsa-miR-556-5p>TROAP
hsa-miR-556-5p>ASF1B
hsa-miR-1266-3p>POLQ
hsa-miR-1266-3p>SKA1
hsa-miR-1266-3p>ANLN
hsa-miR-1266-3p>CENPA
hsa-miR-1266-3p>PIMREG
hsa-miR-1266-3p>CDC6
hsa-miR-1266-3p>ASF1B
hsa-miR-1266-3p>NCAPG
hsa-miR-1266-3p>MYBL2
hsa-miR-1266-3p>DLGAP5
hsa-miR-1266-3p>TPX2
hsa-miR-1266-3p>PLK1
hsa-miR-1266-3p>RRM2
hsa-miR-1266-3p>CDC25C
hsa-miR-1266-3p>PCLAF
hsa-miR-1266-3p>EME1
hsa-miR-1266-3p>BIRC5
hsa-miR-1266-3p>PKMYT1
hsa-miR-1266-3p>KIF4A
hsa-miR-1266-3p>IQGAP3
hsa-miR-1266-3p>MKI67
hsa-miR-1266-3p>MCM10
hsa-miR-1266-3p>FOXM1
hsa-miR-1266-3p>E2F2
hsa-miR-1266-3p>FAM111B
hsa-miR-1266-3p>TROAP
hsa-miR-1266-3p>KIF14
hsa-miR-1266-3p>CDC45
hsa-miR-1266-3p>GTSE1
hsa-miR-1266-3p>HJURP
hsa-miR-1266-3p>CDCA7
hsa-miR-1266-3p>SPC24
hsa-miR-1266-3p>MELK
hsa-miR-1266-3p>KIF18B
hsa-miR-1266-3p>UHRF1
hsa-miR-1266-3p>NEIL3
hsa-miR-1266-3p>AURKB
hsa-miR-378c>POLQ
hsa-miR-378c>SKA1
hsa-miR-378c>CENPA
hsa-miR-378c>PIMREG
hsa-miR-378c>CDC6
hsa-miR-378c>ASF1B
hsa-miR-378c>MYBL2
hsa-miR-378c>PLK1
hsa-miR-378c>RRM2
hsa-miR-378c>CDC25C
hsa-miR-378c>BUB1
hsa-miR-378c>PCLAF
hsa-miR-378c>EME1
hsa-miR-378c>BIRC5
hsa-miR-378c>E2F7
hsa-miR-378c>CDCA7
hsa-miR-378c>PKMYT1
hsa-miR-378c>KIF4A
hsa-miR-378c>IQGAP3
hsa-miR-378c>DEPDC1
hsa-miR-378c>MKI67
hsa-miR-378c>FAM72C
hsa-miR-378c>MCM10
hsa-miR-378c>FOXM1
hsa-miR-378c>E2F2
hsa-miR-378c>CEP55
hsa-miR-378c>DTL
hsa-miR-378c>FAM111B
hsa-miR-378c>KIF14
hsa-miR-378c>CDC45
hsa-miR-378c>GTSE1
hsa-miR-378c>HJURP
hsa-miR-378c>KIF20A
hsa-miR-378c>TOP2A
hsa-miR-378c>SPC24
hsa-miR-378c>TROAP
hsa-miR-378c>MELK
hsa-miR-378c>NCAPG
hsa-miR-378c>KIF18B
hsa-miR-378c>UHRF1
hsa-miR-378c>NEIL3
hsa-miR-378c>AURKB
hsa-miR-3680-5p>CDC6
hsa-miR-3680-5p>MYBL2
hsa-miR-3680-5p>CDC25C
hsa-miR-3680-5p>BIRC5
hsa-miR-3680-5p>E2F7
hsa-miR-3680-5p>MKI67
hsa-miR-3680-5p>FOXM1
hsa-miR-3680-5p>E2F2
hsa-miR-3680-5p>CDC45
hsa-miR-3680-5p>KIF20A
hsa-miR-3680-5p>HJURP
hsa-miR-3680-5p>TOP2A
hsa-miR-3680-5p>UHRF1
hsa-miR-3680-5p>TROAP
hsa-miR-3680-5p>KIF18B
hsa-miR-3162-5p>POLQ
hsa-miR-3162-5p>SKA1
hsa-miR-3162-5p>CENPA
hsa-miR-3162-5p>PIMREG
hsa-miR-3162-5p>PKMYT1
hsa-miR-3162-5p>CDC6
hsa-miR-3162-5p>ASF1B
hsa-miR-3162-5p>NCAPG
hsa-miR-3162-5p>MYBL2
hsa-miR-3162-5p>TROAP
hsa-miR-3162-5p>UBE2C
hsa-miR-3162-5p>TPX2
hsa-miR-3162-5p>PLK1
hsa-miR-3162-5p>RRM2
hsa-miR-3162-5p>CDC25C
hsa-miR-3162-5p>PCLAF
hsa-miR-3162-5p>EME1
hsa-miR-3162-5p>AURKB
hsa-miR-3162-5p>BIRC5
hsa-miR-3162-5p>E2F7
hsa-miR-3162-5p>CDCA7
hsa-miR-3162-5p>KIF4A
hsa-miR-3162-5p>IQGAP3
hsa-miR-3162-5p>DEPDC1
hsa-miR-3162-5p>MKI67
hsa-miR-3162-5p>FAM72C
hsa-miR-3162-5p>MCM10
hsa-miR-3162-5p>FOXM1
hsa-miR-3162-5p>E2F2
hsa-miR-3162-5p>CEP55
hsa-miR-3162-5p>DTL
hsa-miR-3162-5p>KIF14
hsa-miR-3162-5p>CDC45
hsa-miR-3162-5p>ANLN
hsa-miR-3162-5p>KIF20A
hsa-miR-3162-5p>GTSE1
hsa-miR-3162-5p>HJURP
hsa-miR-3162-5p>TOP2A
hsa-miR-3162-5p>SPC24
hsa-miR-3162-5p>MELK
hsa-miR-3162-5p>UHRF1
hsa-miR-3162-5p>KIF18B
hsa-miR-3162-5p>BUB1
hsa-miR-3162-5p>NEIL3
hsa-miR-3198>POLQ
hsa-miR-3198>SKA1
hsa-miR-3198>ANLN
hsa-miR-3198>CENPA
hsa-miR-3198>PIMREG
hsa-miR-3198>PKMYT1
hsa-miR-3198>CDC6
hsa-miR-3198>ASF1B
hsa-miR-3198>NCAPG
hsa-miR-3198>MYBL2
hsa-miR-3198>TROAP
hsa-miR-3198>UBE2C
hsa-miR-3198>TPX2
hsa-miR-3198>PLK1
hsa-miR-3198>RRM2
hsa-miR-3198>CDC25C
hsa-miR-3198>BUB1
hsa-miR-3198>PCLAF
hsa-miR-3198>EME1
hsa-miR-3198>BIRC5
hsa-miR-3198>E2F7
hsa-miR-3198>CDCA7
hsa-miR-3198>KIF4A
hsa-miR-3198>IQGAP3
hsa-miR-3198>DEPDC1
hsa-miR-3198>MKI67
hsa-miR-3198>MCM10
hsa-miR-3198>FOXM1
hsa-miR-3198>E2F2
hsa-miR-3198>CEP55
hsa-miR-3198>DTL
hsa-miR-3198>FAM111B
hsa-miR-3198>KIF14
hsa-miR-3198>CDC45
hsa-miR-3198>GTSE1
hsa-miR-3198>HJURP
hsa-miR-3198>KIF20A
hsa-miR-3198>TOP2A
hsa-miR-3198>SPC24
hsa-miR-3198>MELK
hsa-miR-3198>KIF18B
hsa-miR-3198>UHRF1
hsa-miR-3198>NEIL3
hsa-miR-3198>AURKB
hsa-miR-4306>BIRC5
hsa-miR-4306>KIF14
hsa-miR-4306>PIMREG
hsa-miR-4306>TROAP
hsa-miR-4306>KIF18B
hsa-miR-505-5p>SKA1
hsa-miR-505-5p>CENPA
hsa-miR-505-5p>PIMREG
hsa-miR-505-5p>PKMYT1
hsa-miR-505-5p>CDC6
hsa-miR-505-5p>ASF1B
hsa-miR-505-5p>MYBL2
hsa-miR-505-5p>PLK1
hsa-miR-505-5p>BIRC5
hsa-miR-505-5p>IQGAP3
hsa-miR-505-5p>MKI67
hsa-miR-505-5p>FAM72C
hsa-miR-505-5p>MCM10
hsa-miR-505-5p>E2F2
hsa-miR-505-5p>DTL
hsa-miR-505-5p>CDC45
hsa-miR-505-5p>HJURP
hsa-miR-505-5p>CDCA7
hsa-miR-505-5p>SPC24
hsa-miR-505-5p>NCAPG
hsa-miR-505-5p>TROAP
hsa-miR-505-5p>KIF18B
hsa-miR-505-5p>UHRF1
hsa-miR-505-5p>RRM2
hsa-miR-3202>PIMREG
hsa-miR-3202>CDC6
hsa-miR-3202>ASF1B
hsa-miR-3202>MYBL2
hsa-miR-3202>E2F7
hsa-miR-3202>PKMYT1
hsa-miR-3202>IQGAP3
hsa-miR-3202>MKI67
hsa-miR-3202>E2F2
hsa-miR-3202>CENPA
hsa-miR-3202>TOP2A
hsa-miR-3202>CDCA7
hsa-miR-3202>TROAP
hsa-miR-3202>MELK
hsa-miR-3202>BIRC5
hsa-miR-3202>KIF18B
hsa-miR-3202>BUB1
hsa-miR-3202>NEIL3
hsa-miR-374b-5p>BIRC5
hsa-miR-6774-5p>POLQ
hsa-miR-6774-5p>SKA1
hsa-miR-6774-5p>ANLN
hsa-miR-6774-5p>CENPA
hsa-miR-6774-5p>PIMREG
hsa-miR-6774-5p>NEIL3
hsa-miR-6774-5p>CDC6
hsa-miR-6774-5p>ASF1B
hsa-miR-6774-5p>NCAPG
hsa-miR-6774-5p>MYBL2
hsa-miR-6774-5p>TROAP
hsa-miR-6774-5p>UBE2C
hsa-miR-6774-5p>TPX2
hsa-miR-6774-5p>PLK1
hsa-miR-6774-5p>RRM2
hsa-miR-6774-5p>CDC25C
hsa-miR-6774-5p>BUB1
hsa-miR-6774-5p>PCLAF
hsa-miR-6774-5p>EME1
hsa-miR-6774-5p>BIRC5
hsa-miR-6774-5p>E2F7
hsa-miR-6774-5p>CDCA7
hsa-miR-6774-5p>PKMYT1
hsa-miR-6774-5p>KIF4A
hsa-miR-6774-5p>IQGAP3
hsa-miR-6774-5p>DEPDC1
hsa-miR-6774-5p>MKI67
hsa-miR-6774-5p>MCM10
hsa-miR-6774-5p>FOXM1
hsa-miR-6774-5p>E2F2
hsa-miR-6774-5p>DTL
hsa-miR-6774-5p>KIF14
hsa-miR-6774-5p>CDC45
hsa-miR-6774-5p>GTSE1
hsa-miR-6774-5p>HJURP
hsa-miR-6774-5p>KIF20A
hsa-miR-6774-5p>TOP2A
hsa-miR-6774-5p>SPC24
hsa-miR-6774-5p>MELK
hsa-miR-6774-5p>KIF18B
hsa-miR-6774-5p>UHRF1
hsa-miR-6774-5p>FAM72C
hsa-miR-6774-5p>AURKB
hsa-miR-103a-3p>SKA1
hsa-miR-103a-3p>PIMREG
hsa-miR-103a-3p>CDC6
hsa-miR-103a-3p>ASF1B
hsa-miR-103a-3p>TPX2
hsa-miR-103a-3p>BUB1
hsa-miR-103a-3p>PCLAF
hsa-miR-103a-3p>BIRC5
hsa-miR-103a-3p>MKI67
hsa-miR-103a-3p>FOXM1
hsa-miR-103a-3p>E2F2
hsa-miR-103a-3p>DTL
hsa-miR-103a-3p>KIF14
hsa-miR-103a-3p>CDC45
hsa-miR-103a-3p>KIF20A
hsa-miR-103a-3p>HJURP
hsa-miR-103a-3p>SPC24
hsa-miR-103a-3p>MELK
hsa-miR-103a-3p>PLK1
hsa-miR-103a-3p>KIF18B
hsa-miR-103a-3p>RRM2
