# Supplementary material for: Identification of hsa_circ_0002024 as a prognostic competing endogenous RNA (ceRNA) through the hsa_miR_129-5p/Anti-Silencing Function 1B Histone Chaperone (ASF1B) axis in renal cell carcinoma
Source: Bioengineered. 2021 Sep 13;12(1):6579–93. doi: 10.1080/21655979.2021.1974650 (PMC8806722; doi:10.1080/21655979.2021.1974650)
Supplement: Supplemental Material [file KBIE_A_1974650_SM9141.zip › miRNA-mRNA interactions/mRNA_RNAHybrid_result_final.txt]

hsa-miR-605-5p>GTSE1
hsa-miR-605-5p>PKMYT1
hsa-miR-605-5p>SPC24
hsa-miR-605-5p>TROAP
hsa-miR-605-5p>KIF18B
hsa-miR-598-5p>PKMYT1
hsa-miR-598-5p>TROAP
hsa-miR-598-5p>PLK1
hsa-miR-598-5p>SPC24
hsa-miR-598-5p>CDC45
hsa-miR-598-5p>PIMREG
hsa-miR-598-5p>BIRC5
hsa-miR-598-5p>AURKB
hsa-miR-4743-5p>PIMREG
hsa-miR-4743-5p>PKMYT1
hsa-miR-4743-5p>ASF1B
hsa-miR-4743-5p>MYBL2
hsa-miR-4743-5p>TROAP
hsa-miR-4743-5p>UBE2C
hsa-miR-4743-5p>PLK1
hsa-miR-4743-5p>EME1
hsa-miR-4743-5p>AURKB
hsa-miR-4743-5p>E2F2
hsa-miR-4743-5p>CDCA7
hsa-miR-4743-5p>CDC25C
hsa-miR-4743-5p>MCM10
hsa-miR-4743-5p>GTSE1
hsa-miR-4743-5p>HJURP
hsa-miR-4743-5p>TOP2A
hsa-miR-4743-5p>SPC24
hsa-miR-4743-5p>CDC45
hsa-miR-4743-5p>FOXM1
hsa-miR-4743-5p>KIF18B
hsa-miR-4743-5p>E2F7
hsa-miR-193a-5p>PKMYT1
hsa-miR-193a-5p>PLK1
hsa-miR-193a-5p>CENPA
hsa-miR-193a-5p>SPC24
hsa-miR-193a-5p>PIMREG
hsa-miR-193a-5p>TROAP
hsa-miR-193a-5p>RRM2
hsa-miR-193a-5p>ASF1B
hsa-miR-193a-5p>KIF18B
hsa-miR-92b-3p>PLK1
hsa-miR-92b-3p>PCLAF
hsa-miR-92b-3p>TROAP
hsa-miR-92b-3p>SKA1
hsa-miR-92b-3p>ASF1B
hsa-miR-92b-3p>BIRC5
hsa-miR-92b-3p>SPC24
hsa-miR-92b-3p>KIF18B
hsa-miR-92b-3p>PKMYT1
hsa-miR-3653-5p>TROAP
hsa-miR-211-5p>MYBL2
hsa-miR-211-5p>FOXM1
hsa-miR-211-5p>FAM111B
hsa-miR-211-5p>TROAP
hsa-miR-211-5p>BIRC5
hsa-miR-211-5p>KIF18B
hsa-miR-660-5p>DEPDC1
hsa-miR-654-5p>TROAP
hsa-miR-654-5p>PLK1
hsa-miR-654-5p>CDCA7
hsa-miR-654-5p>HJURP
hsa-miR-654-5p>PKMYT1
hsa-miR-654-5p>ASF1B
hsa-miR-654-5p>PIMREG
hsa-miR-129-5p>PKMYT1
hsa-miR-129-5p>CENPA
hsa-miR-129-5p>PIMREG
hsa-miR-129-5p>ASF1B
hsa-miR-129-5p>TROAP
hsa-miR-129-5p>SPC24
hsa-miR-129-5p>KIF18B
hsa-miR-1254>ASF1B
hsa-miR-1254>MYBL2
hsa-miR-1254>UBE2C
hsa-miR-1254>TPX2
hsa-miR-1254>PLK1
hsa-miR-1254>RRM2
hsa-miR-1254>CDC25C
hsa-miR-1254>BUB1
hsa-miR-1254>PCLAF
hsa-miR-1254>EME1
hsa-miR-1254>PKMYT1
hsa-miR-1254>KIF4A
hsa-miR-1254>MCM10
hsa-miR-1254>FOXM1
hsa-miR-1254>CDC45
hsa-miR-1254>IQGAP3
hsa-miR-1254>GTSE1
hsa-miR-1254>HJURP
hsa-miR-1254>SKA1
hsa-miR-1254>CDCA7
hsa-miR-1254>PIMREG
hsa-miR-1254>UHRF1
hsa-miR-1254>TROAP
hsa-miR-1254>BIRC5
hsa-miR-1254>KIF18B
hsa-miR-1254>SPC24
hsa-miR-1254>AURKB
hsa-miR-3655>CDC45
hsa-miR-3655>CDC25C
hsa-miR-3655>SKA1
hsa-miR-3655>CDCA7
hsa-miR-3655>SPC24
hsa-miR-3655>PIMREG
hsa-miR-3655>EME1
hsa-miR-3655>TROAP
hsa-miR-601>IQGAP3
hsa-miR-601>PKMYT1
hsa-miR-601>HJURP
hsa-miR-601>CDCA7
hsa-miR-601>ASF1B
hsa-miR-601>TROAP
hsa-miR-601>KIF18B
hsa-miR-601>PIMREG
hsa-miR-2115-5p>MYBL2
hsa-miR-2115-5p>TROAP
hsa-miR-2115-5p>BIRC5
hsa-miR-2115-5p>SPC24
hsa-miR-2115-5p>KIF18B
hsa-miR-3657>TROAP
hsa-miR-3657>KIF20A
hsa-miR-125b-5p>MYBL2
hsa-miR-125b-5p>PKMYT1
hsa-miR-125b-5p>PIMREG
hsa-miR-4433a-5p>MYBL2
hsa-miR-4433a-5p>FOXM1
hsa-miR-4433a-5p>FAM111B
hsa-miR-4433a-5p>TROAP
hsa-miR-4433a-5p>GTSE1
hsa-miR-4433a-5p>SPC24
hsa-miR-4433a-5p>KIF18B
hsa-miR-4433a-5p>PKMYT1
hsa-miR-3120-5p>TPX2
hsa-miR-3120-5p>FOXM1
hsa-miR-3120-5p>TROAP
hsa-miR-3120-5p>ASF1B
hsa-miR-3120-5p>HJURP
hsa-miR-3120-5p>SKA1
hsa-miR-3120-5p>KIF20A
hsa-miR-3120-5p>EME1
hsa-miR-3120-5p>SPC24
hsa-miR-3120-5p>RRM2
hsa-miR-3120-5p>PIMREG
hsa-miR-3120-5p>BUB1
hsa-miR-6869-5p>MYBL2
hsa-miR-6869-5p>PLK1
hsa-miR-6869-5p>CDCA7
hsa-miR-6869-5p>GTSE1
hsa-miR-6869-5p>HJURP
hsa-miR-6869-5p>SKA1
hsa-miR-6869-5p>CDC45
hsa-miR-6869-5p>PIMREG
hsa-miR-6869-5p>PKMYT1
hsa-miR-6869-5p>EME1
hsa-miR-6869-5p>SPC24
hsa-miR-6869-5p>FOXM1
hsa-miR-6869-5p>ASF1B
hsa-miR-6869-5p>KIF18B
hsa-miR-6869-5p>TROAP
hsa-miR-6869-5p>BIRC5
hsa-miR-3605-5p>UBE2C
hsa-miR-3605-5p>FOXM1
hsa-miR-3605-5p>CDCA7
hsa-miR-3605-5p>ASF1B
hsa-miR-3605-5p>TROAP
hsa-miR-4733-5p>SPC24
hsa-miR-758-5p>BIRC5
hsa-miR-106b-5p>PIMREG
hsa-miR-3197>PKMYT1
hsa-miR-3197>ASF1B
hsa-miR-3197>NCAPG
hsa-miR-3197>MYBL2
hsa-miR-3197>UBE2C
hsa-miR-3197>PLK1
hsa-miR-3197>PTTG1
hsa-miR-3197>KIF4A
hsa-miR-3197>MKI67
hsa-miR-3197>FOXM1
hsa-miR-3197>E2F2
hsa-miR-3197>CDCA7
hsa-miR-3197>HJURP
hsa-miR-3197>SKA1
hsa-miR-3197>TOP2A
hsa-miR-3197>SPC24
hsa-miR-3197>PIMREG
hsa-miR-3197>TROAP
hsa-miR-3197>BIRC5
hsa-miR-3197>EME1
hsa-miR-3197>RRM2
hsa-miR-3197>KIF18B
hsa-miR-3197>E2F7
hsa-miR-3197>AURKB
hsa-miR-1287-3p>GTSE1
hsa-miR-513a-5p>CEP55
hsa-miR-513a-5p>PIMREG
hsa-miR-513a-5p>ASF1B
hsa-miR-513a-5p>AURKB
hsa-miR-6873-3p>PIMREG
hsa-miR-6873-3p>MKI67
hsa-miR-6873-3p>TROAP
hsa-miR-6873-3p>GTSE1
hsa-miR-6873-3p>SPC24
hsa-miR-6866-3p>MYBL2
hsa-miR-6866-3p>AURKB
hsa-miR-6866-3p>TROAP
hsa-miR-6866-3p>SPC24
hsa-miR-6866-3p>PLK1
hsa-miR-6866-3p>ASF1B
hsa-miR-6866-3p>DLGAP5
hsa-miR-6866-3p>KIF18B
hsa-miR-516a-5p>BIRC5
hsa-miR-5694>PKMYT1
hsa-miR-5694>CDC45
hsa-miR-5694>AURKB
hsa-miR-188-3p>PIMREG
hsa-miR-188-3p>MYBL2
hsa-miR-188-3p>TROAP
hsa-miR-188-3p>TPX2
hsa-miR-188-3p>PLK1
hsa-miR-188-3p>PKMYT1
hsa-miR-188-3p>KIF20A
hsa-miR-188-3p>ASF1B
hsa-miR-188-3p>EME1
hsa-miR-188-3p>BIRC5
hsa-miR-188-3p>SPC24
hsa-miR-2355-5p>NEIL3
hsa-miR-2355-5p>AURKB
hsa-miR-570-5p>CDCA7
hsa-miR-1266-3p>MYBL2
hsa-miR-1266-3p>TROAP
hsa-miR-1266-3p>RRM2
hsa-miR-1266-3p>EME1
hsa-miR-1266-3p>PKMYT1
hsa-miR-1266-3p>IQGAP3
hsa-miR-1266-3p>E2F2
hsa-miR-1266-3p>SKA1
hsa-miR-1266-3p>ASF1B
hsa-miR-1266-3p>PIMREG
hsa-miR-1266-3p>SPC24
hsa-miR-1266-3p>BIRC5
hsa-miR-378c>TROAP
hsa-miR-378c>PIMREG
hsa-miR-378c>TOP2A
hsa-miR-3680-5p>PIMREG
hsa-miR-3680-5p>EME1
hsa-miR-3162-5p>PIMREG
hsa-miR-3162-5p>PKMYT1
hsa-miR-3162-5p>ASF1B
hsa-miR-3162-5p>MYBL2
hsa-miR-3162-5p>TROAP
hsa-miR-3162-5p>PLK1
hsa-miR-3162-5p>AURKB
hsa-miR-3162-5p>IQGAP3
hsa-miR-3162-5p>FAM72C
hsa-miR-3162-5p>CDCA7
hsa-miR-3162-5p>CENPA
hsa-miR-3162-5p>HJURP
hsa-miR-3162-5p>SKA1
hsa-miR-3162-5p>MELK
hsa-miR-3162-5p>CDC6
hsa-miR-3162-5p>BIRC5
hsa-miR-3162-5p>TOP2A
hsa-miR-3198>PIMREG
hsa-miR-3198>PKMYT1
hsa-miR-3198>FOXM1
hsa-miR-3198>HJURP
hsa-miR-3198>TROAP
hsa-miR-3198>UHRF1
hsa-miR-3198>ASF1B
hsa-miR-3198>CDC45
hsa-miR-3198>PTTG1
hsa-miR-3198>BIRC5
hsa-miR-3198>E2F7
hsa-miR-4306>CDCA7
hsa-miR-505-5p>PLK1
hsa-miR-505-5p>PKMYT1
hsa-miR-505-5p>MCM10
hsa-miR-505-5p>PIMREG
hsa-miR-505-5p>ASF1B
hsa-miR-505-5p>E2F7
hsa-miR-3202>TROAP
hsa-miR-3202>PIMREG
hsa-miR-3202>BIRC5
hsa-miR-3202>ASF1B
hsa-miR-548ah-5p>HJURP
hsa-miR-6774-5p>PIMREG
hsa-miR-6774-5p>PKMYT1
hsa-miR-6774-5p>MYBL2
hsa-miR-6774-5p>TROAP
hsa-miR-6774-5p>UBE2C
hsa-miR-6774-5p>PLK1
hsa-miR-6774-5p>AURKB
hsa-miR-6774-5p>SKA1
hsa-miR-6774-5p>CDCA7
hsa-miR-6774-5p>ASF1B
hsa-miR-6774-5p>CDC45
hsa-miR-6774-5p>RRM2
hsa-miR-6774-5p>KIF18B
hsa-miR-103a-3p>PIMREG
hsa-miR-103a-3p>UBE2C
hsa-miR-103a-3p>KIF20A
hsa-miR-103a-3p>MELK
